# Supplementary material for: A new insight into the exosome protein and lipid composition in camel colostrum and mature milk using comparative proteome and lipidomics analyses
Source: Food Chem X. 2025 Jul 9;29:102729. doi: 10.1016/j.fochx.2025.102729 (PMC12369441; doi:10.1016/j.fochx.2025.102729)
Supplement: Supplementary material 2 — Table S1. Differentially expressed proteins between camel colostrum (C) and mature milk (M) exosomes. Table S2. Lipids information in camel colostrum (C) and mature milk (M) exosomes. Table S3. Differential lipids between camel colostrum (C) and mature milk (M) exosomes. [file mmc2.xlsx]

## Sheet: Table S1
Table S1. Differential proteins between camel colostrum (C) and mature milk (M) exosomes.
Protein	Protein.Name	Accessions	SequenceNumber	C1	C2	C3	C4	C5	C6	C7	C8	M1	M2	M3	M4	M5	M6	M7	M8	t test p value
XP_032316198.1	methionine aminopeptidase 1	XP_032316198.1	9	13511020	8540303	6.30761e+06	105436	56724.9	35597.3	33074.6	7316459	87511.5	73910.9	93790.6	82656.9	85289.4	59352.1	134785	24544.6	0.0304028
XP_006193597.2	colostrum trypsin inhibitor	XP_006193597.2	5	12913385	13401469	4862195	1.94586e+06	560285	930330	1.89151e+06	6.17528e+06		116707	74891.6	175383	273746	257117		173831	0.0331648
XP_032350140.1	epidermal growth factor receptor substrate 15 isoform X1	XP_032350140.1	7	12417897	10567394	6107881	1.44551e+06	1.25326e+06	5333562	2.60345e+06	6.7599e+06	63273.7	51777.2	71920.5	70130.3	60362.2	60560.5	1.09689e+06	124161	0.00174386
XP_032326833.1	clusterin	XP_032326833.1	95	38478868	61172224	25933992	7.66367e+06	4.1506e+06	5.22222e+06	13407769	41688792	843636	885705	847577	930512	839522	927794	821169	1.13306e+06	0.00596221
XP_006174710.1	HLA class II histocompatibility antigen gamma chain isoform X1	XP_006174710.1	12	266435	537680	906022	345646	506814	336465	940051	339234	26421.9		33409.1	16889.2	18420.3	34314.4	8380.73	46996.2	0.00026758
XP_006183970.1	heat shock 70 kDa protein 13	XP_006183970.1	36	4.80835e+06	6.55319e+06	2.09948e+06	2.78117e+06	3023888	3.74632e+06	2072887	3629672	136028	154263	94982.2	365042	248996	87809.4	278616	315695	1.80337e-05
XP_006174687.2	glutathione peroxidase 3	XP_006174687.2	18	3.73879e+06	3378384	1.8393e+06	389063	196149	217587	586008	2.8946e+06	77395.6	98369.4	148536	170945	142378	75060.6	66521.4	75113.2	0.0113798
XP_032339502.1	tetraspanin-12	XP_032339502.1	2		608279	452842	178354	942708	66647.2	88992.8			23225.4	32682.8		37719.7	19676.7		20118	0.0449898
XP_032330270.1	biglycan	XP_032330270.1	35	6.83018e+06	5.48055e+06	1.36253e+06	313657	248187	187190	763107	1.83799e+06	169622	41383.6	41872.9	273379	185877	366751	59742.5	47784.7	0.0476547
XP_006184992.1	stromal cell-derived factor 2 isoform X2	XP_006184992.1	5	1.51963e+06	2756928	1.05442e+06	30709.8		204532	514358	471955	26510.1	27945.2	299879	34010.5	18844.6	14442.1	66313.2	40607.9	0.0224888
XP_006173857.2	IgG receptor FcRn large subunit p51 isoform X2	XP_006173857.2	9	461479	808004	455976	527025	329716	312177	1.0365e+06	353401	50681.3	52021.9	57870.1	52765.2	37722.1	46301.6	25687.4	28322.8	9.30079e-05
XP_006195983.2	leucine-rich repeat-containing protein 10B	XP_006195983.2	2	4782424064	2446767616	1264867968	569990272	696272448	731051136	861602240	2018142464	172605888	134323904	131096760	154539632	175734080	136485360	149899712	138274720	0.00926314
XP_032342744.1	procollagen-lysine,2-oxoglutarate 5-dioxygenase 2 isoform X1	XP_032342744.1	35	644070	750637	297995	61309.4	45062.6	31302.2	194162	535487	92793.8	22207.3		5713.03			29658.4	1	0.0495551
XP_014408184.2	LOW QUALITY PROTEIN: heparin cofactor 2	XP_014408184.2	37	1.94734e+06	2520683	1201694	308015	350970	488716	891795	1.93584e+06	84075.8	65769.4	77567.1	121756	177657	116374	227104	105711	0.00271517
XP_014421955.2	renin receptor	XP_014421955.2	27	2.126e+06	1.34204e+06	616597	137432	54481.8	82352.9	199030	1.26617e+06	124307	43123.2	55188.1	74116	81627	65419.7	86651.5	99887.2	0.0315523
XP_032321962.1	guanine nucleotide-binding protein G(I)/G(S)/G(O) subunit gamma-7	XP_032321962.1	5	244007	375707	141373	180090	58316.5	195726	58220.1	95390.5	23021		3417.5	6112.55	15901.6	17895.7	23888.9	39764.4	0.00278764
XP_006193908.1	sodium- and chloride-dependent neutral and basic amino acid transporter B(0+)	XP_006193908.1	15	330693	748121	350045	73856.4	122052	73742.2	384310	418867	11264.3	34320.4	22488			49509.3	46822.2	42334.3	0.0115402
XP_032351640.1	tubulointerstitial nephritis antigen-like isoform X3	XP_032351640.1	49	2.15873e+06	1.9372e+06	925172	131064	195140	195833	275432	1.48499e+06	54217.3	112609	99973.7	247652	105928	51891.1	60160.9	74075.3	0.0167003
XP_032335979.1	LOW QUALITY PROTEIN: NIF3-like protein 1	XP_032335979.1	4			31248	38503.5	1.42282e+06	1.13273e+06	1.38066e+06	30017.1	54551	92285.9	93026	71152.4	91251	93517.7	39392.7		0.0462454
XP_032347796.1	nidogen-1	XP_032347796.1	25	158947	95175.3	1527121	599364	24539.8	32575.8	593057	1180983	169299	1210.58	202682	6617.89	13334.8	32578.5	25847.5	29887.2	0.0372917
XP_006176885.1	zinc transporter ZIP10	XP_006176885.1	19	167516	220115	126247	222554	233265	106599	387177	141909	34001.6	25432.4	21381.8	15795	18531.5	13657.9	38147.2	17658.2	6.47079e-05
XP_006190069.1	mimecan	XP_006190069.1	17	527720	885072	193805	41564.1	32702.6	31326.8	286189	366572	3573.73	5961.74	33052.8	112809	8055.3	33569.9	62010.5	19569.9	0.0275652
XP_006195736.2	vitronectin	XP_006195736.2	47	3.26969e+06	6.23683e+06	2.25547e+06	769016	796602	1.02743e+06	1.75071e+06	3.456e+06	271806	301635	267179	354080	209637	244678	227258	445955	0.00547871
XP_006180586.2	mamu class II histocompatibility antigen, DR alpha chain	XP_006180586.2	26	828177	885326	1.73597e+06	997732	1.09299e+06	1.03602e+06	1.49888e+06	678306	137142	95624.4	169741	114513	137420	137598	140884	113564	2.16819e-06
XP_032328322.1	apolipoprotein A-I	XP_032328322.1	67	28557026	19528818	10085324	2.5672e+06	2.28287e+06	2.70407e+06	3.97622e+06	18533068	1.47392e+06	1.39757e+06	1.29818e+06	1.23968e+06	1.27558e+06	1.29094e+06	1109753	1.67793e+06	0.0162341
XP_006185089.3	angiopoietin-related protein 4	XP_006185089.3	55	4076077	4.14867e+06	1.74442e+06	1075482	779878	1.45234e+06	1.36981e+06	1.82405e+06	246639	328407	262295	247030	307561	267712	185425	171894	0.00162123
XP_032347394.1	probable E3 ubiquitin-protein ligase HERC4 isoform X1	XP_032347394.1	2	774759	1.15298e+06	822526	462532	729115		181812	561914	24489.1	239184				94768	52798.7	1473.49	0.00216881
XP_032333341.1	DNA excision repair protein ERCC-6-like 2 isoform X3	XP_032333341.1	1	15244171	22803556	24506688	46191672	21814886	9363684	81223792	15865248	7075815	6440295	133516	6.71441e+06	5131423	180265		159806	0.0129743
XP_032326503.1	Golgi phosphoprotein 3 isoform X1	XP_032326503.1	5		30295.1	177627	8436.21	121495	17891.6	46984.6	45765.1	8124.14	974.682	13564.7	8638.28	7403.09	1438.91		16217.4	0.0351239
XP_032348090.1	galectin-1	XP_032348090.1	11	168629	224986	49052.7	20405.5	30215.7	25743.2	39225.1	297702	4670.83		14713	16500.3	14031.7	25867.1	12357.5	7259.02	0.0410894
XP_032335261.1	UBX domain-containing protein 4	XP_032335261.1	4	1.46149e+06		25792.8	667956	1.19753e+06	10681.8	13825.7	1.31799e+06	23211.8		78190.3	86817.8	66444.5	80542.5	168168	99376.2	0.0372171
XP_032325362.1	hyaluronan and proteoglycan link protein 3	XP_032325362.1	30	2377247	1.60968e+06	473895	158734	115151	120732	307664	1.51278e+06	85944	137909	73172.4	115236	156477	120526	63424.5	151228	0.034866
XP_032352477.1	coagulation factor X	XP_032352477.1	20	342188	522332	364642	138328	142809	117935	153454	372381	32031.2	31378.9	28993.4	39672.5	40664.7	35475.8	47591.6	42465.7	0.00065847
XP_014419981.2	LOW QUALITY PROTEIN: alpha-1B-glycoprotein	XP_014419981.2	74	3.15186e+06	7142612	1.03406e+06	454430	635629	585607	1.43606e+06	2.56194e+06	303667	264443	219073	304330	354810	277670	356051	354605	0.0382374
XP_032346860.1	xaa-Pro aminopeptidase 1 isoform X1	XP_032346860.1	14	217014		968606	89275.6	473215	186663	158156	122991	31577.9	58928.8	64571	27716.2	43550.3	53576.6	48893.4	34400.8	0.0289263
XP_006180662.1	phosphatidylcholine-sterol acyltransferase	XP_006180662.1	11	449084	555426	510707	55746.1	42992.4	100664	134342	523703	31319.2	59108.4		70307	37356	42787.3	20439.4	41871.2	0.0129932
XP_032340936.1	adhesion G-protein coupled receptor G6 isoform X6	XP_032340936.1	34	599054	306239	170094	42312.4	224933	47942.1	121287	242503		15104.5	15241	69928.7	49810.5	35693.7	10961.6		0.0275949
XP_006187410.1	carboxypeptidase B2	XP_006187410.1	24	1.42722e+06	609293	220383	85201	75732.3	137628	415672	731816	65428.4	48303.4	98064.6	55708.1	105579	61249.7	58286.1	68578	0.0302363
XP_006177241.1	protein S100-A14	XP_006177241.1	8	524064	597825	462123	220841	231513	209660	455136	474478	38923.8	72355.5	15552.3	119390	42528.6	62714.8	45056.3	87844.1	2.80189e-05
XP_032332321.1	peptidyl-glycine alpha-amidating monooxygenase isoform X1	XP_032332321.1	27	372624	444423	200239	34632.1	70080.6	60815.4	85021.4	316567	39564.4	79362.4	22390.6	26798.8	19026.5	35443.8	8107.34	11577	0.0109518
XP_014418256.2	complement factor I isoform X3	XP_014418256.2	47	1821480	609741	330817	145947	184566	209096	209516	496864	67828.4	66610.1	66490.1	118417	79508.4	82154.7	69775.6	65700.8	0.049778
XP_032323067.1	LOW QUALITY PROTEIN: transthyretin	XP_032323067.1	24	9120468	9043032	3.54053e+06	1.03181e+06	1.12251e+06	1.60237e+06	1.69848e+06	5.37385e+06	750744	488323	493898	641740	746049	722690	561281	760133	0.013418
XP_006179777.1	inhibitor of carbonic anhydrase-like	XP_006179777.1	86	2.35502e+06	1.39851e+06	702731	159994	175996	169712	448096	1750868	101472	137370	129749	77202.9	174187	152886	146823	220779	0.0239861
XP_032341739.1	apolipoprotein C-II	XP_032341739.1	10	823488	509206	391247	1.01139e+06	3.07141e+06	2.0435e+06	2.50401e+06	586265	216731	293482	289103	214683	184937	223012	115415	209354	0.00692427
XP_006179568.1	beta-1,4-glucuronyltransferase 1	XP_006179568.1	25	1.07627e+06	1.52052e+06	481958	333366	201290	151816	366872	1.03099e+06	123667	78807.4	80613.8	85338	165991	108853	90462.4	92720.3	0.00835391
XP_032350570.1	guanine nucleotide-binding protein G(I)/G(S)/G(O) subunit gamma-5	XP_032350570.1	9	18328154	14840137	2000586	1.87088e+06	4494509	4.32149e+06	2728723	1.67839e+06	997883	805573	755397	1.08542e+06	1347095	831927	1.39044e+06	1212596	0.0395936
XP_006182783.1	myogenesis-regulating glycosidase	XP_006182783.1	24	4.16916e+06	96379.5	6463533	851955	2.22893e+06	7.95756e+06	572779	10913311	1.06278e+06	1.17472e+06	1720495	97402	163572	83635.8	1.30192e+06	37431.9	0.028929
XP_006195396.1	cytochrome b reductase 1 isoform X1	XP_006195396.1	8	518183	960983	892290	625497	954201	581691	1.62173e+06	907763	172165	192363	121055	139640	159188	147015	176695	171753	4.13303e-05
XP_032338455.1	serpin A3-8-like	XP_032338455.1	12	1442329	787333	478331	533558	562836	655806	379955	316277	136908	114700	114037	130304	113132	84618	123362	130407	0.000909219
XP_006184383.1	coronin-1A	XP_006184383.1	10	82365.6	135267	86536.2	29093.7	28173.8	105268	206164	182550	16802.6	20233.5	40653.8	20728.5	15490	13994.3	13230.7	17960.4	0.00216028
XP_006190787.2	LOW QUALITY PROTEIN: adhesion G protein-coupled receptor F5	XP_006190787.2	1	334640	498467	252365	67280.5	148790	129707	187391	389994	55804.5	38085.1	31228.7	40890.1	42234.6	57415.3	60636.6	51925.4	0.00153726
XP_006172705.1	jmjC domain-containing protein 8 isoform X1	XP_006172705.1	8	383523	424781	209982	119412	37636.9	115921	125574	364908	7671.19	39834.4	56023.9	23746.9	53456.6	47398.1	46965.5	61192.4	0.00403754
XP_006183773.3	haptoglobin	XP_006183773.3	74	1.68661e+06	1627377	1.20636e+06	1.36718e+06	1.91567e+06	2.09003e+06	1.45221e+06	1.24943e+06	296385	250979	244692	325843	312434	264042	330282	365680	1.94276e-08
XP_006180564.1	protein CutA isoform X5	XP_006180564.1	10	567004	1.05744e+06	544092	236162	125149	109463	148063	429271	158857	60019.6	65799.4	48064.9	66199.1	58706.1	69951.8	82906.5	0.013287
XP_032342650.1	carbohydrate sulfotransferase 6	XP_032342650.1	13	626770	471684	283004	103229	48739	150959	94446.8	370442	184856	37616.9	16336.2	18251.4		21707.3		28970.1	0.0301317
XP_032337211.1	beta-2-microglobulin	XP_032337211.1	14	11077832	8348114	3.00419e+06	1337029	1.32978e+06	1.35093e+06	3.00526e+06	4.50641e+06	679128	876956	671474	913850	790095	814884	997650	768356	0.0181049
XP_032319693.1	myelin protein zero-like protein 1 isoform X1	XP_032319693.1	19	812748	962188	666301	271970	270706	268161	268806	820737	105778	93784.4	111809	96648.2	101715	132613	106011	99971.8	0.00111644
XP_006177240.1	protein S100-A16	XP_006177240.1	10	322031	418346	344140	195777	208441	130008	373198	283906	40375.1	167147	58355.9	7471.48	67239.8	17936.1	59184.3	29251.7	4.22179e-05
XP_006191541.2	band 4.1-like protein 5 isoform X4	XP_006191541.2	28	112092	491881	138792	148561	99952.2	99532.3	57280.9	181849	18125.2	36571.4	42969.1	35725.1	28854.7	16634	39163.2	45664.8	0.0157374
XP_006182766.2	beta-1,4-galactosyltransferase 1	XP_006182766.2	49	4576559	8540111	6.25891e+06	921167	621971	616057	1.38417e+06	7.41561e+06	804144	862847	773058	840482	852539	709689	590071	708356	0.0215761
XP_006180735.1	nucleolar protein 3	XP_006180735.1	3	959722	618448	682128	219182	1.01465e+06	936684	312022	1.09225e+06	397196	106901	130525	130529	180990	168867	38688.5	31062	0.000329057
XP_032322528.1	transport and Golgi organization protein 1 homolog isoform X1	XP_032322528.1	15	251151	316159	270823	61200.8	87183.2	78987.3	90247.9	221704	41828.4	35895.3	28926.4	30661.9	32607	34132.1	49787.3	27744.9	0.0021261
XP_032347200.1	retinol-binding protein 4	XP_032347200.1	21	984035	805027	298356	184776	176040	187054	180368	402303	75382.6	86745.5	72514.2	96710.2	95769.1	71821.6	110212	56805.1	0.0131607
XP_032351926.1	protein SGT1 homolog	XP_032351926.1	11	2885862	294653	834779	63678	1.10564e+06	55075	1.23781e+06	1.26006e+06	334556	276522	95746	116183	357708	211493	109829	100843	0.0352397
XP_014422177.2	syndecan-4	XP_014422177.2	20	150713	1.03915e+06	599350	468435	678603	497197	569837	605594	129661	102954	115336	156155	87997.5	101366	168090	93201	0.000133363
XP_032338416.1	beta-galactoside alpha-2,6-sialyltransferase 1 isoform X1	XP_032338416.1	23	474230	496235	161933	80319.3	114293	584514	147324	303133			161447	19032		41079.9	2731.78	84251.3	0.0285311
XP_006177231.1	protein S100-A9	XP_006177231.1	19	206653	645563	298704	250252	237539	49368.8	1289321	327496	90167.2	121329	70585.5	75884.4	108143	72809.7	70612.8	81234.9	0.033561
XP_006173617.2	mas-related G-protein coupled receptor member F	XP_006173617.2	1	132285	132436	155331	55525.9	82073	70717.9	117195	231540	18975.2	28729.4	31591.5	26480.8	9203.35	25258.6	39010.8		0.000619195
XP_006179114.1	tumor necrosis factor-inducible gene 6 protein	XP_006179114.1	26	380473	934052	428748	127286	165392	166171	193986	663967	57878.8	3339.17		161012	186830		47014.9	28445.5	0.0288658
XP_032339870.1	serum paraoxonase/arylesterase 1	XP_032339870.1	38	2.34786e+06	3.19922e+06	1.4392e+06	486616	480637	788774	772111	2.18014e+06	340247	318116	271914	319194	287926	300177	312063	358135	0.00629713
XP_032341740.1	apolipoprotein E	XP_032341740.1	67	18346042	4811853	6.93903e+06	2.1561e+06	2580023	2.86897e+06	2343567	10253255	1.18889e+06	1.3901e+06	1175971	1.10331e+06	1.15613e+06	1.35358e+06	1.20018e+06	2247283	0.0267523
XP_006180314.1	thioredoxin domain-containing protein 12	XP_006180314.1	3	68393.2	191525	56525	28216.4	133138	107132	17929.8	61865.6			24031.6	19427.4	11576.7		19436.7	15839.5	0.031404
XP_032338208.1	protein numb homolog isoform X1	XP_032338208.1	13	629531	87072	180688	456306	110331	143346	95153.6	92256.6	39603.4	74780.8	41666.9	43824.4	51363.7	46168.1	62171.6	32892.1	0.0296937
XP_014415412.1	thioredoxin domain-containing protein 16	XP_014415412.1	17	594016	495633	332281	211626	35892.3	71526.8	237229	273433	77516.7	55289.2	36257.1	34430.8	80522.4	62669	66983.9	79829.7	0.0060912
XP_032344450.1	prothrombin	XP_032344450.1	75	1.5898e+06	1.30828e+06	691552	396212	318554	454745	403770	1.06058e+06	188350	182266	157001	180996	187957	183835	139633	166303	0.00324647
XP_006181922.1	prosalusin isoform X1	XP_006181922.1	5	260492	208123	188811	78856.9	14937.3	18617.4	192014	243385	18303.7	27476.8	29938.8	45020.9	23643.8	46299.1	40835.2	37612.1	0.00489533
XP_006185215.1	disabled homolog 2 isoform X1	XP_006185215.1	28	275649	394379	345483	234396	417371	188977	348925	239397	13854.5	155285	22488.9	22853.5	59486.4	147186	112705	13678.7	1.32415e-05
XP_014419911.2	fibrinogen alpha chain	XP_014419911.2	83	5.92262e+06	5.0189e+06	1.95216e+06	2.70755e+06	2.3862e+06	2.84052e+06	2947051	2.6199e+06	601404	602196	589702	661642	626744	1.56092e+06	600606	682877	0.000179337
XP_006177232.1	protein S100-A12	XP_006177232.1	22	384054	679452	360907	956625	693010	1.79649e+06	2.48475e+06	1.34354e+06	114464	104561	905850	89734.6	78696.6	76815.6	533473	56176.4	0.0104697
XP_032315870.1	actin, cytoplasmic 1	XP_032315870.1	3	1.19133e+06	638250	1.07786e+06	1.30975e+06	754927	498198	780512	973750	588458	385244	134045	164064	140451	59192.3	96562.2	69064.6	4.18446e-05
XP_032345683.1	ephrin type-A receptor 6 isoform X1	XP_032345683.1	2	634339	582775	271211	205692	92716.3	175054	130745	435318	105504	80501.7	74990.4	66799.3	72350.4	64551	64254.4	46583.4	0.00530183
XP_006182239.1	histone H1.2	XP_006182239.1	10	1201596	422567	609856	596814	254536	392767	578419	523582	144878	142849	107703	124277	137927	148609	96478.6	151324	0.000591251
XP_006182566.2	methionine--tRNA ligase, cytoplasmic isoform X2	XP_006182566.2	37	376281		1363955	72215.1	1.3507e+06	324848	151930	2.25409e+06	156959	194154	226213	193998	166877	200418	180485	239966	0.0439313
XP_006193913.1	annexin A1	XP_006193913.1	31	163087	134893	108725	70288.3	60308	62612.6	97322.6	142328	16085.6	15541.6	20241.4	30221.1	23464.3	38270.8	32774.2	18340.9	5.58636e-05
XP_014406877.2	L-fucose kinase isoform X2	XP_014406877.2	19	309464	160172	943056	51610.9	427150	326095	1.66028e+06	1.18247e+06	85544.7	94200.9	220434	118314	122711	224543	94279	220256	0.0307689
XP_032331591.1	V-type proton ATPase subunit S1	XP_032331591.1	18	2.10718e+06	2.5334e+06	1.27648e+06	230754	245345	509800	794796	2.74197e+06	487939	342312	314868	370134	373601	256233	146682	145457	0.0160744
XP_014419910.1	fibrinogen gamma chain isoform X1	XP_014419910.1	78	5103805	3.84704e+06	2308024	2.57259e+06	3433878	3563144	3405616	2.73371e+06	870394	788034	637795	762358	777452	909901	698482	857821	9.68153e-07
XP_032327441.1	growth hormone receptor isoform X1	XP_032327441.1	4	240559		53286.8	110150	42526.3	68125	46726.9		40868.8	41971	29031.7	16989.9	9700.44	12143.9	2526.61		0.0322321
XP_006174909.1	C-C motif chemokine 14	XP_006174909.1	11	1.9381e+06	1521846	310821	440683	270132	560105	660498	1.33902e+06	165794	191519	192552	243364	129155	278559	190470	259273	0.00929442
XP_032345044.1	integrin-linked protein kinase isoform X1	XP_032345044.1	25	2117478	5322207	268073	2.09629e+06	1.38666e+06	504518	477864	1718202	1.42655e+06	964928	78829.5	210683	70823	61216.7	252497	217905	0.0449119
XP_032324454.1	sodium-dependent phosphate transporter 2 isoform X1	XP_032324454.1	4			47773.8	37333.4	57797.3	68965.1	42287		11174.7		19239.4	9793.91		15974.1	4196		0.000253919
XP_006185056.1	alpha-2-antiplasmin isoform X2	XP_006185056.1	40	1.38403e+06	1.96378e+06	760358	271976	674771	2.30194e+06	623769	1.87267e+06	135916	105487	96578	126461	99333.2	1.56497e+06	100104	125952	0.0112741
XP_032330375.1	glypican-4	XP_032330375.1	66	311386	804932	635506	569963	786616	876416	1.34757e+06	348011	165564	180826	153368	160132	230121	151624	137009	186006	0.000411907
XP_032342999.1	formin-binding protein 1-like isoform X1	XP_032342999.1	9		105104	63209.9	32094.8	163965	301308	102420	85386.7	24500.8	20776.5	30832.3	24982.9	38300.8	59974.1	17450.2	18348.7	0.0120256
XP_006190885.1	fibrinogen beta chain	XP_006190885.1	95	4644744	4.05834e+06	2.32731e+06	2.48354e+06	3269792	3.5893e+06	3.45173e+06	2731943	725414	758872	684970	849060	829098	849583	834619	953154	3.99789e-07
XP_032319745.1	low affinity immunoglobulin gamma Fc region receptor II-b isoform X1	XP_032319745.1	10	4.61022e+06	6.83605e+06	6680817	2545551	4000836	3.48029e+06	6.20971e+06	6029590	858475	1.17926e+06	1.23669e+06	1.02547e+06	987666	1.82308e+06	1.32481e+06	1.45489e+06	1.24082e-05
XP_006188510.3	pantetheinase isoform X2	XP_006188510.3	27	750640	424989	319284	84105.4	195612	172452	544908	399348	152877	158826	28013.2	37783.8	103851	41879	116660	71589	0.00398194
XP_032351154.1	LOW QUALITY PROTEIN: ephrin type-A receptor 2	XP_032351154.1	15	102488	183963	157698	699715	307711	809779	46134.8	151125	57713.8	81373.1	53921.6	43269.2	50631.4	136290	60657.4	129874	0.0410052
XP_032314832.1	actin-related protein 2/3 complex subunit 4	XP_032314832.1	7	404786	257071	1.66893e+06	3.81368e+06	132713	4.39425e+06	3607429	1.977e+06	151938	281234	254781	193514	1.17526e+06	169647	1.50522e+06	342533	0.0313646
XP_032316830.1	G-protein coupled receptor family C group 5 member B isoform X1	XP_032316830.1	23	2.31444e+06	8476622	6.03707e+06	3.62843e+06	7.98302e+06	8369948	13509608	2.98819e+06	1.79174e+06	1.50124e+06	1.98576e+06	1.96517e+06	1.91197e+06	1.31548e+06	1.40918e+06	1.51137e+06	0.00201205
XP_032315976.1	N-acetylglucosamine-1-phosphotransferase subunit gamma	XP_032315976.1	27	744648	916948	353577	167827	119929	141586	231795	571820	91173.9	74041.6	81125.6	203678	163565	84065.3	56247.4	65700.8	0.0145252
XP_006174016.1	nectin-4 isoform X2	XP_006174016.1	28	401807	442508	294793	146132	178285	198093	320452	467316	73216.4	64554.2	54525.9	80879.3	80326.6	89210.3	61258.2	121372	0.00015377
XP_032343234.1	2-phosphoxylose phosphatase 1 isoform X1	XP_032343234.1	1	58339652	16517924	30770406	29212188	55190548	97647856	30722828	5825471	8.33898e+06	10170512	9886712	11272186	10982433	10371362	11818567	10169550	0.0108239
XP_006188968.3	selenoprotein F isoform X1	XP_006188968.3	12	2.66095e+06	2.3179e+06	1.20289e+06	440551	226378	399270	451036	3.10561e+06	425201	402520	332767	377031	324739	236782	337932	374615	0.0299904
XP_032316512.1	meteorin	XP_032316512.1	3	129009	157824	26690.8				5586.96	113712	20951.8	16895.4	17126.5		20873.6	26816.8	21594.6	37520.4	0.0288869
XP_006192114.1	tetraspanin-6 isoform X1	XP_006192114.1	23	1.02494e+06	2798699	1.95808e+06	894383	1555750	1842595	3.30995e+06	1764255	425363	493370	464573	536439	529169	523329	478126	599924	0.000298629
XP_032344834.1	raftlin isoform X1	XP_032344834.1	23	235937	192256	237168	136439	159158	159701	202507	205091	59754.7	61542.9	40723.7	53148.6	44226.5	51094.1	52012.3	46315.6	4.70012e-08
XP_032354145.1	tenascin-X isoform X2	XP_032354145.1	18	372924	264987	115101	79014.5	77741.7	72163.1	86660.8	190488	119121	11896.5	21072.4	13078.8			5237.1	85837.1	0.0359877
XP_006188552.2	p53 apoptosis effector related to PMP-22	XP_006188552.2	4	163673	484005	314522	140775	201779	311908	356886	562229	89050.9	55179.2	65410.6	81537.8	137707	72431.1	130286	58727.1	0.000797604
XP_032351178.1	microfibrillar-associated protein 2 isoform X1	XP_032351178.1	17	4224255	4747962	2.05353e+06	1.12694e+06	627449	1.204e+06	1.66102e+06	1.42868e+06	441637	524614	604061	694562	626209	508464	583844	671818	0.0118177
XP_006173150.1	progranulin isoform X1	XP_006173150.1	46	684252	604088	432110	442959	251577	613684	309475	649572	131752	172303	147797	147094	125424	133755	117307	140460	2.32649e-05
XP_032320011.1	disintegrin and metalloproteinase domain-containing protein 15 isoform X1	XP_032320011.1	14	239774	286068	121514	30940.5	19131.2	29742.5	67975.6	110296	43325.1	37292.1	23391.6	12048.8	38896.5	40507.5	21400.9	37225.8	0.0388898
XP_006188902.1	alpha-2-HS-glycoprotein isoform X1	XP_006188902.1	25	3.04261e+06	3.48842e+06	918350	593118	730724	816515	1094028	2167053	385210	381994	446027	481297	481928	552088	515807	410621	0.0128085
XP_032324738.1	tyrosine-protein kinase CSK	XP_032324738.1	9			471058	110629	58342.5	308479	159570	112652	50759.9	55368.7	8069.74	115281	58491.7	63667.4	40688.7	73720.4	0.02348
XP_032351298.1	complement C1q subcomponent subunit B	XP_032351298.1	13	920158	1.13276e+06	596686	767726	2.08285e+06	1457877	1103441	1.21094e+06	249000	274873	322353	280827	264634	555584	354538	372204	0.000207378
XP_032319372.1	BOLA class I histocompatibility antigen, alpha chain BL3-7-like isoform X1	XP_032319372.1	9	537012	916893	684838	492102	524716	556721	664921	2289479	213009	268838	255231	235348	284105	198736	224695	250357	0.0150634
XP_032338994.1	LOW QUALITY PROTEIN: chondroitin sulfate glucuronyltransferase	XP_032338994.1	46	310909	455130	279772	97451.4	35436.1	52888.3	63855.7	377326	61115.7	95778.4	60861.9	61785	71484.7	49274.7	38348	46233.5	0.0245232
XP_032316771.1	methyltransferase-like protein 9 isoform X1	XP_032316771.1	8	316888	330779	193160	96203	52759.5	51501.2	111090	287561	46180	74805.6	38954.6	34989.6	40383.2	45281.4	90685.9	47350.5	0.00927035
XP_006173069.1	complement C1s subcomponent	XP_006173069.1	27	415953	840578	390289	112635	110356	176310	257295	439396	129324	82420.1	100054	47995.2	109514	78453.6	138277	120062	0.0136642
XP_014423517.1	serum amyloid A-2 protein	XP_014423517.1	22	1.05507e+06	2.32446e+06	1.11662e+06	993043	923099	393010	585269	1.10105e+06	265582	162421	152942	172701	525430	368521	724619	154202	0.00387576
XP_014422778.1	ganglioside GM2 activator	XP_014422778.1	9	404931	369831	181052	110938	75275.1	129879	171851	215219	41108.5	73619.7	51039.7	78533.2	36751.7	86595.1	45901.7	81354.2	0.0043795
XP_032314504.1	antibacterial peptide PMAP-23	XP_032314504.1	4	437304	103691	176387	148891	126607	131438	498469	436035	53345.8	82156.4	32723.4	62966.1	60563.1	100401	67241.6	155943	0.0102125
XP_032352150.1	NHL repeat-containing protein 3 isoform X1	XP_032352150.1	2	126982	63004.7	87045.1	122321	8741.39			27665.2		18643.4	24190.3	28667.2		12241.8	25821.6	20777.4	0.0290986
XP_032353609.1	anthrax toxin receptor 1	XP_032353609.1	9	247090	285791	143768	99787.2	105336	153736	144379	177783	71265.8	31100.4	54252.6	104166	22406.7	21312.1	53731.8		0.000739289
XP_006186090.1	alpha-1-acid glycoprotein	XP_006186090.1	28	4796067	3.16706e+06	1.46335e+06	1.35227e+06	1.38361e+06	1.5948e+06	1.35951e+06	2117959	710862	574590	729032	672197	571994	717726	588899	639613	0.00397732
XP_032317348.1	cathepsin Z	XP_032317348.1	14	441681	500967	238070	112385	248530	156251	238024	415408	72640.1	59247.3	49287.6	81423.9	224719	77805.9	53149.7	97552.2	0.00196342
XP_014415956.2	caspase-13-like	XP_014415956.2	7		30256.5	83142	88970.6	135926	87248.6	186695		10914.2		32336.7		54373.1	69185.1	7269.13	13868.6	0.0150518
XP_006190452.1	inter-alpha-trypsin inhibitor heavy chain H1 isoform X1	XP_006190452.1	38	362782	591504	312321	112576	167088	245679	194444	409482	109211	110365	61286.6	62687.2	83885.4	66531.3	134709	121418	0.00240925
XP_006179176.2	nmrA-like family domain-containing protein 1 isoform X2	XP_006179176.2	8	56070.7	37721.4	311809	249625	251135	159717	356792	235463	26749.5	33399.8	52092.3	50163.8	70842.7	79860.7	117442	92665.7	0.00442689
XP_006184233.1	alpha-1-antitrypsin	XP_006184233.1	59	1.37751e+06	1.63726e+06	314498	210321	305310	292107	626190	597751	254578	157710	168943	246057	235320	181365	255368	197873	0.0318847
XP_032339915.1	frizzled-1	XP_032339915.1	5	65168.1	65213.4	60536.2	23026.7	38968.3	50216.6	38815	48193.4	17133.3	12865.3	15772.2	8867.63	15840.6	18955.3	16161.7	18256.7	2.29731e-05
XP_032347966.1	fibroblast growth factor receptor-like 1 isoform X1	XP_032347966.1	19	92730.4	113424	130882	36298	98569.4	124506	53905.7	60001.9	38952.2	23343.6	25710.3	32260	23762	19837.7	20675.2	42750.6	0.000316291
XP_032321196.1	procollagen galactosyltransferase 1	XP_032321196.1	21	330854	343232	150408	64013.8	28152.7	42676.4	61780.5	228946	45700.9	24925.8	49114.8	76241.6	95328.9	24442.4	32883.1	51919	0.0390527
XP_032332571.1	solute carrier family 22 member 5 isoform X1	XP_032332571.1	4			46501.1	48569.4	95229.5	19170.5	46179	97724.9	9290.12	19073.3	4811.35	19042.9	27823.4	24345.9	32252	14469.2	0.00451516
XP_006174526.1	EGF-containing fibulin-like extracellular matrix protein 1 isoform X1	XP_006174526.1	13	321908	276338	127554	64614.3	67365.8	148553	70569.3	222360	55287.8	45113.8	96048.2	53532.9	58975.2	51995.9	30934.2	29437.7	0.00899674
XP_006182219.1	histone H2A type 1	XP_006182219.1	14	5007413	4694215	5.22449e+06	8971893	4.30486e+06	2443846	13985000	4.13912e+06	2.95482e+06	2.10054e+06	1.91209e+06	2.34834e+06	2.31475e+06	1.33189e+06	1.28586e+06	1.62241e+06	0.00746589
XP_032321640.1	complement C3	XP_032321640.1	292	4.88481e+06	5.86014e+06	3092072	1.69682e+06	2.46735e+06	3.16759e+06	2421507	3363242	1.02411e+06	956474	1.05041e+06	1080820	1.12646e+06	1.20372e+06	1.13318e+06	1.19728e+06	0.000351183
XP_006179019.1	carboxypeptidase N subunit 2	XP_006179019.1	29	552632	496252	285579	173381	233779	276344	246318	296740	86450.5	87021.7	142958	105200	104857	77221.7	120672	113747	0.000468242
XP_032324148.1	lysosomal-associated transmembrane protein 4B	XP_032324148.1	3	680379	622131	517244	107713	186284	211026	116589	345336	140550	86520.5	144900	129250	77694.4	105213			0.0302639
XP_032334521.1	torsin-1B	XP_032334521.1	26	903360	1.28828e+06	804156	574390	183245	148091	353916	1.20515e+06	239263	217686	229851	256342	230321	229803	205117	195034	0.0109159
XP_006179417.2	leucine-rich alpha-2-glycoprotein isoform X1	XP_006179417.2	21	737287	566212	321330	289237	334437	358446	285412	393884	134716	107564	110004	152661	131950	160912	145507	147138	0.000266311
XP_006176854.1	LOW QUALITY PROTEIN: lymphocyte antigen 75	XP_006176854.1	9	30074.7	49946.6	123803	309020	71903.3	131561	58256.9	138946	36320.2	53919.8	35405.2	39816.8	24959.2	40777.9	35704.5	36380.5	0.0295844
XP_032329734.1	inter-alpha-trypsin inhibitor heavy chain H2	XP_032329734.1	56	742519	825368	609439	204543	213278	278434	293002	664897	146104	210014	165376	160674	159484	209080	81126.3	147942	0.00375483
XP_006180549.1	40S ribosomal protein S10	XP_006180549.1	9	174038	301347	115820	272429	66969.3	88746.3	82079.9	141001	90264.8	63222.8	54967.8	61362.1	58927.6	51288.4	7700.09	27712	0.00663366
XP_032314492.1	antibacterial peptide PMAP-23-like isoform X1	XP_032314492.1	2	215894	102713	61666	79715.2	144437	49933.7	442309	136086	52417.8	39263.6	16385.8	39567.1	77407.6	46953.6	100852	40542.2	0.0437797
XP_006182218.2	histone H2B type 1-J	XP_006182218.2	4	238341	202583	233285	541930	173301	60001	856830	189762	78448.9	102586	108217	115870	152251	117771	94631.8	68943.1	0.0412175
XP_032329365.1	CD9 antigen	XP_032329365.1	17	1.93709e+06	4.57256e+06	3.91319e+06	1.38455e+06	1816739	2030023	3419543	3.3448e+06	1.07496e+06	793949	715213	892659	944582	909029	1186018	1.01819e+06	0.000489626
XP_006194471.1	serine/threonine-protein phosphatase 2A 65 kDa regulatory subunit A alpha isoform	XP_006194471.1	40	145234	92531.3	136119	507259	472064	849039	1.18103e+06	345096	140000	281503	162233	140571	107256	147978	127984	147385	0.0400417
XP_006177130.1	small nuclear ribonucleoprotein Sm D3	XP_006177130.1	5	74310.5	53967.9	62353.2	67299.3	39669.9	64346.1	39658.2	44738.8	19143.8	22109.3	15106.9	19225.6	13726.7	21462	25161.3	14788.7	2.78539e-06
XP_032325311.1	semaphorin-4B	XP_032325311.1	43	263287	314701	400121	272773	296728	403980	204755	335099	81259.5	210534	83740.2	96357.1	88068.8	71591	111887	100929	4.74223e-06
XP_032333082.1	cytoplasmic FMR1-interacting protein 2	XP_032333082.1	3	792481	568631	303735	170329	170498	169234	243623	604686	132001	103816	99250.5	128073	161454	145642	129649	127543	0.0117469
XP_032335583.1	integrin alpha-6 isoform X1	XP_032335583.1	89	600084	603868	547669	250358	235318	311890	322331	663147	151515	158574	149681	147625	141370	156222	143538	153518	0.000390468
XP_032314575.1	lactotransferrin isoform X2	XP_032314575.1	4	15391303	35790900	24040464	31860664	33257920	45562804	37412312	23059354	9806070	9511673	9330660	11409228	11443766	10959395	11377925	10780422	3.42628e-05
XP_006174027.1	beta-1,4-galactosyltransferase 3	XP_006174027.1	19	790719	1.03444e+06	372112	110293	93253.2	114305	228127	636702	155260	139231	171921	145367	150886	148010	123505	126812	0.0460081
XP_006182217.1	histone H2B type 1-K isoform X2	XP_006182217.1	20	2.02496e+06	2.01012e+06	2.08136e+06	4707468	2161176	1.14654e+06	6.82248e+06	1.62426e+06	872333	1.01066e+06	1.1409e+06	1.16687e+06	855265	983370	899362	856567	0.0171257
XP_032315044.1	catenin beta-1	XP_032315044.1	66	543765	424579	317076	334272	311828	268177	300512	472646	206973	113265	150894	125217	110662	104342	96333.6	121136	1.1333e-05
XP_006173144.1	L-amino-acid oxidase	XP_006173144.1	134	53096996	59286648	25412094	17174540	9377798	12743365	21933904	39217160	10867107	11386702	10970676	10525703	9363983	10370936	8545557	10427345	0.0107394
XP_006183561.1	hyaluronan-binding protein 2 isoform X1	XP_006183561.1	12	140972	162034	104409	47617.6	114817	84742.5	89681.4	110864	27970.1			44120.2	45183.3	39500.4	29461.7		0.0012409
XP_006188247.1	HHIP-like protein 2	XP_006188247.1	129	10676418	10039444	3.66935e+06	2.90117e+06	984556	1.38243e+06	2.42743e+06	7.40612e+06	1.74729e+06	1.83067e+06	1.9556e+06	1.79425e+06	1.68441e+06	1.76385e+06	1.24915e+06	1.83384e+06	0.0351576
XP_032350764.1	45 kDa calcium-binding protein	XP_032350764.1	31	509781	454724	215688	184398	103541	130178	172482	380045	72820.7	81646.5	77646.4	84777.4	80235.8	117454	110336	131011	0.00741971
XP_006179057.2	plasminogen	XP_006179057.2	116	2103810	1.80078e+06	1.04099e+06	777478	818921	1.40378e+06	870211	1.35749e+06	476975	425353	364852	503420	406356	467230	428364	506729	0.000303715
XP_032314206.1	inter-alpha-trypsin inhibitor heavy chain H4 isoform X2	XP_032314206.1	1	1.68587e+06	2171006	1.07293e+06	1.16781e+06	842097	847748	907897	805582	537998	456830	454928	404773	458315	347018	256763	429004	0.000644197
XP_006180699.2	UDP-GlcNAc:betaGal beta-1,3-N-acetylglucosaminyltransferase 9 isoform X2	XP_006180699.2	9	249792	194534	232064	51721.6		59458.1	83711.4	175957	24601.7	98743.9	34514.5	36176.8	19158.4	82678.6	48898.9	79910.7	0.00890328
XP_006172753.1	mucin-1 isoform X1	XP_006172753.1	19	631908	1942148	2.22937e+06	2.35825e+06	5.57184e+06	3.856e+06	7.36401e+06	1.82111e+06	1.07565e+06	942338	1.04597e+06	1.12039e+06	1.37767e+06	1.14262e+06	1279030	1.26035e+06	0.0208138
XP_006189285.1	growth/differentiation factor 8	XP_006189285.1	39	5644902	4.20444e+06	2.05583e+06	1101349	869220	1.07992e+06	1.41125e+06	4208208	865913	1.07684e+06	799886	899230	867286	932781	983258	956735	0.0238921
XP_006172585.2	rabankyrin-5 isoform X2	XP_006172585.2	23	509233	201772	231064	794939	270611	130037	123924	85305.6	88880.8	87395.3	86595.6	133528	123412	130562	66589.2	128708	0.0466949
XP_006173214.1	LOW QUALITY PROTEIN: Fc receptor-like A	XP_006173214.1	32	320176	579399	555564	1.04081e+06	559847	1.09574e+06	1.27143e+06	217257	276547	281167	190928	310053	214603	254353	221552	283615	0.00522415
XP_014418990.1	sodium-dependent multivitamin transporter	XP_014418990.1	12	1.2068e+06	1.10149e+06	848800	1.86502e+06	1.69144e+06	1.42846e+06	1.46084e+06	713481	526493	480686	422848	511305	518128	512482	298663	451299	5.01683e-05
XP_006190780.1	bis(5’-adenosyl)-triphosphatase ENPP4 isoform X1	XP_006190780.1	9	158118	156177	150541	45038.1	40629.7	41300.7	134741	170193	57104.5	37844.2	112076	41273.9	6297.66	20624.2	15755.6	32760.1	0.00934424
XP_014415576.1	sphingomyelin phosphodiesterase isoform X1	XP_014415576.1	9	202023	175423	225947	134703	67236	121287	100481	116368	20844.2	20765.7	37084.3	41690.3	131720	38800.2	33930.5	89704.8	0.00164201
XP_006182238.2	uncharacterized protein LOC102503909	XP_006182238.2	37	1.73868e+06	2.59709e+06	2.64501e+06	5839953	2772228	1285855	9028537	2.1309e+06	1119220	1.31228e+06	1.29594e+06	1.38825e+06	1.04065e+06	1.54179e+06	1.1078e+06	1.40317e+06	0.0307448
XP_014413459.2	15 kDa protein B	XP_014413459.2	10	415725	347669	211727	122954	98000.7	82874	549507	405251	54994.6	62150.1	52939.3	324932	78255.2	74230.4	93370.4	74834.8	0.0231393
XP_032336954.1	annexin A2	XP_032336954.1	42	208113	164379	318271	159643	192609	177176	212636	287913	77503.2	66148.7	67161.9	90523.8	111549	83297.2	65660.4	68682.9	1.65614e-05
XP_006185167.2	phosphoglycerate mutase 1	XP_006185167.2	28	250997	356700	308980	1.29861e+06	1.01845e+06	226204	1.67067e+06	1.05259e+06	512264	158484	501060	181372	199425	141840	420758	168994	0.0326032
XP_006176240.1	fatty acid-binding protein, heart	XP_006176240.1	56	22919046	18651152	28015748	33120302	29166774	27525556	26968882	20960804	10549761	8241080	8356668	10820132	10603148	9755482	10158996	8.37073e+06	1.78846e-07
XP_014418069.2	vitamin D-binding protein	XP_014418069.2	73	3.44782e+06	3.11686e+06	1.54959e+06	1180125	1.4675e+06	1.41205e+06	1475778	2.10863e+06	656484	661489	638722	731841	841310	731154	817348	786032	0.00114557
XP_032350307.1	prominin-1 isoform X2	XP_032350307.1	4	65739.9	526965	437621	277279	589745	1.06212e+06	1.58887e+06	302101	183050	144259	174733	179290	222641	279753	279494	342843	0.0483659
XP_006187315.2	ceruloplasmin isoform X2	XP_006187315.2	92	774094	882540	464057	266842	348920	506721	352985	667358	162359	141570	487802	124574	142017	165518	220898	143848	0.00210336
XP_014421293.2	procollagen-lysine,2-oxoglutarate 5-dioxygenase 1	XP_014421293.2	63	805487	1.0138e+06	398144	272640	118905	147900	213478	540294	109964	140267	130261	128361	422202	130596	118336	129157	0.0391575
XP_006186488.2	sushi domain-containing protein 6	XP_006186488.2	1	547895	255916	211361	123302	140686	145913	122780	151049	52013.2	106097	80377.2	68512.3	57988.3	83850	89412.8	96464.6	0.0208377
XP_032321206.1	multivesicular body subunit 12A	XP_032321206.1	27	936382	1.94719e+06	1.12853e+06	823298	1.36625e+06	1146042	1.76744e+06	982343	408484	434277	379902	373161	395616	551844	563318	676571	0.000107009
XP_032321830.1	tight junction protein ZO-3 isoform X1	XP_032321830.1	12	91345.1	58553	57189.8	102972	84155.1	278389	50846.9	77224.5	53571.5	29030.3	31576.9	26219.2	20303.5	37174.9	45772.5	57975.3	0.0348488
XP_014416413.1	serine incorporator 5 isoform X1	XP_014416413.1	20	3.15911e+06	1.8613e+06	1.5357e+06	747663	847163	1.15276e+06	1.21823e+06	2.10733e+06	831081	419169	536011	657418	600860	526182	505153	703434	0.00385903
XP_032344402.1	CD82 antigen	XP_032344402.1	19	697566	2.05995e+06	1.20827e+06	1.21716e+06	1.05654e+06	1.21119e+06	1.31588e+06	683842	655762	393309	442017	424935	314304	476033	572449	301250	0.000372643
XP_032314574.1	lactotransferrin isoform X1	XP_032314574.1	171	22152436	41660196	30086822	35045596	32376686	47503072	46015528	29062316	13259734	13009005	11981689	14240506	14155391	13444271	14692402	13421079	6.58247e-06
XP_032323142.1	zinc transporter ZIP6	XP_032323142.1	10	193849	85195.5	69709	46762.8	64246.7	55431.5	48214.4	213806	38820.2	32188.3	31833.1	36277.1	62799.4	13090.8	40497	40922.5	0.0265549
XP_032319380.1	LOW QUALITY PROTEIN: class I histocompatibility antigen, Gogo-B*0102 alpha chain-like	XP_032319380.1	8	570282	716304	450376	224903	508784	799003	390638	558809	243525	307064	232921	212872	154402	165634	152748	143988	0.000254353
XP_032330384.1	C1GALT1-specific chaperone 1	XP_032330384.1	22	345904	268476	203871	199323	106291	86150.5	151656	422902	147350	93165.5	72862.6	63896.3	80407.2	65499.7	55404.1	104300	0.00602988
XP_006192002.1	alpha-galactosidase A	XP_006192002.1	13	198468	185205	120629	64610.8	64968.4	47857.5	112763	156393	48036.1	46514.9	57641.3	48535.8	46804.6	56709.5	36707.3	24673.9	0.00324663
XP_006180651.1	cadherin-1 isoform X2	XP_006180651.1	50	924262	647111	385045	234175	232498	291959	267056	509450	163386	168704	153594	171393	175898	154213	163247	192345	0.00801106
XP_006195737.3	kininogen-1 isoform X2	XP_006195737.3	33	721096	686337	292456	185632	246771	207041	287222	536855	107111	113889	112381	122504	163332	301561	140000	159220	0.00924521
XP_006188081.3	zinc transporter ZIP8	XP_006188081.3	9	400313	272772	222223	216961	221853	167249	229995	198573	84412.7	103266	83872.2	85736	123187	81307.9	80730.5	105730	4.8649e-05
XP_032336706.1	integrin beta-5	XP_032336706.1	8	142577	231114	122724	54869.4	38545.4	85789.6	90044	109072	61276.6	65119.2	38886.2	39338	26800.2	52350.2	34673.4	21186.5	0.00848711
XP_032334036.1	LOW QUALITY PROTEIN: band 4.1-like protein 4B	XP_032334036.1	8	113861	135982	114314	129929	77124.4	91313.1	78366.2	161690	42688.8	11151.5	54753.2	65812.9		57971.6		30601.4	0.000372436
XP_014407361.2	protease-associated domain-containing protein 1	XP_014407361.2	12	1.10123e+06	1071314	781540	694990	36110.5	180896	208394	680776	223391	254687	188041	242849	371168	253748	74552.5	249837	0.0276553
XP_032329807.1	integrin beta-1 isoform X2	XP_032329807.1	55	308851	356512	365201	160461	190097	229609	205479	471064	92591.3	108222	129703	110955	112709	99943.3	107337	135339	0.000461878
XP_006178223.1	lysophosphatidic acid receptor 1	XP_006178223.1	6	200652	205638	189391	105662	130444	132688	115028	161327	40030	38448.8	99948.5	33721.1	120829			34280.5	0.00082522
XP_032318472.1	phosphatidylinositol-glycan-specific phospholipase D isoform X1	XP_032318472.1	16	146088	162103	74773.4	55731.7	56163.9	51482.2	65894.3	100866	132546	22389.4	22422.1		12334.8	30436.3	18400.6	7912.68	0.0319103
XP_032336348.1	integral membrane protein 2C	XP_032336348.1	32	891127	1.40594e+06	1.16733e+06	941048	742753	1.28538e+06	773927	935155	347682	474214	484472	407451	411725	404624	306427	394445	6.40852e-06
XP_032326776.1	N-acetylgalactosaminyltransferase 7 isoform X1	XP_032326776.1	35	246458	242006	113395	34289.9	82056.5	30038.8	96061.1	237569	56500.3	47583.3	47407.5	89296.6	45229.5	40235.2	39496.7	63703.7	0.0282536
XP_014422981.2	LOW QUALITY PROTEIN: endoplasmic reticulum aminopeptidase 1	XP_014422981.2	52	444682	613015	230963	93512.3	77401.9	410468	237370	401059	176032	152110	113322	135588	94720.7	66442.9	124619	133724	0.0132179
XP_032327978.1	putative phospholipase B-like 2	XP_032327978.1	9	270536	141439	100075	98596.8	102190	34481.7	55698.6	125633	62500.5	50336.7	53396.8	62054.3	42919.8	29678.8	32070.7	36086.6	0.0163371
XP_032337559.1	low-density lipoprotein receptor-related protein 10	XP_032337559.1	18	138959	147949	181048	313750	427653	354438	453631	402070	96755.9	145660	127631	111211	130010	146042	104405	100614	0.00146488
XP_032337982.1	E3 ubiquitin-protein ligase pellino homolog 2 isoform X1	XP_032337982.1	11	234379	215555	145936	99866.2	81580.6	88166	79776.2	264446	29571.7	41073.2	18332.5	49610.7	48416.1	195485	25961.8	73753.5	0.0171918
XP_006178825.1	apolipoprotein M isoform X1	XP_006178825.1	13	306912	389294	765440	198528	302307	286588	392811	772176	147039	141728	144495	176993	196693	203839	170152	196648	0.00576694
XP_006179034.1	LOW QUALITY PROTEIN: melanotransferrin	XP_006179034.1	71	352168	260993	345867	157280	635502	190064	890909	271864	155938	126758	151344	156351	161612	164791	183444	156723	0.0208693
XP_032319668.1	thiamine transporter 1	XP_032319668.1	2	55826.2		73424.1	46115.9	62955.2	38105.2	33802	67366.6	20864.7	12409.9	33356.5	24986.8		17591			0.00152038
XP_032327075.1	zinc transporter ZIP14 isoform X1	XP_032327075.1	16	403424	531979	642357	679530	671558	725483	416208	421811	156858	244699	188280	399526	210128	178458	216769	233455	2.60126e-05
XP_006177401.2	LOW QUALITY PROTEIN: mast/stem cell growth factor receptor Kit	XP_006177401.2	78	228798	274636	305518	262709	259174	361277	285522	225847	96861.6	113432	112646	124244	119419	120720	103087	110005	6.54362e-08
XP_032325059.1	sorting nexin-33	XP_032325059.1	17	83852.8	283648	213586	130975	130416	91817.9	125760	124015	66889.6	38202.4	45791.9	119713	43216.9	65165.1	46618.8	65212.7	0.00433454
XP_006189676.2	fumarylacetoacetase isoform X2	XP_006189676.2	7	149930	395332	156786	203083	78100.7	66188.8	57322.4	164197	67441.3	64061.3	56158.3	67019.5	58838.7	58639.9	77381	81097.7	0.0314836
XP_032319816.1	immunoglobulin superfamily member 8 isoform X1	XP_032319816.1	29	266536	564420	354288	117004	175592	208591	244325	346455	107305	180756	104247	114265	105744	123920	111591	103552	0.00503538
XP_032321888.1	nicalin isoform X1	XP_032321888.1	13	277182	325414	196449	70390.7	236659	32758.7	109602	248860	87489.2	65700.3	75901	93668.8	62347.5	74332.7	92629	76129	0.0113996
XP_032330077.1	protein eva-1 homolog A	XP_032330077.1	7	696192	2.00376e+06	1.21498e+06	780759	1.06801e+06	1.2279e+06	1.67012e+06	1.11882e+06	394315	413798	327274	560387	702186	486967	562228	661106	0.000578574
XP_032313147.1	primary amine oxidase, liver isozyme	XP_032313147.1	60	564390	660989	401362	299506	568264	540327	508779	340628	504041	126599	198183	259306	148236	142232	128055	146741	0.000606775
XP_032316131.1	brain-specific serine protease 4	XP_032316131.1	19	751290	802765	368381	175120	97062.2	156774	192681	637656	150371	131949	150718	183672	203040	175500	188422	173271	0.0434726
XP_032326242.1	tumor necrosis factor receptor superfamily member 11A isoform X1	XP_032326242.1	7	208948	100163	163940	60763.7	99853.8	54291.7	74906.6	119704	37374.6	59427.9	58543.7	42828.3	25034.1	65922.4	45216.9	43866.4	0.0057511
XP_032342784.1	disco-interacting protein 2 homolog A isoform X3	XP_032342784.1	22	245349	292936	139182	124144	111303	159708	124280	197138	138894	47149.5	88720.4	70632.9	47001.1	65302.6	61563.2	82170	0.00162071
XP_032312815.1	protein tweety homolog 2	XP_032312815.1	32	989019	1.67747e+06	1.33336e+06	1.55167e+06	1.72421e+06	3008913	1828338	1.57538e+06	740287	660228	701060	749876	753350	782111	668943	896955	0.000392621
XP_006181216.1	V-type immunoglobulin domain-containing suppressor of T-cell activation isoform X1	XP_006181216.1	6	82966.3	177983	184747	218312	170142	229847	156762	124348	35616.6	111039	87405.7	69029.7	33175.6	115235	51675.6	83967.9	0.000358693
XP_006188036.1	arrestin domain-containing protein 3 isoform X1	XP_006188036.1	11	86543.1	162473	60841.6	56011.6	32798.6	52169	55549.8	57720.6	25946.3	35600.3	49031.2	46659.2	39454.5	40874.1	5568.35	4572.27	0.0223747
XP_014422394.2	NAD(P)H-hydrate epimerase	XP_014422394.2	13	352389	425541	246821	106748	91759.3	109317	100729	303699	82212.1	123488	72315.9	100402	91130.2	99846	105035	89064.7	0.021938
XP_006182979.1	erlin-1	XP_006182979.1	3	189738	243272	119627	64918.2	48167.5	31965.7	135879	172279	49794.5	55266.7	78597.1	25455.6	32635.4	90141.4	87732.7	22693.2	0.0248786
XP_032332788.1	amyloid-beta precursor protein isoform X1	XP_032332788.1	86	1.87724e+06	2.13036e+06	1.70292e+06	1.20908e+06	1.14879e+06	1.5494e+06	1.4004e+06	1.62816e+06	584175	883948	763024	734646	635061	703118	584569	678399	4.26355e-06
XP_032336357.1	uncharacterized protein C2orf72 homolog isoform X3	XP_032336357.1	21	1.19842e+06	1.30578e+06	1.00669e+06	848913	743150	874855	998185	982422	573841	255563	320646	392906	415676	634716	603689	313972	1.03205e-05
XP_032329598.1	abl interactor 1 isoform X1	XP_032329598.1	17	335341	317675	190688	140676	137307	119851	136336	233888	94246.4	71300.3	87256.7	91371.5	93593.6	74057.5	108905	91139.5	0.0024701
XP_032350277.1	prominin-1 isoform X1	XP_032350277.1	92	2114485	6568649	5354030	3.98582e+06	6211704	8606262	12567060	3.27027e+06	2.70369e+06	1.71059e+06	2.27498e+06	2577452	3.20108e+06	2718433	3.05358e+06	3.28649e+06	0.0127266
XP_032354518.1	claudin-7	XP_032354518.1	14	547038	278258	328317	174069	182718	254993	192961	279044	129826	133391	146249	107151	125408	99111.7	113989	134317	0.002812
XP_032326755.1	frizzled-3	XP_032326755.1	2		30336.9	37471	6307.61		17600.4		25971.9	14750.4				6059.52	13034.9	6863.43	11580.9	0.0491028
XP_032324875.1	LOW QUALITY PROTEIN: beta-hexosaminidase subunit alpha	XP_032324875.1	21	351208	309519	219598	95128.1	82326.8	73166	174293	294187	74524	86455.6	68204.7	81941.2	111196	62229.4	111392	117602	0.014786
XP_006177412.2	LOW QUALITY PROTEIN: fibroblast growth factor-binding protein 1	XP_006177412.2	36	4552755	6548994	4.09825e+06	4.03436e+06	3.69926e+06	2.42812e+06	5664763	4.31383e+06	1.66724e+06	2.03761e+06	1.83566e+06	2.11943e+06	1.82681e+06	1.92547e+06	2.17041e+06	2.20513e+06	7.98522e-05
XP_014407117.1	Na(+)/H(+) exchange regulatory cofactor NHE-RF3 isoform X2	XP_014407117.1	39	143334	217939	161204	242473	190084	165414	161095	162652	90055.5	71554.8	59138.8	78552.6	120026	69653	84764.1	73192.8	3.81707e-06
XP_032351698.1	MARCKS-related protein	XP_032351698.1	12	493667	509732	618852	1.29222e+06	1.24884e+06	1.23472e+06	1.32865e+06	637009	358566	326974	343361	378858	479491	461851	520505	429135	0.00248136
XP_006192027.1	syndecan-2 isoform X1	XP_006192027.1	25	348446	712669	536277	342964	547966	729313	1.14932e+06	459461	238230	293323	328017	239354	269656	280287	257076	258332	0.00322754
XP_032316430.1	histone H2A.Z	XP_032316430.1	5	99135.3	209684	66480.7	166810	58766.1	16895.7	185834	75132.4	41531.1	79491.1	62143.5	48865.5	27999.8	44596.4	43578.3		0.0435658
XP_006174010.2	junctional adhesion molecule A	XP_006174010.2	18	529733	556103	548201	289592	295098	350254	447631	766373	227116	321984	217084	173453	179971	214543	178939	203568	0.000685848
XP_006182010.1	neutrophil gelatinase-associated lipocalin	XP_006182010.1	28	6338478	3862142	5.51983e+06	6084417	4.88705e+06	3.70119e+06	3.90391e+06	3298597	2107065	1.68141e+06	1.69244e+06	2.28448e+06	2.44575e+06	2.0881e+06	2.66838e+06	2.11552e+06	3.57315e-05
XP_032346117.1	cathepsin D isoform X1	XP_032346117.1	22	418055	422694	303896	166668	153867	165302	233477	288603	139082	123807	133821	118845	100558	122983	110629	132761	0.0020739
XP_006194603.1	coagulation factor IX isoform X1	XP_006194603.1	11	153189	186111	99868.6	32905	101270	47052.2	117130	129382	53283.2	44276.9	15666.4	7839.59	37405.9	117951	99225.1	20408.8	0.0219554
XP_032341679.1	vasodilator-stimulated phosphoprotein isoform X1	XP_032341679.1	20	141269	106129	79715.9	140291	118161	75372.7	102735	97537.7	50318	46053.8	44679.1	42035.3	71868.8	42348.1	60053.4	38602.4	2.85661e-05
XP_032351264.1	endothelin-converting enzyme 1 isoform X1	XP_032351264.1	9		163087	61856.3	69878	76514.9	178617	84765.4	202606	68869.5	51189.3	71802.7	58039.6	58552.2	56526.8	30139.3	46136.2	0.010164
XP_032345059.1	hemopexin	XP_032345059.1	37	1.14899e+06	780299	391245	239305	319427	289386	358951	363691	164640	330180	117186	235650	233189	217872	280505	215797	0.0369446
XP_006187216.1	trafficking protein particle complex subunit 8 isoform X2	XP_006187216.1	8	192981	226768	89142.5	85363.4	306547	102863	240466	62625.4	37179.2	77297.4	52442.6	74197.7	72316.2	74914.6	127108	88306.4	0.0190377
XP_006175427.1	LOW QUALITY PROTEIN: apolipoprotein C-III	XP_006175427.1	2	1.59976e+06	1974128	1115023	2.68477e+06	5706189	3.90067e+06	5050059	2.34308e+06	1.69242e+06	1.59933e+06	1.6163e+06	1.27453e+06	1.43241e+06	1.3132e+06	980725	1.35885e+06	0.0154683
XP_006172513.1	alpha-actinin-4 isoform X3	XP_006172513.1	48	229593	184901	106275	106887	108755	152992	169439	124235	91244.6	61132.1	75279.7	54642.3	64728.4	66876.6	54379.1	79812.2	0.000272781
XP_032334039.1	A-kinase anchor protein 2 isoform X1	XP_032334039.1	2	1.23842e+06	905406	525601	613681	624638	799875	601755	616612	417688	185915	297672	437300	333969	379842	434764	264191	0.000553981
XP_032344276.1	protein lin-7 homolog C	XP_032344276.1	27	1.16336e+06	668037	625148	821375	597608	598963	570464	953798	344332	328944	345380	344667	347824	356755	377266	350284	0.000111749
XP_006177985.1	phospholipase D3	XP_006177985.1	23	793891	1.07835e+06	799941	636223	425864	529711	739294	509980	216688	385255	346696	346104	309832	292041	292372	396891	0.000303579
XP_014410598.1	anamorsin	XP_014410598.1	5	112302		38825.5	38781.2	36204.4	25025.4	36195.6	119534	24635.1	28370.3	24462.1	33577.5	28175.7	24176.7	26983.9	27823.7	0.0468326
XP_032312737.1	growth factor receptor-bound protein 2	XP_032312737.1	34	264332	624850	386520	504676	536966	632653	571040	447110	244715	204059	235768	210181	260303	194334	265939	247526	4.69643e-05
XP_006188754.1	serum albumin	XP_006188754.1	198	109310992	91738080	56544556	54583364	63726284	63004980	44022068	53388096	32866548	24736524	24329058	30325338	38836788	31381486	37968156	32061392	0.000578097
XP_006172629.1	antithrombin-III	XP_006172629.1	76	1580112	2.05982e+06	1.00839e+06	1.0177e+06	1.34735e+06	1.65272e+06	1.76392e+06	1177275	1.12798e+06	1.2297e+06	642292	644962	685984	375226	398903	384697	0.000714064
XP_032316982.1	vasorin	XP_032316982.1	21	192054	413925	503514	383800	608781	620530	842330	303260	203373	182479	209153	201625	266334	286574	269153	212893	0.00396928
XP_032327131.1	glycolipid transfer protein	XP_032327131.1	5	262238	55425.7	194991	86629.1	81804.9	79187.7	166648	116675	74151.5	70781.7	67800.6	68337.3	53652.9	48349.4	38439.1	75105.4	0.0184768
XP_032330451.1	ras-related protein Rap-2c isoform X2	XP_032330451.1	7	165288	118493	95249.6	58835.2	67112.2	38470.4	78763.4	168132	30741.3	59910.1	52892.2	44530.1	47335.8	56043.1	56009.7	29327.5	0.0105845
XP_032349625.1	nucleosome assembly protein 1-like 1 isoform X1	XP_032349625.1	6	158499	93101.1	166696	247152	170513	127618	139240	81112.9	62210.2	72767.7	62550.9	66226.5	45701	55173.7	64627.2	139938	0.00255491
XP_032349114.1	protein OS-9 isoform X2	XP_032349114.1	57	626245	887404	498652	391895	286594	301608	416481	521721	698429	139902	145997	167949	175715	184405	210933	166429	0.0188459
XP_006182631.1	glycoprotein-N-acetylgalactosamine 3-beta-galactosyltransferase 1 isoform X1	XP_006182631.1	8	75852.1	100842	62397.2	52783.3	47928.2	64011.1	120552	100338	10358.7	42814.2	24076	56586.5	23650.1	36945.5	59146.6	47455.3	0.00262997
XP_032344593.1	large neutral amino acids transporter small subunit 3 isoform X1	XP_032344593.1	18	373868	303827	257067	478910	401327	505757	328384	419719	196003	216371	162011	228153	116267	240895	150220	180056	4.20932e-05
XP_006173884.1	nucleobindin-1 isoform X2	XP_006173884.1	63	881104	1.18727e+06	477624	334066	303841	306201	464969	559571	284993	261796	257719	290146	294539	268393	273908	264694	0.020893
XP_032338508.1	histidine-rich glycoprotein	XP_032338508.1	23	727274	511014	296165	202919	127300	220287	136023	390730	104499	197424	151375	215377	144940	157857	144306	163095	0.0419905
XP_006174753.1	alpha-N-acetylgalactosaminidase isoform X1	XP_006174753.1	16	267685	143230	255068	237967	371245	309736	367045	381178	159015	88615.8	106134	124896	147664	148726	207948	160365	0.00035734
XP_006185217.3	complement component C9	XP_006185217.3	50	900419	1.06059e+06	492188	312223	285880	223814	294961	504813	216893	203229	237798	255121	252638	306682	270388	258277	0.0338654
XP_032351353.1	tissue alpha-L-fucosidase	XP_032351353.1	42	1.91892e+06	1795346	1.03429e+06	726847	289373	446590	648690	837704	562430	611407	517228	534883	360388	466632	330516	398536	0.0385658
XP_006184053.1	peptidyl-prolyl cis-trans isomerase B	XP_006184053.1	37	3.15279e+06	4.45489e+06	1.89361e+06	1.40057e+06	636937	1493292	1.97445e+06	2.77555e+06	1.08476e+06	1.12786e+06	1.09099e+06	1054859	991020	1060401	1069668	1.27641e+06	0.0187536
XP_032315534.1	multifunctional procollagen lysine hydroxylase and glycosyltransferase LH3	XP_032315534.1	80	2.55848e+06	2.32582e+06	1.55981e+06	895098	1.09871e+06	502793	1.13237e+06	1930764	659783	592358	716304	1.04804e+06	854133	570026	669619	838956	0.0117665
XP_032324298.1	eukaryotic translation initiation factor 4E-binding protein 1	XP_032324298.1	1			107841	199111	136782	104349	129134	124766	84377.5	80353.7	90153.6		65914.3	5868.14	108188	29617	0.00572105
XP_032331462.1	probable ubiquitin carboxyl-terminal hydrolase FAF-X isoform X1	XP_032331462.1	24	146691	117111	202554	139295	185070	144325	162023	40427.4	55459	71731.1	65783	45398.2	62538.5	67251.7	85571.9	114624	0.00210012
XP_032344433.1	cyclic AMP-responsive element-binding protein 3-like protein 1	XP_032344433.1	3	130482	149902	47775.5	48121.7	28943.1	92296.1	73509.1	78508	44100.8	40550.6	45974.5	42338.7	38480.8	35639.1	39360.4	38743.1	0.0162974
XP_032319222.1	BAG family molecular chaperone regulator 2	XP_032319222.1	8			71201.8	135494	83528.2	30852.8	97736.8	47951.4	39642.5	36272.4	28114.7	43143.9	18685.9	60919.7	46716.2		0.0255003
XP_032328780.1	LOW QUALITY PROTEIN: tumor necrosis factor receptor superfamily member 3	XP_032328780.1	4	168548	146884	150159	82422.6	101673	157156	99376	136023	27491.4	85593.7	68586.4	69396.9	70527.2	84875.1	49010.5	70535	0.000214315
XP_032350249.1	ADP-ribosyl cyclase/cyclic ADP-ribose hydrolase 2 isoform X1	XP_032350249.1	20	502664	902251	765876	288482	902202	358349	1121526	1.27899e+06	335076	376455	344321	432968	446235	354576	427064	396921	0.0103505
XP_032344782.1	tumor susceptibility gene 101 protein	XP_032344782.1	52	512840	959161	599662	517003	836232	860290	1.10687e+06	753051	443099	306668	371080	372113	427804	434289	391293	383760	0.000246808
XP_032338559.1	WD repeat-containing protein 20 isoform X1	XP_032338559.1	13	257466	216720	155285	57389.1	54538.1	65097.5	74494.3	224884	45526	52213.3	62708.1	86697.9	65052	78678.2	72804.1	100430	0.0457052
XP_032319328.1	epithelial discoidin domain-containing receptor 1 isoform X1	XP_032319328.1	69	635383	925106	577051	388303	332384	463533	287528	910407	276507	305886	289287	319192	274511	306842	240499	314336	0.00749491
XP_006176685.2	kunitz-type protease inhibitor 1 isoform X1	XP_006176685.2	36	335910	445029	380536	275614	230449	293263	294737	328606	154973	198567	178508	164560	161265	188743	135582	166579	1.95564e-05
XP_032352994.1	LOW QUALITY PROTEIN: apolipoprotein B-100	XP_032352994.1	183	200601	173474	123805	191593	188428	161871	156518	140924	71536.5	120728	68549.1	96455.5	123962	90605	66468.5	60225.3	2.25565e-05
XP_032328774.1	tumor necrosis factor receptor superfamily member 1A isoform X1	XP_032328774.1	22	273247	340728	370845	267381	185692	151890	289543	205043	123759	120457	139816	129108	194147	124607	127124	129853	0.0005725
XP_032342854.1	LOW QUALITY PROTEIN: sodium/potassium-transporting ATPase subunit alpha-1	XP_032342854.1	72	431260	470464	423241	230495	188013	235805	237268	462935	149622	209337	184827	186037	163510	202523	135023	171606	0.00272572
XP_032351296.1	complement C1q subcomponent subunit A	XP_032351296.1	9	1.12584e+06	1654176	1.0797e+06	852924	1.69207e+06	2.25998e+06	1.44702e+06	765796	369586	605345	874372	558375	666461	699011	826055	1.10761e+06	0.00494653
XP_032327533.1	immunoglobulin lambda-1 light chain-like	XP_032327533.1	22	203317984	149179984	70714296	67215992	61911324	38610412	81454328	151950944	43533212	52678848	50146892	52595248	51526384	58853216	54720020	69048200	0.0319245
XP_006172735.1	ephrin-A1 isoform X1	XP_006172735.1	24	405385	413039	422268	347044	478274	318434	576253	351972	229610	146650	208434	209188	251188	217838	230693	248983	2.22197e-05
XP_006195199.1	nucleobindin-2 isoform X1	XP_006195199.1	51	642153	490976	208176	147408	158804	141402	350101	308041	175474	151611	149727	160458	177456	133227	169136	176129	0.0426855
XP_006194370.1	claudin-8	XP_006194370.1	13	1.68273e+06	2.36865e+06	2.91115e+06	2.10328e+06	3.89761e+06	3.43069e+06	1.95231e+06	1.89716e+06	1.28088e+06	1696816	2.5054e+06	1.13048e+06	1.02818e+06	904955	973427	1195643	0.00349263
XP_032324400.1	signal peptidase complex subunit 3	XP_032324400.1	7	1.00203e+06	1385575	649265	481695	294093	331843	744348	1.25603e+06	408425	433257	214686	655107	350847	471757	313114	409546	0.032793
XP_032327123.1	oncostatin-M-specific receptor subunit beta isoform X1	XP_032327123.1	4		20056	68530.3	81278.9	60873.9	61896.8	66304.8	134467	16061.1	44405.2	14996		54836.7	47467.4	65575.3	18195.4	0.0480744
XP_032314205.1	inter-alpha-trypsin inhibitor heavy chain H4 isoform X1	XP_032314205.1	86	1.30538e+06	1683948	811502	820613	667591	733422	741475	714849	588962	499174	285894	546746	672282	541220	415734	435411	0.00604039
XP_006190934.1	receptor-type tyrosine-protein phosphatase kappa isoform X5	XP_006190934.1	79	182583	324185	272670	139494	142095	174366	178007	370322	100830	129930	117854	117135	117520	126709	119098	128727	0.00518327
XP_032315327.1	antibacterial peptide PMAP-23-like	XP_032315327.1	14	1.04187e+06	1.14937e+06	545379	481742	592401	1.03729e+06	1.47784e+06	1.00618e+06	436782	878675	237915	389853	371061	496398	596114	533256	0.00894165
XP_032315007.1	vasoactive intestinal polypeptide receptor 1 isoform X2	XP_032315007.1	5			211404	107786	60281.9	315120	105221	186387	85684.6	100392	124721	100306	80063.3	84909.2	51453	82497.4	0.0432015
XP_032348477.1	plexin-B2 isoform X1	XP_032348477.1	123	426687	456672	315587	271296	218049	275144	275762	348393	173072	174538	191461	197770	167463	167567	154342	176431	0.000189367
XP_014422094.1	polyubiquitin-B	XP_014422094.1	3	85187.2	87427.2	49485	152043	39995.5	57082.4	67472.1	64801.4	48172.6	43057.1	59669.4	34924.5	25431.2	34872.9	36886.1	45959.2	0.0186259
XP_014408590.1	stimulator of interferon genes protein isoform X2	XP_014408590.1	4	100163	106992	68748.9			22414.5	66293.6	107235	42379.5	42250.7	39180.9	38294.5	43246.3	48590.7	46669.4		0.0158224
XP_032324719.1	tetraspanin-3	XP_032324719.1	4	173947	148762	216648	72303.9	46462.6	126043	123341	277175	35812.6	89223.5	69392.2	75793.4	102013	76984.7	148581	50432.2	0.037064
XP_032325431.1	LOW QUALITY PROTEIN: prominin-2	XP_032325431.1	54	413121	638381	535061	213780	228711	307003	504793	425039	251064	234224	226418	178241	245434	149355	253929	249522	0.0046927
XP_006181015.1	claudin-3	XP_006181015.1	12	1.7655e+06	1.79562e+06	2.76107e+06	2.11207e+06	2638214	2.29084e+06	3.12293e+06	2.26173e+06	1.06243e+06	1.54023e+06	1259775	1.42002e+06	1.17132e+06	1345068	1.16008e+06	1.35429e+06	3.3247e-05
XP_032334967.1	arrestin domain-containing protein 1 isoform X2	XP_032334967.1	29	1.69574e+06	2.81931e+06	2.3911e+06	1.89984e+06	1.84615e+06	3.18741e+06	1.72664e+06	2096961	1.42953e+06	1118328	857339	1.438e+06	1.26536e+06	1.05576e+06	1.23389e+06	1.41732e+06	0.000317214
XP_006181016.1	claudin-4	XP_006181016.1	8	2.5539e+06	2.46809e+06	3.50694e+06	1606974	2.2563e+06	1.80211e+06	2.56202e+06	2876815	1.38934e+06	1426716	1.25046e+06	1.28552e+06	1.06871e+06	1.21703e+06	1.66831e+06	1.66086e+06	0.000261405
XP_032348813.1	tensin-2 isoform X1	XP_032348813.1	26	122491	149944	97449.8	104078	86187.4	78575.2	88529.2	117669	46046.9	61205.5	54974.3	68104.8	78181.3	47136.5	52891.1	64707.7	0.000173
XP_006189359.2	vitamin K-dependent protein S	XP_006189359.2	22	267943	206961	160305	179555	147841	155759	381880	155873	85273.4	179756	218341	173829	45048.2	52936.1	43186.5	129241	0.0296999
XP_032334675.1	LOW QUALITY PROTEIN: sulfhydryl oxidase 2	XP_032334675.1	28	202627	255420	162519	44761.4	209950	203743	106110	226921	121589	112883	84321.3	89959.1	118743	125770	68016.6	70183.5	0.00976026
XP_006190670.1	3-hydroxybutyrate dehydrogenase type 2 isoform X5	XP_006190670.1	15	157114	117185	79583	128852	157797	64520.9	224512	134006	75814	53860.3	53133.1	82089.5	84189.8	64958.2	98079.5	89226.2	0.00761738
XP_006178853.1	complement factor B	XP_006178853.1	66	872528	669216	486228	359778	332640	425570	381422	429223	217453	156666	322750	364955	224901	347885	216923	391713	0.0102099
XP_006189711.1	calpain-5	XP_006189711.1	69	212417	417086	359231	162500	219358	286179	370390	404486	144923	158736	165611	179498	179671	168599	186328	195344	0.00204819
XP_032341838.1	glycogen synthase kinase-3 alpha isoform X1	XP_032341838.1	3		9186.08	36566.2	37703.2	22475.8		27614.4	27927.4	7301.09	10924.5	13065.7	11783.3	17975.7	15695.1	30262.9		0.039136
XP_032340898.1	otolin-1	XP_032340898.1	14	460616	707129	187970	304406	200138	258406	331303	422189	208214	208617	116763	204232	189367	274566	190931	247668	0.0273279
XP_006192388.1	N-acetylgalactosamine kinase isoform X3	XP_006192388.1	8	49537.4	149438	74592.6	91707.1	49428.1	63588.6	66988.1	93083.1	75385.5	47264.6	56743.6	26796.7	32124.5	33560.2	44719.1	49044.9	0.018497
XP_032315806.1	protein tweety homolog 3 isoform X1	XP_032315806.1	26	200610	743105	716248	262761	470766	497397	549239	408222	230862	221553	216538	235015	230704	278693	254920	546442	0.0211366
XP_032328190.1	sodium/myo-inositol cotransporter	XP_032328190.1	6		60923.9	53786.7	51121.8	80909.4	69671.5	52214.4	80662.4	20953.9	39284.8	53155	41438.9	23184.2	40283.2	41548.4	35893.7	0.000605114
XP_006193222.1	GTPase NRas	XP_006193222.1	2	413045	506571	636783	290395	539479	582274	315801	586939	213008	244774	226956	234714	369334	323855	220677	397897	0.00164819
XP_032332531.1	solute carrier family 12 member 2 isoform X1	XP_032332531.1	98	330856	306390	296921	406057	444315	526476	324008	411795	204893	219111	230195	167442	217906	245478	273404	201337	0.000117444
XP_032316307.1	syntaxin-4 isoform X1	XP_032316307.1	10	233823	195629	154486	155144	131849	108126	112181	171330	98314.8	119944	106774	93524.4	96542.5	79622.1	61645.9	74233.9	0.0011889
XP_032348961.1	LOW QUALITY PROTEIN: apolipoprotein F	XP_032348961.1	5	313547	358432	363384	169792	134053	218854	192933	271574	156252	139623	155862	170422	138230	114833	132096	164236	0.00451079
XP_032342647.1	phospholipid scramblase 2 isoform X1	XP_032342647.1	13	820191	1.63513e+06	1.07352e+06	1.29863e+06	943628	1263831	3.15887e+06	1.29063e+06	1.10268e+06	514337	958469	625479	952352	876499	875606	771675	0.0430494
XP_006181879.1	solute carrier family 52, riboflavin transporter, member 2 isoform X1	XP_006181879.1	10	315112	287626	292108	285693	278686	398948	430528	295607	173969	174554	180085	183645	198102	201492	205207	201557	1.89946e-05
XP_032324138.1	vacuolar protein sorting-associated protein 28 homolog isoform X3	XP_032324138.1	44	654141	884144	547961	422663	695611	654313	1.01734e+06	686256	345776	418311	465746	312028	436598	316809	413508	562362	0.00133892
XP_014417210.1	LOW QUALITY PROTEIN: complement component C8 alpha chain	XP_014417210.1	41	318607	256954	182394	169450	168454	191324	182068	188415	125073	107651	135614	123577	94095.8	135971	116310	138662	0.000656285
XP_006184374.1	fibronectin isoform X8	XP_006184374.1	195	803515	802823	563190	655452	481926	530416	680540	494218	410267	387717	371546	525628	303912	356803	266408	337381	0.000285294
XP_032314919.1	CUB domain-containing protein 1 isoform X1	XP_032314919.1	36	244146	398708	466959	371345	266459	354168	345067	510112	228912	196965	145169	294325	228564	216252	222773	213545	0.00072475
XP_032316236.1	transmembrane protein 248 isoform X6	XP_032316236.1	6	85501.2	101221	83974.8	65170.8	63359.4	128785	74220.9	74469.4	23417.1	57522.7	48022.5	61888	57155.7	56403.8	45981.5	49511	0.00143746
XP_032315187.1	LOW QUALITY PROTEIN: programmed cell death 6-interacting protein	XP_032315187.1	149	1.21216e+06	1.82956e+06	1.13813e+06	1.38899e+06	2.06786e+06	1.86523e+06	2.88893e+06	1.33349e+06	1.04368e+06	918487	915903	938766	1.12372e+06	977916	1.06893e+06	1.13683e+06	0.00468188
XP_032332736.1	catenin alpha-1	XP_032332736.1	85	398019	377095	290833	349480	360475	282655	287265	328179	218654	228960	160927	136800	234287	128626	124067	350749	0.000666648
XP_032353372.1	epithelial cell adhesion molecule	XP_032353372.1	34	2105458	2.32906e+06	2.47262e+06	1.55775e+06	1.66857e+06	1.80304e+06	1.79864e+06	2751352	1.10381e+06	1.19631e+06	1.01112e+06	822405	832281	3.14049e+06	794901	861694	0.0189717
XP_032343988.1	serine protease hepsin	XP_032343988.1	21	357276	461598	266557	164497	221003	184070	273129	327640	176337	145847	158792	161440	180678	154660	187211	172118	0.00552916
XP_032320776.1	alpha-1,3-mannosyl-glycoprotein 4-beta-N-acetylglucosaminyltransferase B	XP_032320776.1	9	39928.2	50121.1	30297.7	20528.2	5944.12	37491.2	32403.5	48086.5	31770.8	17738.8	16176	18210.1	20275.6	16770.7	15850.4	21640.3	0.0291065
XP_006181239.1	serglycin	XP_006181239.1	5	1.189e+06	1.19283e+06	1.10185e+06	1.11545e+06	821946	1.70475e+06	1238843	781055	588236	887243	844372	759149	662459	708501	472374	556193	0.00114443
XP_032354865.1	protein flightless-1 homolog	XP_032354865.1	5				70589.5	139890	163897	107531	47628.7	83612.6	71302.9	53051.3	80554.3	50130.7	35700	77565.3	58064.1	0.0408074
XP_006188929.2	interleukin-1 receptor accessory protein isoform X1	XP_006188929.2	11	88614.7	130382	71589.5	91194.2	114735	169425	95003.5	85586	55372.4	122105	42496.7	16952.8	66068.5	61187.1	85310.6	62896.2	0.0176992
XP_006189927.2	solute carrier family 15 member 2	XP_006189927.2	8		77779.3	96930.8	55368.9	102861	69454.4	93224.5	97815.2	31411.5	43597.1	69790.7	97780.1	24782.1	69166	51701	22536.5	0.0136226
XP_032342084.1	xaa-Pro dipeptidase	XP_032342084.1	26	262136	419754	213272	162212	128438	145733	136824	230750	88839.3	128854	91629.4	141279	139996	135265	139426	169112	0.0345741
XP_032351021.1	GDH/6PGL endoplasmic bifunctional protein isoform X1	XP_032351021.1	35	282609	287384	210159	123890	76384.9	95061.2	147815	268320	111272	136651	104102	120489	120689	94156.1	94357.1	129165	0.0351787
XP_032327608.1	vacuolar protein sorting-associated protein 37B	XP_032327608.1	27	625366	995649	617828	462418	711191	653053	967101	758225	435972	423179	319339	412494	584191	459217	484406	422199	0.00115294
XP_032319104.1	CD2-associated protein isoform X1	XP_032319104.1	42	123506	220936	154084	91913.1	278724	158529	155765	200538	83932.9	90751.1	98775.2	84889.5	107593	173496	93828.8	115324	0.0119895
XP_006175234.1	vacuolar protein-sorting-associated protein 25	XP_006175234.1	25	284441	574488	347442	311259	435572	451451	544990	405086	230864	197031	199089	336141	286190	251822	237344	331647	0.00174694
XP_014409024.2	LOW QUALITY PROTEIN: plasma protease C1 inhibitor	XP_014409024.2	33	557722	573152	378180	246156	245616	283108	296296	383372	201601	207149	195601	225373	263028	207248	278877	252495	0.0102326
XP_006179980.1	mannan-binding lectin serine protease 2 isoform X1	XP_006179980.1	28	746538	643908	426180	581985	186519	319206	201384	626007	397066	307491	230481	234079	342488	261312	214214	323272	0.0411445
XP_014406454.2	LOW QUALITY PROTEIN: neutral amino acid transporter B(0)	XP_014406454.2	23	720969	682961	1.08878e+06	1.06916e+06	1.00073e+06	1.51102e+06	1.41783e+06	843316	760362	753155	636172	687242	584383	565813	511753	677062	0.00320215
XP_032334836.1	complement component C8 gamma chain isoform X1	XP_032334836.1	15	616846	532390	328594	299428	348439	479374	299352	331953	193914	247055	220100	252411	241014	290258	228750	337526	0.00477775
XP_032326520.1	E3 ubiquitin-protein ligase NEDD4-like isoform X10	XP_032326520.1	43	190640	215691	179254	107226	126256	157636	124395	248090	112923	79963.2	73546	110037	98815.7	101203	108034	154633	0.00534336
XP_032353221.1	ubiquitin carboxyl-terminal hydrolase 46 isoform X1	XP_032353221.1	4	155912	151683	105107	78881.3	95744.5	97205.5	158433	102900	106312	74696.8	58285	82963.6	45701.9	73354.8	74993.6	72064.9	0.00367948
XP_032319376.1	saoe class I histocompatibility antigen, A alpha chain-like isoform X2	XP_032319376.1	30	1452072	1.61281e+06	1.3434e+06	763000	797592	993396	1552876	1.41724e+06	585030	762304	890824	785575	825265	709140	782778	843841	0.00211274
XP_006192640.2	aminopeptidase N	XP_006192640.2	40	171691	102270	131186	311659	234573	105632	236008	220619	75267.3	113217	133048	148444	84589.6	124748	113930	153653	0.0240163
XP_006185834.1	tetratricopeptide repeat protein 7A isoform X1	XP_006185834.1	36	119510	129495	80787.2	127762	100601	97691.6	79905.5	88173.4	33228.6	53995.9	42358.3	163923	60858.9	47105	60855.8	56562	0.0338606
XP_032348040.1	FAD-dependent oxidoreductase domain-containing protein 2	XP_032348040.1	27	452275	310322	163737	190490	145179	216442	204518	394866	185240	172027	154077	206884	119804	202308	125427	145572	0.0377463
XP_032332880.1	protocadherin-1 isoform X1	XP_032332880.1	42	262848	320927	280514	208936	229915	274772	266388	281245	159487	183433	196300	170700	120887	198216	144097	170867	1.57949e-05
XP_006172858.2	dehydrogenase/reductase SDR family member 4-like isoform X1	XP_006172858.2	2	71373.8	37712.2		46880.2	29202.8	70651.6	34669.4	53747.4	26379.5	33379.4		24669.6	45170.5	32402.8	26564.8	29416.1	0.022996
XP_032334227.1	gelsolin isoform X3	XP_032334227.1	4	246091	251247	132911	268513	314142	185045	185143	177684	141898	138511	146300	139240	157998	133575	144979	125342	0.00228447
XP_032325717.1	macrophage-capping protein isoform X1	XP_032325717.1	20	132527	117263	167334	203892	165038	149598	158601	151859	53070.1	61390	60994.5	230626	165920	105899	68169.4	53425.8	0.0410134
XP_006175220.1	60S ribosomal protein L27	XP_006175220.1	16	413101	281039	502935	323983	481251	246562	403721	191257	187771	220842	264093	251218	204042	239892	258860	209106	0.00824827
XP_006181650.1	protein phosphatase methylesterase 1 isoform X2	XP_006181650.1	7	137353	105586	92446.5	90263.3	76622.5	110569	85701.5	119273	76097	78842.1	59248.7	73089.2	61132.9	57501.1	62409.1	60652.2	0.000326748
XP_032337454.1	disks large homolog 1 isoform X3	XP_032337454.1	3	65005.1	40969.9	53446.1	31488.1	35689.1	47574.1	47172.7	52862.9	31663.2	12995.8	33723.8	23169.7	36884.3	37381.8	41414.3	25601.9	0.00552979
XP_032337440.1	disks large homolog 1 isoform X1	XP_032337440.1	54	407754	290374	270254	460585	282554	269439	287437	303640	229957	159016	227014	157843	251342	205338	222499	218887	0.00128601
XP_006174203.1	inosine-5’-monophosphate dehydrogenase 2 isoform X2	XP_006174203.1	15	242108	115817	93553.8	163146	127884	56095.1	88157.6	141894	89203.6	80646.5	94055.3	81897.8	72876.3	75393.4	85433.8	90908.9	0.044016
XP_032341868.1	carcinoembryonic antigen-related cell adhesion molecule 7-like isoform X1	XP_032341868.1	19	1.41129e+06	2.36356e+06	1.33035e+06	1.38479e+06	2.82217e+06	1.56172e+06	3551642	2.17536e+06	1.75476e+06	1.02589e+06	1.13822e+06	1.20745e+06	1.58389e+06	1.2753e+06	1.47419e+06	1.36766e+06	0.0296601
XP_032327996.1	phosphatidylinositol 4-kinase alpha	XP_032327996.1	103	174844	126859	180076	211049	142851	128469	125641	134483	84910.2	78371.2	90073.3	102561	111339	125240	98682.1	113516	0.000922097
XP_032344329.1	CD59 glycoprotein	XP_032344329.1	4	2.73379e+06	5179931	3190051	2870755	3.51801e+06	4.15428e+06	7114911	2.49472e+06	2.61059e+06	2272851	2.39121e+06	2.50937e+06	2.95827e+06	2.5848e+06	2724501	2697315	0.0335336
XP_032324062.1	protein EFR3 homolog A isoform X2	XP_032324062.1	33	129502	175289	114587	130077	136629	121262	174691	130874	87013	86048.3	92683.1	83629.9	87262.9	109131	101169	91857.1	0.000101748
XP_032315794.1	eukaryotic translation initiation factor 3 subunit B	XP_032315794.1	23	187273	83766	95811.3	98396.3	100637	73368.8	90651.5	59220.1	143265	161118	167779	146730	131722	161376	121462	151358	0.00461525
XP_006179340.2	charged multivesicular body protein 4b	XP_006179340.2	25	272989	407905	250592	443387	572337	401591	397400	390882	559458	481511	531882	508806	705940	660834	711692	566530	0.000915417
XP_032324720.1	semaphorin-7A	XP_032324720.1	47	243500	291372	118067	258108	278813	336247	233083	214785	349648	323763	336530	427039	343296	448028	381069	365211	0.000475722
XP_006176017.2	60S ribosomal protein L3	XP_006176017.2	54	338746	296134	459453	477923	692607	632671	479117	202096	672230	760836	816016	717940	602874	686477	511411	625450	0.00466226
XP_032329345.1	triosephosphate isomerase	XP_032329345.1	39	368208	361484	313815	432203	309792	315833	264313	307001	570911	464489	436581	496549	508792	476248	581444	498605	9.85301e-06
XP_032319856.1	LOW QUALITY PROTEIN: CD5 antigen-like	XP_032319856.1	62	2652944	4.63484e+06	1.79563e+06	3993577	5.98366e+06	4923598	4514677	2.95333e+06	5596960	6042805	6.09223e+06	6.06577e+06	5224723	6127943	5.51334e+06	7075416	0.00164522
XP_014408183.1	macrophage migration inhibitory factor	XP_014408183.1	8	1.118e+06	1.28355e+06	1007104	1.1286e+06	967813	1.65195e+06	1165694	1.10505e+06	1.20855e+06	2.07187e+06	2.09318e+06	2.08695e+06	1.91176e+06	1.75649e+06	1.43567e+06	1.74708e+06	0.000566783
XP_006182789.1	dynactin subunit 3	XP_006182789.1	8			50784.2	50736	47829.4	51446.6	85167.9	70495.3	97439.9	115426	97195.9	72108.8	87006.6	61924.8	100598	90609.3	0.00401167
XP_006179376.1	elongation factor 2	XP_006179376.1	104	734077	374211	430636	550690	449165	410098	311586	357430	685671	667606	677328	700890	714196	702716	690938	663439	0.000225946
XP_032337646.1	proteasome activator complex subunit 1	XP_032337646.1	29	196424	167379	234175	277027	245418	214156	215943	242854	356055	325223	336403	327058	356960	323977	336358	366721	4.15218e-07
XP_006187672.2	complement component C8 beta chain	XP_006187672.2	54	377536	297768	255193	254724	278717	331981	203939	215089	579613	505110	466755	690973	377180	241854	195354	314280	0.0396257
XP_032330496.1	sorting nexin-12 isoform X1	XP_032330496.1	11	75043.1	46505.7	128878	96950	102263	87262.5	81575.8	77172.7	165005	130952	128466	130355	91327.7	127765	130753	155140	0.00135714
XP_032313531.1	proton-coupled folate transporter isoform X1	XP_032313531.1	3	145681	168813	312594	172451	158671	129283	186617	172937	272000	230948	263300	268794	266338	284927	294914	325505	0.000731882
XP_032336796.1	60S ribosomal protein L4	XP_032336796.1	50	347739	337274	416017	512031	717962	628441	403589	164286	685505	771901	657871	700345	554921	773496	669217	566542	0.00439728
XP_032344865.1	ras-related protein R-Ras2	XP_032344865.1	23	75496.2	72962.4	88035.3	219546	230798	208359	135047	98824.3	190842	192334	216697	181701	236624	232372	256044	215698	0.0119683
XP_032328024.1	synaptosomal-associated protein 29	XP_032328024.1	5	71587.6	48257.7	47647.7	85316	112024	142931	191598	28315.4	174414	137712	149116	140444	110412	142530	132135	123577	0.0358698
XP_032354981.1	ketosamine-3-kinase	XP_032354981.1	4	45784.6	62761.4	66439.6	115775	80221.6	89350.6	88682.1	80699.1	116607	167301	106362	143530	91654.1	78042.9	124370	134128	0.00522549
XP_032342416.1	engulfment and cell motility protein 3 isoform X1	XP_032342416.1	4	38691.2		50242.6	45847.2	65739.5	55215.5	64691.2	96936.8	78314.4	84721.7	85985.6	89406.3	78079.6	103699	97054.9	111581	0.00192274
XP_032327473.1	stromal cell-derived factor 2-like protein 1	XP_032327473.1	7	181964	137873	70978.9	79872.1	44566.4	81627.2	92055	184310	193766	206705	198622	196232	153623	126326	133380	130712	0.020255
XP_032345867.1	LOW QUALITY PROTEIN: coronin-1B	XP_032345867.1	9	63308.5	37006.1	60792	75859.2	58377.9	76110.1	111226	65229.2	100906	120327	104719	111285	92496.7	101549	88378.8	122704	0.00079018
XP_032314670.1	ras-related protein Rab-7a	XP_032314670.1	40	430064	495795	377470	482183	465617	509474	611908	331504	699975	701990	693253	690449	748366	688628	744634	767951	1.6761e-06
XP_006182938.1	methylosome protein 50 isoform X2	XP_006182938.1	4			31029.2	61635.3	41905.8	39795.4		61759.8	108680	70213.1	54149	62855.6	61988.7	63940.7	52915.4	112065	0.0473272
XP_006178135.1	vacuolar protein sorting-associated protein 29 isoform X2	XP_006178135.1	18	80053.4	101386	70101.1	96465.1	88238.5	66603.2	47596.5	116236	125660	161534	118633	113626	128431	121059	141735	127816	0.000222776
XP_032316425.1	bolA-like protein 2	XP_032316425.1	11	77471.1	28994.2	53639	84077.3	102212	59622.8	43946.8	38988.8	78039.4	115989	102164	85342.8	113652	82111.4	92907.8	92674.9	0.00450448
XP_006185001.2	60S ribosomal protein L23a	XP_006185001.2	17	137864	198894	206244	126445	193064	130884	188199	167503	288651	441970	384016	199038	268873	128174	204687	190404	0.0298815
XP_032351544.1	RELT-like protein 1 isoform X1	XP_032351544.1	12	51003.8	9570.4	64427.6	27003.5	35670.7	68431.9	41943.6	26066.9	59665.1	76394.9	66654	71637.6	56894.3	73683.1	53088.2	47939.9	0.0131361
XP_032350111.1	UMP-CMP kinase isoform X1	XP_032350111.1	12		22392.9	75753.8	178048	138783	203448	78043	253317	252489	167280	195584	222173	161675	313642	206276	175968	0.0464358
XP_032348173.1	synaptogyrin-1 isoform X1	XP_032348173.1	2	91894.3		72376.3	98588.8	87530.8	116745	121757	93120.2	136042	202449	164266	153269	132555	150881	119077	159126	0.000320635
XP_032325112.1	proteasome subunit alpha type-4	XP_032325112.1	21	81253.3	149436	169714	197770	222464	374631	128357	137643	279373	180860	209295	314622	333418	311864	344720	310531	0.0164697
XP_032314163.1	LOW QUALITY PROTEIN: transketolase	XP_032314163.1	54	283691	444168	254881	374041	388973	357269	326495	171132	595415	525297	619362	643230	544515	429902	363001	346144	0.00291125
XP_032342985.1	60S ribosomal protein L5 isoform X1	XP_032342985.1	24	129030	315871	276839	146723	151007	147835	51631.1	247214	283994	351025	334235	278412	308493	290512	248981	197184	0.0114663
XP_006193694.1	transcobalamin-1 isoform X1	XP_006193694.1	30	792119	543650	273459	424458	421594	278673	444091	368262	403479	411274	621458	826502	427008	738509	1.14855e+06	977201	0.0467254
XP_006189142.1	eukaryotic translation initiation factor 3 subunit E	XP_006189142.1	15	122048	116979	64334.2	99882.3	136904	87395.6	66090.8	89578.8	124007	204058	152025	146565	152760	148392	143385	157737	0.000457671
XP_032325352.1	calcium and integrin-binding protein 1	XP_032325352.1	22	695138	538539	176134	270309	255291	142984	298087	381276	621128	405526	469697	430084	642283	576308	594918	590948	0.0185898
XP_032327994.1	D-dopachrome decarboxylase	XP_032327994.1	10	291009	290418	303646	321800	357218	322733	262521	365802	566789	662080	533774	552122	355499	473102	437601	369921	0.000412335
XP_032329114.1	LOW QUALITY PROTEIN: Y-box-binding protein 3	XP_032329114.1	5			24536.9	30937	55964.1	52192.6	43403.2	12221.6	58901.6	51685.2	60972.4	58036.9	56443.1	73682.5	55577.2	43967.3	0.0102121
XP_006175865.1	tumor necrosis factor ligand superfamily member 13 isoform X2	XP_006175865.1	6	186181	288713	131817	78243.2	20404.8	104701	93167.3	148401	220351	251326	186245	228119	198752	188299	143090	240193	0.0288781
XP_032347968.1	pituitary tumor-transforming gene 1 protein-interacting protein	XP_032347968.1	11	2793755	6.18548e+06	2604008	2.29305e+06	2.82214e+06	2.74994e+06	6.87519e+06	2.52796e+06	5.93432e+06	5.60796e+06	4985771	5.72812e+06	6.7297e+06	5885982	5373059	5.24288e+06	0.00785344
XP_014422033.1	C4b-binding protein alpha chain	XP_014422033.1	54	415368	662263	527447	971623	1.08184e+06	764690	737267	387568	1.02262e+06	1.03627e+06	851372	1.46667e+06	1.62406e+06	1.0082e+06	799817	941488	0.0107801
XP_014422002.2	transmembrane emp24 domain-containing protein 7	XP_014422002.2	8	78144.5	80167.9	49619	71641.3	24911.1	44515.5	113652	62600.2	127103	112844	87098	112675	93609.9	95225.5	99629.6	100919	0.00295101
XP_032340020.1	guanine nucleotide-binding protein G(i) subunit alpha-1 isoform X1	XP_032340020.1	15	446875	415199	585399	520706	666322	576681	591446	1104792	896230	763668	687657	1.03547e+06	1.78036e+06	910568	737284	991551	0.0252295
XP_006186785.1	AP-3 complex subunit beta-1	XP_006186785.1	15			29952.3	28178.1	71836.5	42025.2	43910.8	54794.9	56909.7	70292.3	63136.2	71716.7	54229.3	101996	75406.8	83007	0.00818834
XP_032313748.1	general vesicular transport factor p115 isoform X1	XP_032313748.1	18	80680.4		128046	55654.8	39601	44080.2	35952.7	122784	132398	103914	105508	105738	129389	125773	102052	122726	0.0105687
XP_032330834.1	hypoxanthine-guanine phosphoribosyltransferase isoform X1	XP_032330834.1	9	35895.9	28340.3	52035.3	32549.8	64678	39317.2	33161.3	50347.2	69621.1	53258.2	61651.5	59803.8	60155.9	47694.3	71226.2	115567	0.0107334
XP_032315682.1	28 kDa heat- and acid-stable phosphoprotein isoform X2	XP_032315682.1	6			53577.8	64471.9	72983.9	78044.2	52671.8	56150.3	75893.6	99602.3	90955.5	84347.9	96038.8	151752	112705	96905.6	0.00300264
XP_006173101.1	protein ADM2 isoform X2	XP_006173101.1	7	180746	183687	67539.3	76860.3		32997.5	51091.9	189906	92896.1	211627	200531	237492	135302	182378	223189	151764	0.0471115
XP_032327907.1	ubiquitin-conjugating enzyme E2 L3 isoform X1	XP_032327907.1	13	176409	117855	67282.5	147800	202460	80207.1	109616	133485	161527	189122	178309	272925	284112	161774	221758	191788	0.00483003
XP_006191878.1	malate dehydrogenase, cytoplasmic	XP_006191878.1	33	416524	463892	469500	611071	389230	432782	334022	345481	638808	662486	581532	790319	666366	720000	765394	738182	1.14963e-05
XP_006174201.2	glutamine--tRNA ligase	XP_006174201.2	18	61473.6	145086	30335.5	37821.4	85213.1	33544.4	33583.7	47486.4	96521.8	108269	97053.4	91692.7	80664.4	136443	77890.4	74602.2	0.0364556
XP_014408487.1	monocyte differentiation antigen CD14	XP_014408487.1	51	1.22087e+06	1.89677e+06	1.23293e+06	2.81935e+06	3.17717e+06	4.11387e+06	3188188	1.98002e+06	4.05831e+06	3.34429e+06	3.63421e+06	3.65236e+06	4.27685e+06	3.98512e+06	4523677	4.10083e+06	0.00184768
XP_006175048.1	sodium/hydrogen exchanger 8 isoform X3	XP_006175048.1	3	99621.9		65671.8	86706		62571.9	59615.7	74099.9	132388	100912	104530	131896	87328	148522	106338	150418	0.00150273
XP_006191685.1	LOW QUALITY PROTEIN: flotillin-1	XP_006191685.1	31	215167	155461	118093	93101	104352	150185	140267	97079.6	300030	223058	251874	186656	184897	186523	214795	181811	0.00137228
XP_032324059.1	14-3-3 protein zeta/delta	XP_032324059.1	34	612689	704051	573438	603658	549829	469967	359763	618301	919275	884615	823978	828974	925080	849367	1.12486e+06	893514	8.05116e-06
XP_006182953.2	rho-related GTP-binding protein RhoC isoform X1	XP_006182953.2	1	422651	266827	262116	457804	456370	433371	332351	588704	855509	694589	653179	774132	762932	583447	104583	769734	0.0176572
XP_032324152.1	sperm-associated antigen 1 isoform X1	XP_032324152.1	26	46487	47308.9	79720.2	100212	97434.2	104953	57784.4	81163.9	142175	121102	124584	114350	128276	108842	132611	121799	0.000143453
XP_032349330.1	DCC-interacting protein 13-beta isoform X1	XP_032349330.1	9	162901	91013	152097	103721	120010	52892.2	110757	196076	224703	171309	187588	135263	365300	155464	178078	183273	0.0228576
XP_032314538.1	beta-casein isoform X2	XP_032314538.1	38	689551360	515957728	444115520	225018336	263962784	510174560	248199216	369953248	672921856	567453632	543260416	543655616	551039744	856528768	661836608	896936704	0.00507353
XP_032349884.1	Y-box-binding protein 1 isoform X1	XP_032349884.1	18	64162.6	64011.1	126431	159189	190133	214219	101284	90012.4	199028	239267	213997	192933	207443	215378	185687	184850	0.00224188
XP_032317911.1	peptidyl-prolyl cis-trans isomerase FKBP1A isoform X2	XP_032317911.1	11	737663	1.04553e+06	630553	608609	566777	627268	603502	870188	1.25486e+06	1.34841e+06	1.14897e+06	1041117	1.27226e+06	1.12854e+06	893874	1.17233e+06	5.03987e-05
XP_006192999.1	60S ribosomal protein L21 isoform X1	XP_006192999.1	13	208960	241952	396361	242941	454869	534983	306889	205485	501266	590158	599388	504870	527332	624966	433547	451612	0.00114482
XP_032345756.1	cofilin-1	XP_032345756.1	35	680670	607058	598391	646322	593657	450470	567949	737129	957883	840616	897549	985248	1.1597e+06	895416	1.12246e+06	1.11295e+06	3.29174e-06
XP_032326471.1	vacuolar protein sorting-associated protein 4B	XP_032326471.1	53	202262	498877	304287	306343	346252	300065	300193	455103	562986	313088	696996	473501	623729	483678	779384	504609	0.00346201
XP_014420554.1	60S ribosomal protein L14 isoform X2	XP_014420554.1	11	430276	555345	537319	626009	1.11589e+06	769468	580872	258583	994897	1.17474e+06	1.30557e+06	997854	1.07531e+06	1026791	743032	659661	0.00492156
XP_006191513.2	alpha-aminoadipic semialdehyde dehydrogenase	XP_006191513.2	26	136491	74213.4	59201	82588.8	107925	126214	78126.9	169568	171832	127039	169315	215164	150461	171962	158424	201928	0.00126419
XP_032345475.1	ferritin heavy chain isoform X2	XP_032345475.1	45	361528	281468	263879	348559	565424	395644	442231	346142	595092	665549	643427	655672	460635	613432	654296	636068	4.46589e-05
XP_032320145.1	protein S100-A11	XP_032320145.1	9	667860	586788	965993	863849	938611	550290	627706	853503	1.00875e+06	1.20208e+06	1.16693e+06	1.12752e+06	1.25243e+06	1.33363e+06	1491067	1.36295e+06	2.65054e-05
XP_032338390.1	26S proteasome regulatory subunit 4	XP_032338390.1	17	108270	2967.21	56053.1	40896.4	50510.6	72785.3	31207.1	70014.5	113331	95922.7	84592.4	76458.5	68596	80729.6	106229	85109.2	0.0134553
XP_006188052.1	actin, aortic smooth muscle isoform X1	XP_006188052.1	12	3.08813e+06	1.50111e+06	1.67982e+06	2.44923e+06	2.19248e+06	1.93346e+06	1.1348e+06	2231391	3.28012e+06	3830899	3.28281e+06	3.73414e+06	4074678	2.8111e+06	2.89873e+06	2748757	0.000346676
XP_006187070.1	charged multivesicular body protein 2b	XP_006187070.1	17	127354	94808	93299.9	94530.6	159980	104451	97550.1	101923	163143	148925	151550	119926	233593	171720	237031	216473	0.0011251
XP_006186187.1	syntaxin-16 isoform X4	XP_006186187.1	4		22505.6	23421.3	23066.7	23828.8	36290.5	19466.4	27265.5	42298.8	47437.6	29334.1	57742.6	35127.8	34718.7		43720.3	0.00188541
XP_032350879.1	prostamide/prostaglandin F synthase	XP_032350879.1	13	67698.6	34159.1	71965.1	101055	116536	86241.8	114177	72303.5	132067	129250	138612	130981	135779	113853	191300	125004	0.000797721
XP_032328121.1	AP-1 complex subunit beta-1 isoform X2	XP_032328121.1	65	135168	134133	113600	139968	128956	127827	85169.9	166231	211963	212835	220935	220060	218372	189883	204365	225027	2.44197e-07
XP_006172692.2	mesothelin isoform X3	XP_006172692.2	11	49283.2	87647.3	38887.6	73777.2	99918.7	48856.6	84204.1	94664.2	127812	82453.2	223904	99317.5	100891	119734	79174.2	123169	0.020861
XP_006184569.1	presenilin-1 isoform X1	XP_006184569.1	9	295481	220065	207261	139212	173143	234622	311522	338328	211584	371646	366975	410812	409457	460252	545434	416383	0.00183735
XP_032312429.1	rho GDP-dissociation inhibitor 1	XP_032312429.1	34	500632	326713	418031	518076	613562	488616	429190	462337	763992	636468	751111	690942	879956	835736	914702	777340	5.95124e-06
XP_032315752.1	probable G-protein coupled receptor 146	XP_032315752.1	5		21323.8	42535.5	62653.8	52103	51044.5	42925.7	36035.7	55005	88913.1	58079.1	66560.6	83424.5	86157.1	71623.5	77029.3	0.000770277
XP_032342064.1	glucose-6-phosphate isomerase	XP_032342064.1	46	162561	173460	144552	198378	167099	171591	142289	161569	267190	250358	290525	267929	279271	251267	321394	276933	3.66878e-08
XP_006190153.2	grancalcin isoform X2	XP_006190153.2	7		44122.5	48243.9	72537.7		91975.9	55227.1	99570.7	110095	88061.8	114053	122392	159893	97359	108883	115259	0.00236069
XP_032345602.1	peroxiredoxin-5, mitochondrial isoform X1	XP_032345602.1	20	502006	634685	558858	635612	553334	515398	630472	601465	969968	994198	1.04675e+06	730017	1.0468e+06	1.01395e+06	955561	980195	1.6595e-07
XP_032332867.1	protocadherin gamma-A2-like	XP_032332867.1	9	40571.5		97260.1	193289	216694	140588	111502	37750.8	204488	273325	92110.9	242269	118080	208866	230226	230170	0.0346946
XP_032350620.1	endophilin-B1 isoform X1	XP_032350620.1	8	66192.5	31437.5	48410.9	71204	24844.2	51903	17397.9	46455.3	73774.1	70530.9	49566.9	91031.9	79434	111607	66818.1	55315	0.00798463
XP_032330345.1	dehydrogenase/reductase SDR family member on chromosome X	XP_032330345.1	3	68615.7	67997	45259.3	26150.7	19164.6	58820.4	27592.3	54761.3	65603.1	90284.7	67259.4	111734	61196.2	77501.7	69151.8	73174.1	0.00426793
XP_006188566.1	vacuolar protein sorting-associated protein VTA1 homolog	XP_006188566.1	30	205097	263433	219979	192287	310532	228389	228801	206094	363498	334688	282463	301137	396476	339310	738209	350073	0.0108477
XP_032314116.1	DCC-interacting protein 13-alpha isoform X1	XP_032314116.1	23	67329.6	81297.3	53953.5	48839.9	62473.6	67418.4	68007	75244	92127.8	104014	106478	130382	98677.4	113938	108625	124890	2.6555e-06
XP_032332294.1	leucyl-cystinyl aminopeptidase	XP_032332294.1	54	256275	176919	174329	177026	161508	243016	210128	178041	300903	371989	316284	301606	251046	309119	441450	352102	6.68909e-05
XP_014409912.1	apolipoprotein D	XP_014409912.1	11	3331882	3.02048e+06	2033318	1.91738e+06	1.57759e+06	1.93451e+06	687192	2.74698e+06	2.95472e+06	2714620	2930377	3.54739e+06	4.0091e+06	4482182	4314724	4.07959e+06	0.00195941
XP_032321829.1	peptidyl-prolyl cis-trans isomerase D isoform X1	XP_032321829.1	4		29298.5	31177.6	53127.4	73188.7	38508.6	45193	58718.5	76495.9	78074.1	81064.7	85800.5	98021.8	68415.1	68973.7	77776.7	0.000304676
XP_032325697.1	beta-centractin isoform X1	XP_032325697.1	15	118163	114308	105985	133314	73213.1	124461	77628	100003	196719	212527	169087	196021	169493	169132	155742	160092	6.76419e-06
XP_006177259.1	ras-related protein Rab-13 isoform X1	XP_006177259.1	15	393815	260378	297471	275353	374686	365969	300105	284701	496718	629789	362413	465932	531679	558544	573515	688063	7.66446e-05
XP_032328942.1	V-type proton ATPase subunit E 1	XP_032328942.1	13	65040.8	57715.3	72928.8	111312	96416	72894.4	61872.6	109220	136606	119672	147207	151614	115027	160713	138036	124797	4.08111e-05
XP_032337096.1	signal peptide peptidase-like 2A isoform X1	XP_032337096.1	14	120281	201078	163266	209531	214537	230378	267884	155845	273254	252552	259508	318216	469735	317646	390051	360225	0.00066938
XP_032333958.1	TGF-beta receptor type-1 isoform X1	XP_032333958.1	8		35038.1	89525.4	105290	119586	82504.9	102793	95860.6	122351	150015	140949	105546	159083	150219	150293	241107	0.00403015
XP_006176694.1	calcineurin B homologous protein 1	XP_006176694.1	8	44694	60156.5	29148.6	21462.3	61811.5	44432.7	34599.2	82326.4	41501.8	85579.8	96337.4	91675.1	78416.2	87856.9	63597.2	96277.8	0.00451258
XP_032331685.1	ras-related protein Rab-9A	XP_032331685.1	6	49227		62997.2	58707.4	40435.2	63194.8	83361.9	61250	83249.8	94323.3	66763.6	112476	135646	110771	98576.8	110361	0.000575169
XP_006186654.1	gamma-secretase subunit APH-1A	XP_006186654.1	4	59667.3	102474	45112.5	24274.8	71521.4	61240.9	174499	112537	133202	131672	106337	163519	150617	154817	138966	126038	0.00682151
XP_006190767.1	heat shock protein HSP 90-beta	XP_006190767.1	84	496184	440151	512786	680415	603414	525377	487899	477207	819549	893600	866150	827743	875110	920166	1.01896e+06	954784	7.1462e-08
XP_006174625.2	ras-related protein Rab-25	XP_006174625.2	21	311119	241283	287153	315113	419321	322405	408303	324191	450083	586448	525264	576908	500778	670417	513626	644581	8.39254e-06
XP_032353771.1	MOB kinase activator 1A	XP_032353771.1	2	41171.4	35754.3	50371.9	109479	113553	143188	159435	59722.6	151936	176519	155908	141901	170278	112105			0.0133477
XP_032322328.1	proton-activated chloride channel isoform X1	XP_032322328.1	21	375001	434125	333921	308615	344425	386814	363706	283037	668522	628884	607178	509094	625562	533780	641457	598690	1.27492e-07
XP_032313099.1	ras-related protein Rab-5C	XP_032313099.1	13	389551	398417	424894	498223	485145	524917	492222	379339	744216	648948	636737	751486	861634	844545	808393	815975	5.17084e-07
XP_032313755.1	importin subunit beta-1	XP_032313755.1	31	91719.2	80863.6	111229	168534	115410	150217	108550	103401	179307	142853	160626	197897	266283	235107	220749	179195	0.000423394
XP_032314362.1	MOB kinase activator 1B	XP_032314362.1	14	131356	198261	167085	195094	233407	211559	331160	128285	369498	249987	323421	305622	320137	350268	441593	357439	0.000376662
XP_032353453.1	acylphosphatase-2 isoform X1	XP_032353453.1	5		108810	71646	81143.2	72555.7	49307.3	53924.4	82143.3	111204	102089	94845.9	109969	135974	156990	145293	155042	0.000639244
XP_006187837.1	sialic acid synthase	XP_006187837.1	20	166032	217850	66977.4	154169	199363	92421.2	78646.5	106261	254940	279445	222502	199536	218034	216403	214420	238793	0.000730489
XP_032325598.1	60S ribosomal protein L31	XP_032325598.1	3	357185	315372	260248	184952	239040	299797	186121	200637	407240	256396	260744	466561	428803	855756	495784	312253	0.0251428
XP_006176756.1	transportin-1 isoform X2	XP_006176756.1	7			29762	48220.7	44827.2	19795.9	33226.4	43896.8	63179.9	53428.8	63373.8	93247	62301	57120.3	56381.6	50824.3	0.00218954
XP_032315491.1	14-3-3 protein gamma	XP_032315491.1	16	374081	271330	225768	340253	314840	320394	279282	328191	739735	515424	386715	533649	503414	467330	512225	532182	6.62079e-05
XP_006178918.1	transmembrane protein 87A isoform X8	XP_006178918.1	17	252193	130311	166822	160066	190623	186803	134843	217500	247080	384517	324636	275615	279282	275159	281803	395368	0.000117005
XP_006173859.1	60S ribosomal protein L13a isoform X1	XP_006173859.1	23	239453	380272	663222	562733	954212	792167	646764	216890	888902	1264349	955238	1.07448e+06	979603	851063	974731	649135	0.00315281
XP_032326071.1	acyl-protein thioesterase 1	XP_032326071.1	9	143652	116734	128437	180432	144248	148891	142604	140983	225432	222944	282490	257833	181973	219954	288960	285289	9.54808e-06
XP_014409138.1	60S ribosomal protein L6	XP_014409138.1	34	273222	427601	595773	648616	1.02712e+06	942940	566834	243637	926568	1.0828e+06	1.01294e+06	1.15516e+06	888551	1.31385e+06	862330	863165	0.00262317
XP_006181542.1	apoptosis-associated speck-like protein containing a CARD isoform X1	XP_006181542.1	5		82301.5	86571.2	120770	62991.7	52786.1	113263	140731	175848	209513	139479	169451	90466.8	207900	190207	111640	0.00515436
XP_006175246.1	V-type proton ATPase 116 kDa subunit a isoform X1	XP_006175246.1	23	100158	104134	177912	156202	101219	113980	50582.4	247538	226436	229431	241161	241906	211381	202794	230747	223010	0.00073638
XP_032353716.1	LOW QUALITY PROTEIN: rab11 family-interacting protein 5	XP_032353716.1	53	92347.7	85227	52674.9	66027.5	54252.4	80666.5	177222	89409.2	162850	153638	164208	138270	138298	138202	167033	137862	0.000782632
XP_006186093.1	V-type proton ATPase subunit G 1	XP_006186093.1	11	99562.7	94715.3	144234	139897	131414	122323	82617.6	125048	236758	190324	198967	205840	201642	188492	202931	192231	4.49387e-07
XP_032314446.1	cAMP-dependent protein kinase type II-alpha regulatory subunit	XP_032314446.1	15		68300.2	49811.5	65024.1	78794.9	52767.4	49811.7	55846.6	111125	121612	106508	97746.7	96341.7	96341	93214.9	104758	1.72446e-06
XP_032323904.1	LOW QUALITY PROTEIN: epiplakin	XP_032323904.1	8		13458.8	48308.4	59827.9	62642.8	41050.3	69174.5	88650.1	75900.4	104739	95025.5	101052	90735.8	92005.1	94000.1	101776	0.000718488
XP_006180067.2	60S ribosomal protein L35a isoform X2	XP_006180067.2	18	154070	304897	400000	421667	701270	510007	329730	130899	669599	826327	585602	605064	607065	731714	583468	499684	0.00292719
XP_032331494.1	serine/threonine-protein kinase A-Raf isoform X1	XP_032331494.1	11	68156.1	17885.2	46628.1	80625.8	63680.3	45447.5	49857.5	50490.1	96014	79337.7	108733	105832	101207	91058.1	76192.9	73522.5	0.000337626
XP_032330679.1	LHFPL tetraspan subfamily member 2 protein	XP_032330679.1	11	841485	984593	741513	1.38906e+06	2.66297e+06	1.80639e+06	2.48244e+06	929032	2998342	1.88277e+06	2.09076e+06	2.09036e+06	3.40923e+06	2.28715e+06	2950841	2.79966e+06	0.00548323
XP_006194578.2	LOW QUALITY PROTEIN: ubiquitin-like modifier-activating enzyme 5	XP_006194578.2	13	82361.6	100975	76784.2	163566	140982	82326.8	98916	90875.3	151446	216556	183721	149355	160787	205720	183400	202205	9.42436e-05
XP_032342354.1	cytoplasmic dynein 1 light intermediate chain 2	XP_032342354.1	10		75127.5	89067.8	74894.8	44682.3	43820	25010.9	20420.2	80631.2	95134.6	91438.4	104060	79693.6	80055.5	108060	102146	0.00220149
XP_032345847.1	beta-adrenergic receptor kinase 1 isoform X1	XP_032345847.1	2			18707.7	36995.5	29026.5	19093.8	24684	17548.1	30215.6	34861	58820.3	34493.1	39891	47404.7	55842.5	37557.6	0.00396883
XP_006174774.2	hsc70-interacting protein isoform X2	XP_006174774.2	25	421997	315332	259694	295598	324632	375767	222056	328419	598859	551156	538172	564911	494776	536322	633257	522404	4.61766e-07
XP_006182904.1	serine hydrolase RBBP9	XP_006182904.1	8	74345.1	32286.1	49121.9	42636.2	39909.8	34773.8	26715.5	36874.3	83835.8	87743.8	71652.1	135891	29572.6	46396.2	100854	33002.8	0.0392065
XP_006194835.1	glutathione S-transferase Mu 3	XP_006194835.1	9	51833	37897.1	37938.7	62357.3	58358	42153.9	45087.6	78023.1	80224.6	71476.5	82443	90734	116198	88734.7	89004.3	105219	7.73711e-05
XP_032317474.1	elongation factor 1-alpha 2	XP_032317474.1	2	444080	321996	648394	1.42943e+06	1.02303e+06	756569	623343	635997	1.47616e+06	1.17471e+06	986190	1.22842e+06	1.32001e+06	1.12883e+06	1.59098e+06	1.39972e+06	0.00159707
XP_006187268.2	protein XRP2	XP_006187268.2	12	128259	69747.8	62135	85579.1	143083	91430.5	83083.8	86317.8	141806	157527	175791	178917	156902	165560	173066	164851	1.25592e-05
XP_006173358.1	40S ribosomal protein S3	XP_006173358.1	37	179968	238156	252773	213739	206468	277379	236258	265986	434722	482018	443393	385859	397879	360771	472743	311147	2.80817e-06
XP_014410797.2	60S ribosomal protein L29	XP_014410797.2	2	145230	133796	217737	199800	308325	268766	168343	194192	304875	413813	386106	363587	319158	480030	337222	273802	0.000223672
XP_032319481.1	glutamine synthetase isoform X2	XP_032319481.1	14	94056.4	29239	71345.9	92132.8	154373	72875.3	50851.3	48877.1	125483	144775	116244	111595	137062	153541	150943	140382	0.00137675
XP_032332926.1	leucine--tRNA ligase, cytoplasmic isoform X1	XP_032332926.1	40	45986.9	53039.8	79671.8	57918.4	70992.9	44461.6	49213.8	70907.9	105482	107356	104207	119525	97385.9	101304	90336.6	106189	1.17925e-06
XP_032314664.1	coatomer subunit gamma-1	XP_032314664.1	22	6711.57		90819.3	70687.3	61710.6	47586.3	38939.5	47531.7	72964.6	90281	86659	88524	120580	105347	88208.1	80255.5	0.00302669
XP_032337544.1	ras-related protein Rab-2B	XP_032337544.1	5	142549	60559.3	56183.9	45129.2	60465.1	51953.8	43682	60351.1	119885	108707	103925	93851.6	123287	94384.2	162362	112491	0.00275866
XP_032321583.1	ras-related protein Rab-3D	XP_032321583.1	16	129229	181806	204261	191350	235419	291234	164972	275067	310186	220154	384046	377686	395021	426778	471439	371880	0.000263358
XP_032335815.1	LOW QUALITY PROTEIN: bifunctional purine biosynthesis protein PURH	XP_032335815.1	15	90128.3	45492.7	33679.7	61700.6	40820.9	48980.7	40177.7	36798.9	61301.9	72876.2	74339.7	135726	75303.1	85786.6	106282	93170.9	0.00283161
XP_032320459.1	diphosphomevalonate decarboxylase	XP_032320459.1	7			30748.7	65519.2	35101.4	63882.9	20551.7		63083.6	90200.5	94996.8	83897.6	84175.3	80053.6	60484	55196	0.0056561
XP_032341020.1	glycoprotein integral membrane protein 1	XP_032341020.1	16	161785	160738	89486.6	90721.8	86061.6	74839.3	77298	92640.9	232892	216851	224501	231759	136248	172227	135654	127858	0.00169708
XP_006192455.1	protein FAM98A	XP_006192455.1	5	23742.1	17478.1	36703.2	51559.9	50260.1	20196.1	27342.1	36943.1	58517.8	47816.4	87603.2	47627.4	49803.4	53119.1	55397.4	69278.5	0.0018345
XP_032319627.1	vesicle-associated membrane protein 4 isoform X1	XP_032319627.1	4	74280.9	65534.7	68613.6	40425.5	53828.2	59953.4	23201.4	80935.9	101374	120025	101343	99955.6	84313.1	119523	94792.3	108285	5.28009e-05
XP_032350999.1	protein/nucleic acid deglycase DJ-1	XP_032350999.1	28	363686	479330	448978	519016	584590	529811	340671	465094	908683	724343	836832	814515	890785	823454	917525	723262	2.70446e-07
XP_032313112.1	signal transducer and activator of transcription 3 isoform X1	XP_032313112.1	22	37880.9	13346.5	60735.1	80279.1	139994	41541.4	213964	40762.5	196731	155639	134315	128048	178852	115546	137610	73014.2	0.0403519
XP_032353629.1	annexin A4	XP_032353629.1	51	401847	412389	355827	478703	423200	388352	384155	455571	757736	647888	691951	713851	781761	732547	718119	843541	4.04566e-09
XP_032350426.1	dihydropteridine reductase isoform X5	XP_032350426.1	17	590653	225105	237025	394409	274281	283532	211432	199733	591654	581911	539194	418484	376173	692398	563875	566670	0.001118
XP_032333467.1	LOW QUALITY PROTEIN: cytoplasmic aconitate hydratase	XP_032333467.1	121	487146	678336	573823	589282	580651	507013	421892	432129	947598	922711	875481	897242	931388	1.01375e+06	1.11024e+06	960137	5.54159e-08
XP_006182339.1	ras-related protein Rab-7b	XP_006182339.1	7	147434	115979	83956.3	66527.7	87240.1	96930.4	76096.7	72833.8	177017	235165	161697	218342	134853	199972	48114	166196	0.0054415
XP_032316209.1	elongation factor 1-alpha 1	XP_032316209.1	59	1.5609e+06	964767	1.41285e+06	3019808	2.50183e+06	1.90254e+06	1.36061e+06	1.46736e+06	2.86342e+06	3.17602e+06	2.855e+06	3.01399e+06	3.27801e+06	3.43049e+06	3.39209e+06	3.49655e+06	7.22836e-05
XP_032347946.1	deleted in malignant brain tumors 1 protein	XP_032347946.1	30	581454	159300	165227	60635.7	80319.5	89294.4	58114.3	220945	396776	337312	343951	318251	332058	272563	266719	276649	0.0427338
XP_032326206.1	inositol monophosphatase 1	XP_032326206.1	3	38094.1	20313.2	51112.2	44895.1	49038.5	39687.3	35726.7	36176.6	69226.9	72277.6	65360.4	61854.1	69491	63531.2	113181	51527.6	0.000729096
XP_032313792.1	LIM and SH3 domain protein 1	XP_032313792.1	25	118266	115923	146735	119367	193016	138472	117928	132283	467390	180401	181535	195002	261305	255771	184443	229354	0.00773718
XP_006172943.1	histidine--tRNA ligase, cytoplasmic isoform X2	XP_006172943.1	15	105770	91483.2	104854	98215.1	82707.4	64696	50829.6	43718.7	120009	132747	131764	113759	143603	167061	168495	183244	0.000126396
XP_032345544.1	reticulon-3 isoform X2	XP_032345544.1	6	68249	201399	71395.6	101496	109721	117697	195676	191485	256270	227209	251648	227073	209907	279080	244127	215469	0.000196065
XP_006174313.1	WD repeat domain phosphoinositide-interacting protein 3 isoform X1	XP_006174313.1	3				34042	72905.8	51741	104641	15736.4	102603	68054.8			91550.1		123365	120938	0.0394167
XP_032343241.1	monocarboxylate transporter 1 isoform X1	XP_032343241.1	6	179497	123680	77021.3	23716.2	53926.5	20399.9	14746.8		161225	142492	107093	113322	153468	140122	141588	67916.6	0.0348298
XP_014409742.2	butyrophilin subfamily 1 member A1 isoform X1	XP_014409742.2	2	1.02104e+06	1.08475e+06	1.56948e+06	2.01862e+06	1.47048e+06	4.36054e+06	1.39218e+06	802609	3111042	3.05119e+06	2.78621e+06	3.21912e+06	3339098	2.94097e+06	3274042	3308157	0.003692
XP_032326600.1	RAB11-binding protein RELCH isoform X1	XP_032326600.1	26		78045.7	66399.9	38397.7	56796.5	54288.2	30661.7	23958.6	77040	85748.3	122364	87637.3	84049.9	95997.4	82566.9	92202.9	0.0003911
XP_014411365.2	LOW QUALITY PROTEIN: membrane cofactor protein	XP_014411365.2	13	799135	1.32927e+06	1.12133e+06	825421	1.42883e+06	1.25933e+06	1.70154e+06	1.24099e+06	2.29166e+06	1.78127e+06	2.03912e+06	1692297	2.29948e+06	2.20012e+06	2782760	2.65086e+06	4.21958e-05
XP_006181583.1	major vault protein isoform X2	XP_006181583.1	81	203408	119974	190443	181915	172780	187438	125963	801841	391570	507495	524474	539536	368746	485763	372008	440726	0.0273815
XP_032326007.1	ras-related protein Rab-2A	XP_032326007.1	43	867236	569929	305133	484959	570724	508391	619592	403442	1.05074e+06	816814	894606	952468	1.07575e+06	888391	1.12342e+06	1.12221e+06	2.15541e-05
XP_032328845.1	heme-binding protein 1	XP_032328845.1	18	136764	130952	164646	273492	359704	288248	244352	256267	362897	369695	372937	469475	425337	386772	538765	474668	0.000110462
XP_032319063.1	equilibrative nucleoside transporter 1	XP_032319063.1	17	323909	262356	453375	830041	633320	654431	473172	335420	868662	970389	978904	894680	772985	997696	881911	916234	6.41991e-05
XP_006182182.1	isocitrate dehydrogenase	XP_006182182.1	75	1.03991e+06	744496	1.02397e+06	2114191	1.79263e+06	1.31776e+06	1.02415e+06	874248	2.2304e+06	2.08322e+06	2.00135e+06	2170781	2431958	2.27833e+06	2.64286e+06	2438132	5.82834e-05
XP_032326181.1	40S ribosomal protein S20	XP_032326181.1	11	338235	442225	422894	277766	374466	654624	460785	272426	699438	790090	740358	681909	910587	714335	892708	584480	3.57328e-05
XP_032330548.1	peripheral plasma membrane protein CASK	XP_032330548.1	64	2.21987e+06	2.15246e+06	1.01582e+06	592846	533692	584750	578241	2149806	2.06153e+06	1571867	1.40261e+06	2.8519e+06	2.98867e+06	2.05514e+06	2.13042e+06	3.19643e+06	0.0121889
XP_006191339.1	alcohol dehydrogenase class-3	XP_006191339.1	22	196278	166617	209027	146292	163464	221684	126649	208646	326670	295707	311026	338933	322636	314527	377888	395913	3.02672e-07
XP_032315487.1	heat shock protein beta-1	XP_032315487.1	17	129912	149435	199815	119786	65737.3	87633.8	82007.5	125827	227104	257777	256168	228919	216150	197181	200560	208203	3.0339e-05
XP_006179352.1	alpha-soluble NSF attachment protein isoform X1	XP_006179352.1	39	170295	123784	108720	125703	136301	137727	130580	158245	248563	215794	191904	373557	247573	230064	279590	253043	4.79569e-05
XP_006193570.1	serine incorporator 3 isoform X1	XP_006193570.1	18	228579	329697	334058	225142	238680	268939	235076	321912	477401	486625	486966	468718	577688	503712	526050	558734	3.6844e-08
XP_032314470.1	protein shisa-5 isoform X3	XP_032314470.1	8	21070.2	221832	124045	184991	207455	230165	330487	81576.1	258625	281180	248296	229187	358085	271778	494765	485417	0.00941546
XP_006194377.1	arginine--tRNA ligase, cytoplasmic	XP_006194377.1	26	229515	240329	120600	151710	118381	133950	142428	131690	312495	310956	304934	306369	228591	335258	280943	311061	8.10839e-06
XP_032347585.1	LOW QUALITY PROTEIN: solute carrier family 49 member A3	XP_032347585.1	5		41602.6	49460.5	41105.6	70675.9	72092.7	92482.5	49923.2	108429	95720.6	103733	106380	123334	118124	143486	99922.2	5.36461e-05
XP_006172919.1	40S ribosomal protein S9	XP_006172919.1	32	731376	494804	817868	975776	1.47406e+06	1.12036e+06	893698	691118	1524880	1.66334e+06	1.81825e+06	1.51409e+06	1.66526e+06	1.76366e+06	1631470	1.99246e+06	1.08789e-05
XP_032328128.1	LOW QUALITY PROTEIN: 2’-5’-oligoadenylate synthase 1	XP_032328128.1	10	23640		65976.4	100683	31176.1	13550.9	70648.4	40657.8	84696.3	89777.9	85317.3	69804.9	93548.8	99906.1	121968	101853	0.00345656
XP_032347703.1	LOW QUALITY PROTEIN: cancer-related nucleoside-triphosphatase	XP_032347703.1	6	34879.6	95521.3	53447.7	43511.6	43496.3	39815	50311.2	42395.3	86606	107022	80319.7	83063.9	80760.6	94578.1	112054	117350	0.0001296
XP_032350044.1	LOW QUALITY PROTEIN: peroxiredoxin-1	XP_032350044.1	28	289789	375721	448404	572332	566226	393524	309716	396218	704943	766849	781913	758280	745666	767488	858604	951390	1.24924e-06
XP_006175370.1	40S ribosomal protein S25	XP_006175370.1	6	337257	436402	215044	589374	201911	130134	189279	298510	492815	649146	645010	555196	514479	537025	649337	492956	0.000483642
XP_032314219.1	glycosyltransferase 8 domain-containing protein 1	XP_032314219.1	20	271575	245929	157634	241891	120396	185319	317400	194333	357143	347884	354128	362104	211415	348376	588247	712419	0.00670931
XP_032349793.1	C-Myc-binding protein isoform X1	XP_032349793.1	14	193588	100526	197828	39030.6	26888.5	40077.6	16281.1	81150.7	114090	148736	280138	220356	107740	175138	120410	149073	0.0349791
XP_032334832.1	14 kDa phosphohistidine phosphatase	XP_032334832.1	9	27925.2	27952.8	52202.3	50919.9	87590.4	37403.7	38733.1	48409.6	101081	74401.4	103962	74258.1	58677	141195	77074.6	71800.2	0.00294874
XP_032348262.1	LOW QUALITY PROTEIN: ADP-ribosylation factor GTPase-activating protein 3	XP_032348262.1	19	100800	290323	51475.6	413268	171343	143944	182995	86027.8	249658	447906	335629	258736	259677	308801	305072	561648	0.0139564
XP_006183899.2	two pore calcium channel protein 1	XP_006183899.2	17	34088.2	18774.5	54921.1	38732.8	49577.8	59675	41863.8	94692.2	76356.2	110127	95904.1	105568	85662.6	97393	79624.7	92818.5	0.000240324
XP_006184783.1	V-type proton ATPase subunit F	XP_006184783.1	6		87518.6	41414.2	85346.9	60353	75925.2	45613.6	74335.6	92599.6	125794	114658	111723	160510	118815	174202	120775	0.000249851
XP_006178170.1	dynein light chain 1, cytoplasmic	XP_006178170.1	11	303573	308246	281864	392604	344327	293897	322256	360397	627176	514332	433935	531102	832676	677207	575286	752483	3.10317e-05
XP_032332831.1	protocadherin beta-14-like	XP_032332831.1	7		107579	60170.2	28438.2	83143.1	70301.1	40670.3		86439.5	99152	100234	104464	139781	140699	171657	145469	0.00312878
XP_032338975.1	GTP-binding protein Rheb isoform X1	XP_032338975.1	13	183719	134087	87875.5	124831	129210	121671	183597	76124.4	194837	263447	241637	234837	231509	279597	251139	282544	7.61013e-06
XP_032354352.1	TOM1-like protein 1 isoform X1	XP_032354352.1	22	331662	397465	285615	397446	358662	1.17124e+06	378327	418182	611464	834049	1.06337e+06	663929	1.97203e+06	678054	609609	678994	0.0461359
XP_006180592.1	60S ribosomal protein L10a	XP_006180592.1	18	264262	133345	149734	93088.6	124490	159842	82390.6	136515	286999	321149	288957	294280	269380	291919	250153	175202	0.000148542
XP_032345989.1	LOW QUALITY PROTEIN: SH3 and multiple ankyrin repeat domains protein 2	XP_032345989.1	12	80087.8	35040.4	78836.7	142899	98056.8	186269	139797	171901	268158	36919.4	218014	223409	294347	216431	300067		0.0134843
XP_006177480.1	26S proteasome non-ATPase regulatory subunit 12	XP_006177480.1	13			74425.7	47827.1	60813	33056.8	48527.5	91982.5	123533	69179.8	103427	79322.6	141826	118678	119372	152146	0.00214837
XP_006187086.1	LOW QUALITY PROTEIN: 60S ribosomal protein L28	XP_006187086.1	20	749037	818827	1.06087e+06	917728	1.00997e+06	726125	880353	754045	1.41607e+06	2.88402e+06	1.86269e+06	1.84655e+06	1.60072e+06	1.89256e+06	715121	989800	0.00506101
XP_006188050.1	ankyrin repeat domain-containing protein 22	XP_006188050.1	16	158828	30426.8	188843	1.36201e+06	374136	302741	325258	146016	721922	660146	568904	668670	605634	743991	736935	821592	0.0465747
XP_032353610.1	glutamine--fructose-6-phosphate aminotransferase	XP_032353610.1	44	145739	238453	151678	210602	169515	154708	109484	108164	375577	290400	304062	261627	303983	301964	329779	299839	3.15607e-06
XP_032336243.1	cullin-3 isoform X1	XP_032336243.1	7			23270	39105.7	50685.6	38175.2	17569.8	56198.3	73532.4	36181.3	116562	50287.2	55075.9	61135.4		111117	0.0299127
XP_032349254.1	ras-related protein Rap-1b	XP_032349254.1	16	671291	1.01811e+06	1.39067e+06	1.96513e+06	1.50446e+06	1.3703e+06	1.00819e+06	915117	2.39192e+06	1.94008e+06	1.96771e+06	2.69493e+06	3.30776e+06	2.1804e+06	2.10548e+06	2319110	0.000122563
XP_032338419.1	tandem C2 domains nuclear protein isoform X1	XP_032338419.1	55	275771	294879	334859	359461	515283	417201	414901	225161	616308	708736	603377	701894	723184	727184	664122	712282	4.22729e-07
XP_032320785.1	calnexin	XP_032320785.1	13	71608.1	78301.8	64933.6	52211.6	41655.8	32779.3	62289.9	80557.4	165814	115885	114530	95387.8	99454.9	101450	106710	132353	7.94144e-05
XP_032328551.1	transmembrane protease serine 13 isoform X1	XP_032328551.1	5	195505	280221	241471	140664	96981.9	234696	90214.8	263067	668990	181343	391796	153654	500534	278750	384828	416011	0.0159037
XP_006186367.1	proteasome subunit beta type-2	XP_006186367.1	11	119048	138411	121889	232265	304948	183938	190122	172762	413420	364065	322337	324401	306431	353143	375684	376560	9.08794e-06
XP_032337767.1	protein FAM177A1 isoform X2	XP_032337767.1	11	116943	78986.6	116883	50988.5	60259.7	91488.9	62838.1	189055	149579	144919	186254	245362	234085	153848	147845	225593	0.00110919
XP_032342036.1	potassium channel subfamily K member 6	XP_032342036.1	12	73413	94507.4	118421	130421	105704	119858	145379	84139.6	234393	244587	210354	211084	179969	203857	199684	212094	2.3452e-07
XP_006194786.1	cell surface hyaluronidase	XP_006194786.1	33	447294	281309	148750	131123	111432	169200	117527	244900	476444	168487	661188	722746	187502	257997	306396	442903	0.0356232
XP_032314028.1	26S proteasome non-ATPase regulatory subunit 6	XP_032314028.1	26	54922.6	68117.8	49921.2	103344	64652.8	66872.6	57707.3	50328.1	117906	147142	150983	133619	97798.3	134490	103642	123177	9.13771e-06
XP_032354836.1	aldehyde dehydrogenase family 3 member A2	XP_032354836.1	5	39206.5			55995.4	46356	41235.2	45688		148130	58216.2	107240	121083		71340.6	59089	60905.4	0.0244915
XP_032329193.1	GTPase KRas isoform X1	XP_032329193.1	10	340348	295823	341075	338381	325689	244965	380321	265611	438856	475938	567814	491220	672922	642641	973665	700501	0.000266913
XP_006191217.2	peptidoglycan recognition protein 1	XP_006191217.2	29	37166508	20449066	12865356	21262430	7.78625e+06	13204054	17022018	16968758	35975536	37623960	42039224	39112020	34082020	39654556	26265438	32937904	0.000212213
XP_006177082.1	thioredoxin domain-containing protein 17	XP_006177082.1	10	107362	102707	131436	166319	162047	170540	136211	110147	275240	261805	206457	258803	280136	261952	270061	317160	3.68216e-07
XP_032348731.1	natural resistance-associated macrophage protein 2 isoform X2	XP_032348731.1	15	369154	436721	309301	370133	359072	396717	418684	353352	621716	622266	717674	778688	793322	736820	861510	781214	2.71903e-08
XP_032315962.1	SUMO-conjugating enzyme UBC9	XP_032315962.1	5	51825.4	18186.8	22432.9	14528.6	13380.3	8998.36	42074.1	29705.6	57545.4	49147.8	43640	57552.1	58834.6	31857.9	57288.1	40054.8	0.00195067
XP_032323875.1	NIPA-like protein 2 isoform X3	XP_032323875.1	2	161813	172090	208255	138038	123163	217676	116846	193388	297658	291965	375466	372088	361506	415093	241066	270448	1.78496e-05
XP_014413802.1	trans-Golgi network integral membrane protein 2	XP_014413802.1	14	68388.2	51438.6	61895.1	49518.9	71433.1	114897	75288	80317.5	125821	170480	150298	131943	128704	149609	136380	137201	1.8965e-06
XP_006180453.1	proteasome subunit beta type-6 isoform X1	XP_006180453.1	8	259162	171427	236758	255986	319682	290137	172466	143836	410018	540629	416531	442913	395301	473904	405315	564864	5.64779e-06
XP_006172595.1	LOW QUALITY PROTEIN: tax1-binding protein 3	XP_006172595.1	2			84759.4	68784.3	37600.6	28622.3	16534.2		67561.1	74819.5	99040.7	90221.2	70980.6	124075	117853	102109	0.0065517
XP_032353839.1	zinc finger ZZ-type and EF-hand domain-containing protein 1 isoform X1	XP_032353839.1	2	85703.1	78925.8	129598	309077	352653	204384	220339	133143	447530	249187	167002	350283	427668	425211	573121	350168	0.0059605
XP_032340448.1	urokinase plasminogen activator surface receptor	XP_032340448.1	5	19943	59244.4	48740.1		13662.7	12427.4	25987.3	44812.1	52732.4	63088.9	71988.5	59228.2	56774.4	96099.8	54247.9	53995.3	0.00289561
XP_014406372.2	vacuolar protein sorting-associated protein 26A isoform X1	XP_014406372.2	7		59187.9	56089.6	30762.7	28098.6	25128.8	47797.3	47719.8	78303.2	85777.1	72735.8	71733.7	82729.9	103127	86357.3	87591	1.49351e-05
XP_032347424.1	T-cell immunomodulatory protein	XP_032347424.1	15	124138	114025	69037.4	124252	78348.3	83322.7	84851	134857	178003	199380	209636	172111	201137	258020	220468	175721	3.2312e-06
XP_006191403.2	vesicle-associated membrane protein 3	XP_006191403.2	32	147260	200412	220500	141686	176137	180545	202911	228872	378646	465926	340036	309365	357454	285499	360339	484278	8.27916e-06
XP_032350995.1	peroxiredoxin-4 isoform X1	XP_032350995.1	15	353834	431028	458655	361992	473032	467188	592543	318516	822426	726434	807548	805066	808744	876548	973529	1.05941e+06	4.74669e-07
XP_032330749.1	serine/threonine-protein kinase LMTK2 isoform X1	XP_032330749.1	26	439043	211799	301890	312763	249255	417130	226838	383611	627696	599440	589797	728922	614538	685246	630015	592435	3.82985e-07
XP_032315931.1	N-acetyllactosaminide beta-1,6-N-acetylglucosaminyl-transferase isoform X1	XP_032315931.1	35	68821.6	68593.4	90643.2	98265.1	69547.8	49404.3	79039.3	84029.1	134480	150544	287510	121200	144904	101801	126101	146214	0.00284373
XP_014411677.1	gamma-soluble NSF attachment protein isoform X1	XP_014411677.1	15	100066	186714	87257.9	48141.8	38343.8	40120.6	52824	135381	174405	185671	210314	178099	183350	177089	123411	149709	0.000978851
XP_032323022.1	ubiquitin carboxyl-terminal hydrolase MINDY-1	XP_032323022.1	21	198164	67497.6	65799.7	114146	103386	103208	64615.5	70938.2	187873	199468	171013	185172	191151	220596	243042	186385	6.8443e-05
XP_014416278.2	serine/threonine-protein phosphatase PP1-gamma catalytic subunit isoform X1	XP_014416278.2	13	9128.69	66034.3	66750.2	111644	86033.6	44761	56816.3	20418	84913.3	162701	112061	108863	105135	87469.9	118113	156230	0.00191574
XP_032327778.1	protocadherin gamma-B2 isoform X2	XP_032327778.1	4	88587.7		92994.1	83018.1	95288.5	82238.6	62944.2	100458	159370	188641	167876	182106	177835	180854	178452	174774	5.06771e-10
XP_032332845.1	serine/threonine-protein phosphatase PP1-alpha catalytic subunit	XP_032332845.1	10			49501	40951.2	51007.7	57939	41180.4		79618.5	79812.4	78200.1	87583.8	122701	103633	111560	122773	0.00018729
XP_032345871.1	60S ribosomal protein L26	XP_032345871.1	24	271074	173979	182700	228284	183602	152536	187020	243819	359305	397308	366295	404525	491318	325249	496687	473921	1.87171e-06
XP_006176995.1	perilipin-3 isoform X1	XP_006176995.1	17	242986	534955	613206	224815	435385	222825	289850	373595	532966	801412	632038	846183	711283	748660	772906	957951	8.13729e-05
XP_032321744.1	glycerol-3-phosphate dehydrogenase	XP_032321744.1	28	63455.4	100569	292135	91158.7	45114.8	49083.2	69902.4	156451	169789	219297	228212	186926	264757	224172	238084	244685	0.00260812
XP_006177766.1	coatomer subunit zeta-1 isoform X3	XP_006177766.1	52	278992	166896	252872	379251	386262	358515	210413	277269	564581	610097	564098	530708	620992	527193	672189	638725	3.78176e-07
XP_006182461.1	rab GDP dissociation inhibitor alpha	XP_006182461.1	6	50819.5	113589	64461.9	82746.9	68970.7	26050.4	49355.5	92283.2	178062	145152	146483	184485	113511	126866	108225	125140	0.000135754
XP_032331590.1	complement C2	XP_032331590.1	24	192368	216467	317364	316707	354883	291066	286195	303248	446861	473755	603085	462952	668441	711670	663199	659097	5.63486e-06
XP_006178851.1	large neutral amino acids transporter small subunit 1	XP_006178851.1	17	248248	230141	103087	60621	57082.4	87550.8	77639.5	155324	355413	170820	224362	411911	441283	153581	127940	218632	0.0184255
XP_006180776.2	40S ribosomal protein S5	XP_006180776.2	13	246118	275607	505472	668910	454164	717250	668737	377187	1.01437e+06	1.02033e+06	1.26865e+06	1.06481e+06	545092	1.16108e+06	942565	1.0737e+06	0.000121734
XP_014420383.1	5’-nucleotidase	XP_014420383.1	19	170754	162585	192707	140849	94846.1	105010	155346	148564	327660	281887	325346	341305	298870	274981	278492	295752	3.91262e-08
XP_006196048.3	acid sphingomyelinase-like phosphodiesterase 3b isoform X1	XP_006196048.3	50	508611	478873	764123	1.6155e+06	1.6918e+06	1.41102e+06	1.41689e+06	468283	2304913	1.75943e+06	1.59978e+06	2.24386e+06	2.42214e+06	2.16963e+06	2.46236e+06	2.41978e+06	0.000168262
XP_006191887.1	proteasome subunit alpha type-1	XP_006191887.1	26	94268.4	124832	169582	288716	361448	256041	204688	127959	296347	384473	317786	377072	365104	883582	393284	376377	0.0101022
XP_032350190.1	non-specific lipid-transfer protein	XP_032350190.1	7	42082.1	34445.4	82436.5	65424.7	73614.9	82954.4	32718.6	45345.8	118544	88523	103881	110027	124785	128751	153277	129941	2.58052e-05
XP_006172920.1	transmembrane channel-like protein 4 isoform X2	XP_006172920.1	26	235182	302639	107296	306483	200947	109407	109361	52803.2	404404	310467	340337	385378	390511	369766	412005	365566	0.000102994
XP_014412005.2	E3 ubiquitin/ISG15 ligase TRIM25	XP_014412005.2	13		31223.5	33206	46521.6	71400	38678.7	8648.69	78014.6	129472	53410.6	111221	57172.3	102817	96934.3	76562	108470	0.00317037
XP_032340226.1	peptidyl-prolyl cis-trans isomerase A isoform X1	XP_032340226.1	37	1.37818e+06	1.50155e+06	1.53543e+06	2359860	2333063	2.02564e+06	2290088	1.62546e+06	4.13366e+06	3.45415e+06	4018113	3.55397e+06	4279123	3.82469e+06	4.43632e+06	4054739	2.78934e-08
XP_032341951.1	serine/threonine-protein kinase PAK 4	XP_032341951.1	9	561238	22486.7	205235	139427	55806.7	137478	156645	323166	327990	711427	226942	251463	276877	743455	287437	554674	0.0379631
XP_032322483.1	CSC1-like protein 1	XP_032322483.1	17	523159	157144	136058	222581	237557	148440	187000	85706.5	434462	581623	457590	444214	391656	419825	384414	476195	0.000488044
XP_032334459.1	leukocyte surface antigen CD47 isoform X2	XP_032334459.1	1	173030	97263.3	162639	325647	250167	291817	217546	193126	457657	405875	444568	393313	431919	520100	499979	471705	1.62928e-06
XP_032325618.1	LOW QUALITY PROTEIN: charged multivesicular body protein 3	XP_032325618.1	9	326778	430463	216557	405769	345378	240178	275182	225187	668106	554860	618649	659704	696305	635200	764131	632863	1.6359e-07
XP_006181472.2	lactoperoxidase isoform X2	XP_006181472.2	95	1.54869e+06	1318102	1.25967e+06	1.82485e+06	1.6665e+06	2.5619e+06	1.03549e+06	813717	3.11914e+06	3.56752e+06	3.20047e+06	3251045	3.12939e+06	3.10297e+06	3.1876e+06	3.05306e+06	6.48516e-07
XP_006190277.1	ras-related protein Rab-10	XP_006190277.1	27	322440	237997	247081	244482	352017	331443	331156	253426	466235	470380	1.09878e+06	841419	531042	532397	522367	487121	0.00138728
XP_032336722.1	glycerol kinase	XP_032336722.1	1		77338.9	51178.4	75428.6	74440.3	42750.2	52278.3		176501	137981	121670	120646	105709	141113	121805	138677	1.63174e-05
XP_006188215.1	bifunctional glutamate/proline--tRNA ligase isoform X2	XP_006188215.1	76	175984	152268	82165.7	112254	119677	100806	74138.8	76218.7	173133	233926	196089	218478	185913	228123	476001	201561	0.00393911
XP_006186437.1	proteasome subunit alpha type-6	XP_006186437.1	21	210563	120074	132616	208311	199649	189401	141961	123540	322221	324900	326463	341010	282941	429258	354253	462724	3.13023e-06
XP_032340324.1	protein tyrosine phosphatase type IVA 1 isoform X1	XP_032340324.1	5				42172.4	45556.8	62447.5	47530.6	23486.7	60243.7	102452	81493.1	95334.2	107363	99517.4	101466	111563	0.000146569
XP_014417094.2	LOW QUALITY PROTEIN: interferon alpha/beta receptor 1	XP_014417094.2	3				33185.4	47282.1	26553.3	19227.3	65837.3	63875.9	29762	57838.4	63761.7	127974	98302	152520	71708.5	0.04167
XP_014415388.1	immunoglobulin superfamily member 5 isoform X1	XP_014415388.1	14	205261	203315	124676	182569	208421	161966	188767	135997	323522	326417	348542	355488	396838	415680	507494	387392	6.43314e-07
XP_014406932.2	ATP-dependent RNA helicase DDX19A isoform X1	XP_014406932.2	10	25621.3		7327.7	34622.7	45252.3	22363.7	18730.6	20960.5	40408	34891.5	51508.1	39471.9	43822.9	73264	99467	51216.1	0.00768736
XP_032337972.1	galectin-3	XP_032337972.1	22	201425	151794	187650	216836	241103	210253	145814	221059	360613	334728	487912	450552	458912	392504	445490	505539	1.80977e-07
XP_006189570.1	transmembrane protein 50A	XP_006189570.1	4		74377.6	99136.9		108737	81363	93431.5	148800	239262	250979	198742	199589	201935	182944	275947	217912	7.24864e-06
XP_032344633.1	ras-related protein Rab-5A	XP_032344633.1	22	504899	792507	620518	439088	534614	659053	571128	539075	1266036	1.37408e+06	1.04141e+06	1187288	1.53962e+06	1115379	1.43809e+06	1.24622e+06	1.12271e-07
XP_032335812.1	major facilitator superfamily domain-containing protein 6	XP_032335812.1	12	161625	89854.2	56416.7	65623.4	72963.8	98914.9	95632	95913.6	144307	215119	192901	197627	160305	231321	270006	209590	2.55132e-05
XP_006175925.2	proteasome subunit beta type-5	XP_006175925.2	16		27361.6	73968.5	136668	147246	139196	67336.5	62769	172262	171099	168944	211685	208751	255103	194926	262995	0.000177151
XP_006184915.1	AP-1 complex subunit mu-2 isoform X2	XP_006184915.1	18	137671	53569.5	73300.7	85933.6	95599.1	95213.1	80809.9	94329.6	191974	185876	177384	214294	188778	211615	172781	235516	1.81449e-07
XP_032343223.1	ras-related protein Rap-1A	XP_032343223.1	23	1.13979e+06	1.2293e+06	1.04668e+06	1.56053e+06	1581831	1.81115e+06	1.39511e+06	1.14834e+06	3.105e+06	2.53114e+06	2.44832e+06	2.94588e+06	3.25195e+06	2.95045e+06	3.66663e+06	3.19742e+06	1.22366e-07
XP_032329632.1	WD repeat-containing protein 37 isoform X1	XP_032329632.1	8	33844.3	44086	48587.4	89887.7	170697	97235.8	126716	48463.3	211056	125537	159303	209208	252033	184192	205744	112360	0.000893653
XP_014411490.2	rho GTPase-activating protein 1	XP_014411490.2	6	46950.5	31416.9	26250	11617.3	19855.5	38441	19694.7	60548.5	64892.3	101125	125379	53493.4	45648	56041.9	56573.3	60841.3	0.00426136
XP_032337703.1	probable cation-transporting ATPase 13A3 isoform X1	XP_032337703.1	21	41501.4	29564.8	78159.7	31040.2	137217	48341.6	62305.2	29288.1	217504	130435	94572	117443	107665	126758	110822	108086	0.00238138
XP_032346156.1	AP-2 complex subunit alpha-2 isoform X3	XP_032346156.1	43	104495	88753.9	74237	63313.3	89641.1	137214	86391.8	111020	239546	246531	237074	220037	184262	207655	167884	170398	9.08219e-07
XP_014412519.2	LOW QUALITY PROTEIN: neuroplastin	XP_014412519.2	13	272314	261249	178255	260448	182882	246380	151844	215813	672602	322828	516119	700965	556273	431794	358375	364872	0.000190629
XP_006184209.1	LOW QUALITY PROTEIN: tryptophan--tRNA ligase, cytoplasmic	XP_006184209.1	26	97283.8	142741	92256.4	110498	88610	98807.2	74779.7	117691	259979	219272	218810	228611	227432	245048	227761	201445	3.16924e-09
XP_032336350.1	26S proteasome non-ATPase regulatory subunit 1 isoform X1	XP_032336350.1	28	48732.3	24738.3	35261.7	63441.5	50172	50807.8	34969.8	74154.9	73214.5	95592.4	102177	137717	86471.6	116532	102039	136700	3.70052e-05
XP_032353205.1	protein MEMO1 isoform X1	XP_032353205.1	5	15981.5	33816	34347.7	84564.1	62835.5	46151.4	47575	19235.8	90800.3	107695	89360	114108	87018.7	98622.7	76244.8	105580	4.67546e-05
XP_032348989.1	ras-related protein Rab-5B isoform X1	XP_032348989.1	16	288023	359974	233212	269060	312831	523900	297974	314852	413988	567079	504473	861060	507891	924276	1.12713e+06	920392	0.000991018
XP_032312678.1	exocyst complex component 7 isoform X1	XP_032312678.1	36	144448	1.21108e+06	464987	411142	67079.9	337637	275735	125739	939665	708109	599563	939971	1.09299e+06	819871	748741	967577	0.00475453
XP_014411902.2	atypical chemokine receptor 2 isoform X1	XP_014411902.2	26	497031	451378	389678	313260	425122	482113	465854	706521	990477	1.10269e+06	1.13293e+06	1.04801e+06	1.28537e+06	1053868	915934	861145	1.85395e-07
XP_032318576.1	heat shock 70 kDa protein 1B	XP_032318576.1	88	803448	968923	582121	693594	866635	628875	826407	721048	1623571	1.53724e+06	1.66648e+06	1.53681e+06	1.86969e+06	1.82504e+06	1.94471e+06	1.76451e+06	1.94816e-09
XP_006174257.1	26S proteasome non-ATPase regulatory subunit 13 isoform X2	XP_006174257.1	20	24445.7	69298.9	43271.9	53285.4	66613.3	83163.1	36511.3	27208.9	121586	91080.7	122170	154731	103725	118665	127747	78366.2	5.19868e-05
XP_032352979.1	syndecan-1	XP_032352979.1	4			50299.9	34125.4	31816.3		36821	7632.68	41191.4	59101.1	82889.2	52304.3	63403.3	102230	93679.6	90421.5	0.0040863
XP_014411066.1	ras-related protein Rab-3C isoform X2	XP_014411066.1	8	179832	80734.2	313815	94066.1	215701	147094	201453	35696.2	380800	388959	359541	381938	270841	334078	347917	423636	5.12391e-05
XP_032340101.1	synaptophysin-like protein 1	XP_032340101.1	5	195448	231139	299775	154551	226549	159514	280627	157393	450078	532085	483207	533063	534300	440231	417975	496518	4.51999e-08
XP_006180193.1	transmembrane protein 59 isoform X2	XP_006180193.1	41	453558	786741	540674	359038	288525	351974	220759	583069	1.10136e+06	1.0772e+06	1.19981e+06	977530	961232	1159412	746764	951426	6.79792e-06
XP_032324680.1	rab11 family-interacting protein 1 isoform X1	XP_032324680.1	60	136279	84477.4	94913.8	106298	134635	153290	63822.5	84273.2	218897	220715	293783	226322	237266	276865	224931	261157	2.57634e-07
XP_032316658.1	serine/threonine-protein phosphatase CPPED1 isoform X1	XP_032316658.1	12			119962	101753	117897	16014.2	88536.5	153550	156636	164031	178695	185286	270225	285184	295431	285559	0.00110463
XP_006193963.2	immunoglobulin-binding protein 1	XP_006193963.2	7			17525.5	38772.1	33414.4	5839.89	15472.2		83333.1	48027.4	32212.7	63448	38046.7	52549.9	38048		0.0131301
XP_032322775.1	3’(2’),5’-bisphosphate nucleotidase 1 isoform X2	XP_032322775.1	19	102939	238196	61598.4	198503	227182	48161.2	86588.9	86484.1	330117	102260	321022	264366	350984	344301	310012	408899	0.00109837
XP_032331443.1	cysteine and glycine-rich protein 1 isoform X1	XP_032331443.1	6	23973.6		39474.6	121654	8389.65	28210.3	28614.6	19931.7	95566.1	85390.4	81613	85115.5	68981.1	70085	115223	113703	0.00460777
XP_032354316.1	B-cell receptor-associated protein 31	XP_032354316.1	3	189116	388448	236079	332301	247549	370346	278317	322557	670689	729978	726208	688245	586458	661151	714142	709865	2.91351e-09
XP_032335182.1	dynein light chain 2, cytoplasmic	XP_032335182.1	19	134906	186371	217282	231508	266743	299938	352149	150135	508652	448111	504314	505353	574915	506413	575510	650244	4.08479e-07
XP_032347175.1	ras-related protein Ral-B isoform X1	XP_032347175.1	14	73986.9	20834.9	65829.4	33163.8	34482.3	22469.9	21277.6	54011.9	82253.1	91557.5	111732	95025.2	113631	74572	94423	97912.9	2.41556e-05
XP_032345767.1	PDZ and LIM domain protein 1 isoform X1	XP_032345767.1	15	285424	169993	154804	264907	116610	249561	290187	229944	560460	465266	514948	554239	488845	530136	489478	514257	1.77183e-08
XP_032315536.1	barrier-to-autointegration factor	XP_032315536.1	8	84719.4	143944	50838	78384.8	67934.3	60252.8	51125.6	194616	173506	239358	263379	246947	177687	209802	201832	201227	5.38441e-05
XP_006192434.1	AP-1 complex subunit sigma-1A	XP_006192434.1	92	104037	121171	114706	144526	87295.7	117397	205001	147554	260405	356583	328325	306756	278590	299770	295762	320635	4.48497e-08
XP_006192890.1	protein MON2 homolog isoform X2	XP_006192890.1	6			24765.4	43222.1	45667.4	29279.2		19895.7	94252	63449.1	80893.8		85936.4	67934.6	83607.5	59780.1	0.000115133
XP_032343710.1	V-type proton ATPase subunit C 1	XP_032343710.1	46	150064	81358.7	167844	298001	104010	130603	300850	474892	422061	493706	422698	486622	523245	523384	545381	597694	6.98072e-05
XP_006192218.1	lanosterol synthase	XP_006192218.1	6			56302.9	40020.2	34194	83179.6	50118.4	124522	91406.9	90346.4	172707	100351	124871	367563	114666	156752	0.0476777
XP_032347437.1	adaptin ear-binding coat-associated protein 1	XP_032347437.1	18	187847	148126	61756	98962.9	63954.8	83334.9	138707	84357.2	225948	271110	230733	214641	260741	286606	279045	281209	1.70056e-06
XP_032316030.1	GTP-binding protein SAR1a	XP_032316030.1	8	56329.4	68799.6	47712.2	61960.8	78487.1	80835.5	63197.2	73447.4	161751	131245	121548	139993	193502	121817	185799	199710	3.25612e-06
XP_006181495.1	hydroxyacylglutathione hydrolase, mitochondrial isoform X2	XP_006181495.1	127	175905	146004	131543	214536	134751	134813	99778	245993	318947	593016	382469	335938	317412	387334	311182	390597	3.64252e-05
XP_006178375.1	clathrin heavy chain 1 isoform X2	XP_006178375.1	44	597954	616742	1.37361e+06	1.05434e+06	1.24206e+06	1.17345e+06	1.39883e+06	1.69246e+06	2.63013e+06	2.54468e+06	2.77582e+06	2.66111e+06	2.63885e+06	2.73915e+06	3019056	2.65729e+06	3.24986e-08
XP_032325058.1	quinone oxidoreductase	XP_032325058.1	30	274559	44230	105746	174427	90339.3	153187	137791	147653	173778	528815	219281	482423	172958	497366	187816	411822	0.00712716
XP_006195262.2	exocyst complex component 3	XP_006195262.2	35	311402	692471	476937	327309	312480	675137	452919	523354	1.28151e+06	1.40508e+06	1.35582e+06	1.37595e+06	885836	933803	745356	975413	3.01606e-05
XP_006195077.2	transmembrane 9 superfamily member 2	XP_006195077.2	17	92044.5	84217.9	68464.4	83216.8	81952.8	59372	58920	58637.7	166934	164252	192758	182276	165123	179841	193750	150723	1.18267e-09
XP_032317262.1	delta-aminolevulinic acid dehydratase isoform X1	XP_032317262.1	4	113724	14929.6	53554.7	68803.3	36059.7	80638.7	120281	80565.3	172803	398513	31588.7	51147.2	175586	230703	166332	127883	0.0357133
XP_032334224.1	partitioning defective 6 homolog beta	XP_032334224.1	48	312852	273151	334536	228138	263058	259460	229730	334298	618758	658004	692882	642092	675682	660990	697021	713108	6.34921e-12
XP_014406699.2	ras-related protein Rab-14	XP_014406699.2	4	76882.1	167858	65389.9	75612		47691.3	103408	144807	347231	286697	198852				159291	178654	0.00329799
XP_006174003.1	beta-1,3-galactosyltransferase 6	XP_006174003.1	37	110316	73517.4	47417.8	96363.7	72897.8	79687.3	58992.1	83959.9	161578	173958	181917	204492	260930	180997	179948	170033	7.14935e-07
XP_006189780.2	coatomer subunit alpha isoform X4	XP_006189780.2	75	60440.5	85796.5	72185.8	138500	84974.5	74461.6	74579.7	45522.9	170321	232454	237926	198526	173870	203856	161686	171022	1.25674e-06
XP_032326896.1	LOW QUALITY PROTEIN: CAD protein	XP_032326896.1	19	70860.2	69402.8	131012	70506.1	49961.8	117723	102646	79987.8	191782	233643	188573	216992	199051	210626	225397	221354	3.09708e-08
XP_032312960.1	H(+)/Cl(-) exchange transporter 3 isoform X3	XP_032312960.1	9		3.16132e+06	1.37262e+06	612384	1.06474e+06	146046	4.03655e+06	232745	5.70336e+06	1.73745e+06	5403229			1.59546e+06	2.23295e+06	5552414	0.0482077
XP_032318375.1	E3 ubiquitin-protein ligase SMURF2	XP_032318375.1	5		71148.9	51549.6	50112.6	25068.8		23866.6	58557.4	97223.2	188805	145854	107479	76880.8	115538	58605.9	122326	0.00272521
XP_032353556.1	N-acetyllactosaminide beta-1,6-N-acetylglucosaminyl-transferase isoform X3	XP_032353556.1	69	522908	288793	550099	879366	1.06831e+06	507059	455924	470532	1.09409e+06	1.28274e+06	1.20487e+06	1.03176e+06	3399062	1.081e+06	1.35334e+06	1.17603e+06	0.0111907
XP_032315242.1	UTP--glucose-1-phosphate uridylyltransferase isoform X1	XP_032315242.1	41	1.46327e+06	1.85715e+06	1.36905e+06	2125623	5.62728e+06	1.3134e+06	3.07076e+06	1.2554e+06	5043239	5385231	970592	842166	6228808	7973310	8.27376e+06	9663291	0.0210245
XP_032341162.1	cartilage-associated protein	XP_032341162.1	5			24421.8	26216	15605.8	36958.7	14022.5	84311.4	79323.7	72477.9	78953.3	75823.3	112031	79862.9	67931.1	97346.4	0.00069961
XP_032332352.1	dynein light chain Tctex-type 1	XP_032332352.1	18	207433	222254	272486	337915	424686	290493	343432	284004	853864	606674	641475	634588	737073	670551	765933	1.02503e+06	1.38265e-06
XP_032354139.1	superoxide dismutase	XP_032354139.1	18	287169	251255	62515.3	94033.5	289194		67441.2	111936	598748	226937	494724	559401	9423.22	614086	321426	488063	0.0150121
XP_032343522.1	matrix metalloproteinase-28 isoform X1	XP_032343522.1	1	113423		271961	98059.8	50299.8	57221.4			251361	381663	230058	528727	162633	209692	299702	302103	0.0140514
XP_032325832.1	LOW QUALITY PROTEIN: SH3 and multiple ankyrin repeat domains protein 1	XP_032325832.1	38		41385.5	49647.6	37418.4	57945.3	57021.4	30980.8	83231.3	115594	145795	135065	122033	108063	120621	122696	158693	7.94866e-07
XP_014413049.2	brefeldin A-inhibited guanine nucleotide-exchange protein 1 isoform X1	XP_014413049.2	32	179671	179879	143638	195495	213501	150209	198088	193537	467335	470771	449300	509824	446453	392296	504036	437170	6.30434e-11
XP_032351680.1	annexin A7 isoform X3	XP_032351680.1	14	60593.6	93036.6	95447.9	156786	140646	69225	168632	69528.9	291838	279457	222449	299351	301212	210869	228614	328517	2.52113e-06
XP_032347538.1	protein tyrosine phosphatase type IVA 2	XP_032347538.1	33	417486	62265.2	181080	449659	363149	325642	373371	225907	798880	740486	686948	703387	758831	760546	804763	823922	2.48262e-07
XP_032346155.1	annexin A8 isoform X2	XP_032346155.1	1	51604.1	83625.1	54223.7	72900.8		104593		82863.9	208983	230843	137218	186026	218044	203613	178990	156368	5.14957e-06
XP_006189529.2	AP-2 complex subunit alpha-2 isoform X2	XP_006189529.2	8			7246.64	112797	24484.2	47499.7	75300.6		95777.6	137074	178190	215411	105052	100439	123833	129804	0.00533646
XP_032345885.1	ribosome maturation protein SBDS	XP_032345885.1	18	372202	378154	406877	436505	240147	338595	362069	620381	1.03094e+06	945872	904910	948424	1.22048e+06	1.03142e+06	989280	952349	1.17255e-08
XP_032354638.1	glutathione S-transferase P	XP_032354638.1	4			56618.9	65992.5	92230.5	47548	69327.2	53884.1	161615	212127	131945	184728	144804	151508	162257	161182	1.8881e-06
XP_006185979.2	vesicle-associated membrane protein 2 isoform X1	XP_006185979.2	17	310874	259022	211689	66866.4	84652	413352	343204	489920	530948	631413	398477	1.11459e+06	584418	190208	820664	1.29801e+06	0.00904177
XP_014419246.1	integrin alpha-2	XP_014419246.1	36	954592	1.15023e+06	980465	1.49902e+06	1.37595e+06	1.33006e+06	1601682	1.08854e+06	3331759	2.71785e+06	2.97187e+06	3130485	3.51105e+06	3.27004e+06	3.37265e+06	3.21443e+06	2.45641e-10
XP_006176397.2	transforming protein RhoA	XP_006176397.2	19	78712.3	22103.4	46375.7	65461.8	148131	68181.8	57853.2	52144.9	154620	188374	197276	187622	132835	185227	153691	179201	7.48497e-06
XP_006192628.1	26S proteasome non-ATPase regulatory subunit 3	XP_006192628.1	183	133267528	131935648	131072752	158837360	153678992	129053904	235547280	134912320	299258432	379423456	380382240	383988640	319313152	425464000	438338496	493868288	2.24478e-07
XP_032347819.1	lactadherin isoform X1	XP_032347819.1	24	263990	138698	95785.1	77498.5	63466.4	186314	80304.2	98200.7	351749	253366	269835	547376	328839	254601	293970	298625	0.000300626
XP_032354677.1	LOW QUALITY PROTEIN: zona pellucida sperm-binding protein 4	XP_032354677.1	55	251557	324686	219961	161592	165629	153587	184841	234336	471626	609868	562276	573618	571798	583682	514870	508084	3.91916e-09
XP_006193044.1	netrin-1	XP_006193044.1	5	23034.4	26037.4		60437.2	36608.7	16667.1	26938.1	38027.7	101789	54637.4	55950.2	77179.2	67574.4	53508.2	88835.6	176509	0.0073666
XP_032331480.1	COMM domain-containing protein 3	XP_032331480.1	2			6819.57	2226.46	8983.7	9502.11	6394.86	2807.24	12660.9	14480.4	15613.7	16124	13967.7	18728	17215.8	18417.8	1.30666e-05
XP_014418285.2	lys-63-specific deubiquitinase BRCC36 isoform X1	XP_014418285.2	7	152591	94379.4	56338.1				73161.9	143346	299421	290455	263473	287207	304597	264258	208625	246450	5.95609e-06
XP_006175402.2	zymogen granule protein 16 homolog B-like	XP_006175402.2	5	289113	324769	218978	401098	112539	285711	32585.9	242743	639552	693429	357537	916232	866786	689121	1	802396	0.00507915
XP_006186717.1	proprotein convertase subtilisin/kexin type 7	XP_006186717.1	10	246052	232235	238493	320279	307844	294326	286665	202842	845667	388465	847530	634872	657249	318956	293739	1.571e+06	0.0117466
XP_032316674.1	proteasome subunit beta type-4	XP_032316674.1	3	1.39158e+06	1.55996e+06	2961196	2873981	3.70994e+06	7.1263e+06	2.75314e+06	1704906	8008532	6.67979e+06	7181178	7260416	9019882	8789131	9198778	6.97119e+06	1.26885e-05
XP_006179571.1	lipopolysaccharide-induced tumor necrosis factor-alpha factor isoform X1	XP_006179571.1	36	1.02846e+06	1.12504e+06	979014	1.07697e+06	1.67446e+06	1225014	1.66117e+06	773914	2.8583e+06	3295498	3129288	3.19851e+06	3178634	2.89504e+06	3224707	3.29556e+06	4.4187e-10
XP_032329607.1	ras-related protein Rab-1B isoform X1	XP_032329607.1	23	392655	479156	426233	466963	297567	493678	666017	578426	1.96351e+06	1055878	850199	738510	1.67874e+06	607159	313997	2.78066e+06	0.020088
XP_006182693.1	occludin	XP_006182693.1	90	223218	311373	146619	362027	84942	139410	95230.5	106606	497654	502557	499372	535076	467550	455129	406419	511597	2.4901e-06
XP_014407402.1	periostin isoform X2	XP_014407402.1	8	1.17263e+06	858568	931427	1.47464e+06	1.60742e+06	1.99679e+06	1.507e+06	555213	3.51476e+06	2.81748e+06	2.85625e+06	2.80333e+06	3890757	3.06346e+06	4.1583e+06	3.57637e+06	8.66711e-07
XP_006177329.1	serine incorporator 2 isoform X3	XP_006177329.1	10	209930	287283	333254	232941	294070	206174	270640	277387	697913	827658	722720	496575	842566	787912	577154	630323	2.05534e-07
XP_032334106.1	40S ribosomal protein S15a	XP_032334106.1	10	315907	438670	287163	251459	437503	506078	1.32177e+06	752570	1.50941e+06	1299961	1.04174e+06	1.38371e+06	1.10877e+06	1.68431e+06	1872251	1.50117e+06	6.96029e-05
XP_032325393.1	high affinity copper uptake protein 1	XP_032325393.1	15	293100	422270	381252	270041	350093	424937	366665	367971	720358	856749	1.13405e+06	844005	921448	1048648	1.08447e+06	1.00189e+06	2.51952e-08
XP_006194715.1	vesicle-associated membrane protein 8 isoform X1	XP_006194715.1	9	62880.3	33639.5	50033.5	157744	81133.4	80013	62918	39438.4	165445	202776	101172	273483	228180	197360	192111	145700	0.000164966
XP_006192260.2	eukaryotic translation initiation factor 3 subunit D	XP_006192260.2	26	384605	1.02786e+06	675396	323524	147141	343862	139137	546722	1.09929e+06	1357734	2.26473e+06	1.26437e+06	53698.1	1.64437e+06	983547	869510	0.00965965
XP_006186645.1	ephrin type-B receptor 4 isoform X2	XP_006186645.1	9	128931	4486.12	27004.6	35347.8	23141.8	25296.6	11060.7	112360	124569	50034.1	131760	203114	157406	19743.3	147679	148785	0.0126613
XP_032346208.1	vacuolar protein sorting-associated protein 45 isoform X3	XP_032346208.1	20	49291.6	172913	56469.3	87102	56942.1	68097.7	66641.8	87288.2	222220	200063	221267	208812	252788	181825	241103	205783	7.71414e-07
XP_032335218.1	transaldolase	XP_032335218.1	24	327810	298226	154961	184039	188169	148297	194051	368852	408473	131739	771964	1.27998e+06	1.10998e+06	785597	328951	207258	0.0219139
XP_006177995.1	actin-related protein 3	XP_006177995.1	21		54538.3	30869.2	38313.2	53145.1	40271.3	29101.7	30698.5	200667	78483.8	94942.3	92042.3	144679	76992.1	103811	61542.8	0.00215554
XP_006188213.1	26S proteasome regulatory subunit 6B	XP_006188213.1	16	37805.4	50080.2	88248.5	55733.9	70669.5	50157.2	64035.5	53514.9	62335.2	185389	134340	148037	188017	140642	188694	227662	8.82946e-05
XP_032322679.1	complement factor H	XP_032322679.1	98	655870	592538	345098	249523	325755	450547	358362	401392	1.9236e+06	342563	1.77938e+06	1.7683e+06	950023	1769643	314990	355461	0.0155333
XP_032318363.1	eukaryotic translation elongation factor 1 epsilon-1	XP_032318363.1	7	50015.7	48383.4	47312.4	292684	41704.5	59131.5	32382.4	45809.5	133998	502177	374272	145452	118285	140031	134897	137176	0.0421836
XP_032354902.1	sterol regulatory element-binding protein 1 isoform X1	XP_032354902.1	1	47372.3	40742	34794.9	34515.5		59400.4	45798.8	30210.2	93458.6	144841	114677	119181	90426.2	120507	90235.6	141565	2.02175e-06
XP_006187306.1	glycoprotein endo-alpha-1,2-mannosidase isoform X2	XP_006187306.1	14	146741	190936	70909.3	80755.8	19155.7	24580	25186	122996	336123	271146	215304	318261	180071	147747	232491	162728	0.000593866
XP_032329644.1	isopentenyl-diphosphate Delta-isomerase 1 isoform X2	XP_032329644.1	10	122893		14340.7	91297.1	35592.1	141346	85916.5	75828	221565	200183	210387	226372	278644	195287	205547	238820	4.49162e-06
XP_032348931.1	extracellular glycoprotein lacritin	XP_032348931.1	6	704437		339902	96693.1		229709		107947	812537	862922	887485	788045	635415	657404	862182	988403	0.000341122
XP_032333389.1	solute carrier family 28 member 3	XP_032333389.1	69	961000	1.06311e+06	1.47908e+06	2293759	3.9281e+06	3.31854e+06	3267902	2.54965e+06	6517320	6.69621e+06	5880483	6.27059e+06	6.32086e+06	6463562	6.77062e+06	6.85921e+06	8.63778e-08
XP_032351870.1	protein NOXP20 isoform X1	XP_032351870.1	8			60778.8	37678.7	28800.7	10016.2	75298.4		87229.1	89857.3	113545	108125	120428	113499	121777	184346	0.000769056
XP_032338869.1	dnaJ homolog subfamily B member 6 isoform X1	XP_032338869.1	5			9388.46	11960	24645.8	26021.1	9428.89		28897.3	32087	42714.1	43425.2	77923.6	49597.8	43608.4	42179	0.00241132
XP_006176991.3	phosphoribosylformylglycinamidine synthase isoform X1	XP_006176991.3	9	3.67928e+06	3747497	7939108	3224939	4.3157e+06	8545148	4.60108e+06	938771	8463332	6915415	4219013	11747303	10474323	18348550	23812426	18366396	0.00616082
XP_032320111.1	LOW QUALITY PROTEIN: protein S100-A1	XP_032320111.1	3	85086.2	122511	231600	123823	126755	60106.3	248513	186361	406603	396133	443003	447609	444303	433294	438967	276479	7.93455e-07
XP_032323606.1	GDP-L-fucose synthase	XP_032323606.1	34	423336	225707	317804	484809	433710	483473	273903	241819	1.08193e+06	868725	995147	950329	1.11385e+06	1.05584e+06	1.05701e+06	951799	1.98602e-09
XP_006179435.1	intercellular adhesion molecule 1 isoform X1	XP_006179435.1	37	69846.7	212876	56525	103415	93819.4	61554.1	114454	106226	229121	225582	247505	293530	264158	438519	371551	233919	5.50061e-05
XP_006182850.1	serpin B5	XP_006182850.1	7			29222.5	56301.8	39759.3	54440.5	27374.5	7723.04	110070	58849.5	185570	20922.2	120056	42698.6	134615	136288	0.0176547
XP_032330261.1	moesin	XP_032330261.1	56	631199	505610	819265	977211	1.29829e+06	1.12109e+06	851279	670267	2350217	2.18731e+06	2.42783e+06	2.23157e+06	2613970	2.56304e+06	2685131	2.39797e+06	1.32475e-09
XP_006177073.1	chondroadherin	XP_006177073.1	11	93511.4	93318.7	35639.2	170395	27466.4	83376	80164.3	99986.8	248607	287680	302651	268438	216371	234206	188323	190079	4.33116e-06
XP_006179350.1	EH domain-containing protein 2	XP_006179350.1	3			536764	2.01599e+06		6352.97	1.67205e+06	117312	3.31645e+06	2.26556e+06	2.80572e+06	1.90477e+06	1.82897e+06	2.91197e+06		2.3383e+06	0.00337235
XP_032319678.1	vesicle transport protein SFT2B	XP_032319678.1	8	24402.1	20131.5	63482.4	251734	88093	127322	76390.5	158754	268512	285587	294143	315933	325703	332504	252113	242952	1.78757e-05
XP_006187541.1	carbonyl reductase	XP_006187541.1	37	348017	342071	365864	325686	365538	332457	320965	324917	884442	862869	870432	971509	1.04306e+06	1.00751e+06	1.12294e+06	1.09631e+06	6.82483e-11
XP_014422663.1	coiled-coil domain-containing protein 91 isoform X3	XP_014422663.1	8	65630.9		59917.9	56486.2	34572.3	46665.3	22421.6	43491.6	124253	149445	150044	154111	149491	87441.8	170644	102104	5.60593e-06
XP_032353962.1	junction plakoglobin	XP_032353962.1	43	411087	336503	238822	205756	71703.8	86791.7	160344	371348	671020	653904	622440	634396	715776	1057659	659861	457899	3.32368e-05
XP_032334115.1	B box and SPRY domain-containing protein isoform X1	XP_032334115.1	30	136768	122396	79272.9	159311	112493	106773	111738	138622	303175	306983	303536	366372	312540	382286	404657	433506	1.82664e-08
XP_006173195.2	3-keto-steroid reductase	XP_006173195.2	22	83880	56080.1	34357.6	91722.2	88424.8	84452.4	49890.8	45135.6	164641	227403	187557	216199	172366	199574	168883	220925	3.92213e-08
XP_032312421.1	ethanolamine-phosphate cytidylyltransferase	XP_032312421.1	9	34644.2			51084.3	53420.2	20730.6	11675.7	51397.5	154218	89511.5	111982	95993.9	144686	55683.9	117394	101972	0.000301409
XP_032331083.1	glucose-6-phosphate 1-dehydrogenase isoform X3	XP_032331083.1	53	174806	221810	153806	195836	154885	184149	219951	163144	487664	531190	543649	546446	517193	574600	542031	562209	2.58834e-13
XP_006174513.1	ubiquitin-40S ribosomal protein S27a	XP_006174513.1	25	5339286	10109481	8611429	7.87989e+06	13243875	10269716	18717580	8028412	27734908	23582532	26533372	29516558	30690388	32953442	36387956	34274856	1.66934e-07
XP_032333514.1	perilipin-2 isoform X3	XP_032333514.1	77	1.52525e+06	856020	1.03818e+06	2947809	3472892	4177473	1.61888e+06	637714	5576847	6526364	5.42326e+06	5612913	6042983	5979861	6244215	6.53604e+06	1.27682e-06
XP_032340228.1	peptidyl-prolyl cis-trans isomerase A isoform X2	XP_032340228.1	2			50482.4	68257.4	54163.7	150142	79746.8	81402.7	208669	231858	228267	260514	260266	315973	256529	158067	1.45373e-05
XP_006180636.1	cytochrome b5 type B	XP_006180636.1	5			38804.3	23177.7	16009.3	24913.8	37328.2		48523.2	76331.8	101660	100917	90845.3		90065.8	75643.8	0.000124226
XP_032322252.1	mucin-16-like	XP_032322252.1	34	1.31744e+06	330482	354430	1.26777e+06	1.67362e+06	882426	888621	1.06065e+06	2.64663e+06	1.92668e+06	2582163	2.49184e+06	3.36069e+06	3112816	3.90435e+06	3.29526e+06	5.48221e-06
XP_032350167.1	coiled-coil and C2 domain-containing protein 1B isoform X1	XP_032350167.1	14	260398	191239	99899.4	67865.9	66978.2	112917	224398	120181	637842		390903	1.07224e+06	432963	185938	120200	184297	0.032747
XP_006182224.1	butyrophilin subfamily 1 member A1	XP_006182224.1	115	22521088	22899390	30373804	49595000	47199568	41285492	40498192	22313022	95767024	104260656	95577320	100155520	110356256	102570144	106243936	121418512	1.37713e-09
XP_006173480.1	AP-3 complex subunit mu-1 isoform X2	XP_006173480.1	8	38420.6	82785.8	59815.7	34587.2	24664.7	70171.6	57480.6	75498.6	120482	158221	124804	71183.4	357917	110338	218221	179430	0.00379846
XP_006182571.2	LOW QUALITY PROTEIN: phosphatidylinositol 5-phosphate 4-kinase type-2 gamma	XP_006182571.2	8	11136.6	9947.01	90546.1	89501.1	39891.5	95521.3	77440.4	8690.17	162913	32536.7	41628.6	234432	86187.8	139209	424935	159448	0.0379028
XP_014415390.1	immunoglobulin superfamily member 5 isoform X4	XP_014415390.1	4	260906	226850	194454	223904	264651	250301	275218	165496	465263	458541	785100	722692	747527	764763	882750	830230	1.03156e-06
XP_032317277.1	LOW QUALITY PROTEIN: probable phospholipid-transporting ATPase IIA	XP_032317277.1	51	197173	153784	134817	123548	118103	141926	179479	144720	377252	487133	491782	497064	430772	480518	423850	476641	7.84974e-11
XP_006189061.1	phosphoserine aminotransferase isoform X1	XP_006189061.1	44	217243	99221.8	114194	203283	160239	189103	127750	135731	459322	466543	581625	388064	485568	453481	554247	440162	9.30942e-09
XP_032325948.1	tumor protein D52 isoform X1	XP_032325948.1	25	269568	265584	173685	171033	165150	179513	119381	244911	485645	609814	644084	501382	580179	621139	763248	684798	2.94727e-08
XP_006189671.1	stAR-related lipid transfer protein 5	XP_006189671.1	12			69480.5	80330.5	42485.7	41267.5	39566		139085	140648	164540	151278	186565	158932	187300	218727	5.82581e-06
XP_032319336.1	ATP-binding cassette sub-family F member 1 isoform X1	XP_032319336.1	6	146866		184464	140070	275712	625354	214085	359095	359236	1.46452e+06	605090	483891	748524	1.06985e+06	852150	1.28858e+06	0.00301519
XP_032353584.1	ras-related protein Rab-1A	XP_032353584.1	29	527070	464527	715764	1.0503e+06	1.20157e+06	1.02502e+06	1.16647e+06	610720	2.49647e+06	2.48543e+06	2.58653e+06	2.54871e+06	2.63748e+06	2.85078e+06	2.63377e+06	2.70088e+06	3.01101e-10
XP_006179597.1	protein ZNRD2	XP_006179597.1	2			86756.9	40559.6	26652		27353.1	60438.3	87521.1	130750	211280	197196	150783	98031.2	150656	173774	0.000695959
XP_006181552.1	vitamin K epoxide reductase complex subunit 1 isoform X1	XP_006181552.1	2	65726.4	16777.5	82384.3	57596	52489.5	57224.1	48131.6	54308.9	158763	308520	149388	150315	116087	121333	126145	219554	0.000295904
XP_006175368.1	trafficking protein particle complex subunit 4	XP_006175368.1	5		142810			30880.9	854.935	32009.8	107888	159121	257811	110698	193800	142542	290600	142451	276477	0.00448405
XP_032341173.1	acetyl-CoA acetyltransferase, cytosolic	XP_032341173.1	19	89383.4	132000	67588.8	63962	68006.4	51371.4	43735.7	65458.9	182728	191898	222799	223051	248815	250744	255863	248046	2.29751e-08
XP_032333179.1	ADP-ribosylation factor 1	XP_032333179.1	30	1.10166e+06	1.27876e+06	1.2522e+06	1.60841e+06	1194990	1.43704e+06	1.2463e+06	1.3452e+06	4.55969e+06	4.11048e+06	4024698	3.98358e+06	4471404	3319700	3.81704e+06	4.78745e+06	1.7451e-10
XP_014408997.2	IgGFc-binding protein	XP_014408997.2	214	206857	224155	624224	798932	932510	1.87874e+06	650101	158411	2.03809e+06	1.93904e+06	1.98507e+06	2.2164e+06	2.13985e+06	2.31853e+06	2.12528e+06	2.56192e+06	6.2525e-06
XP_032325032.1	pyruvate kinase PKM isoform X1	XP_032325032.1	70	937644	356860	791650	848965	875483	767060	731813	688377	1.99287e+06	2666301	2.36044e+06	1.5059e+06	2647790	2.38858e+06	2627789	3003370	2.08847e-07
XP_032339442.1	prolactin-inducible protein	XP_032339442.1	12	73264	187275	90522.8	101774	146710	187509	70013.8	85034.2	349867	416290	353073	409516	398892	368498	334541	389881	4.32501e-09
XP_032324272.1	golgin subfamily A member 7 isoform X1	XP_032324272.1	10	595205	667933	508277	989480	1224648	764803	893519	372130	2.2952e+06	1.8574e+06	1.87826e+06	2.33562e+06	2.65758e+06	2.13682e+06	3.19382e+06	2.99273e+06	8.31242e-07
XP_006189440.1	epoxide hydrolase 3 isoform X1	XP_006189440.1	4	21468	37714.1	58326.4	52639.6	118141	131631	115370	42272	220529	226961	180426	182982	244724	166952	261116	377242	5.44585e-05
XP_032329943.1	ras-related protein Rab-18 isoform X1	XP_032329943.1	35	450578	396331	320552	426715	487382	451486	445067	264294	1286271	1.36084e+06	1.16767e+06	1.20892e+06	1.28306e+06	1.35506e+06	1.52274e+06	1.3266e+06	1.54211e-11
XP_006179216.1	60S ribosomal protein L11 isoform X2	XP_006179216.1	11	101121	111902	126091	152832	130381	160910	90060.1	113183	333493	494030	406428	406160	414164	464543	369530	337392	3.94142e-09
XP_006180451.1	phospholipase D2 isoform X2	XP_006180451.1	3		22855.9			8056.53	11880.5	28705.2	36037	61094.8	68374	72583	66519.6	61902.3	98414.5	71438.2	64729	1.57077e-05
XP_006189600.1	protein Hikeshi isoform X1	XP_006189600.1	3	41805.3		16939.7	34244	44984.5	19748.2	13511.9	11068.1	61382.9	121410	232236	47162.9	43480.5	70703.7	46390.7	61837.9	0.0327193
XP_006187884.1	Golgi-associated plant pathogenesis-related protein 1 isoform X1	XP_006187884.1	24	909093	729186	1.26911e+06	2.79106e+06	2470468	3.35085e+06	2.39553e+06	674822	5.72671e+06	5140534	5756503	5.76619e+06	5.72811e+06	5.86319e+06	7165027	6802458	1.66617e-07
XP_032335307.1	kinesin heavy chain	XP_032335307.1	1	168671	134761	159661	255381	103137	145960	146385	185894	421566	478574	502319	500611	481619	556239	670932	672553	6.24127e-08
XP_014411073.2	perilipin-2 isoform X2	XP_014411073.2	3	275398	60525.5	257910	464383	868154	719368	197984	116237	1.20578e+06	1.25638e+06	1.05177e+06	1.09172e+06	1.39294e+06	1.35996e+06	1.31022e+06	1.13848e+06	2.29007e-06
XP_006176349.1	dnaJ homolog subfamily C member 13 isoform X2	XP_006176349.1	7			6218.23	22399.3	11691	6558.58	23283.2	13774.5	38712	45038.5	48985.2	30957	36004.2	42261	43781.1	85292.8	0.000864122
XP_032334498.1	endophilin-B2 isoform X3	XP_032334498.1	16	61626.4		41545.1	54445.2	42240.8	53395.1	31185.2	42078	145095	146664	160655	125253	175414	146357	179245	163953	2.92621e-09
XP_006173109.2	arylsulfatase A isoform X1	XP_006173109.2	7	143294	102632	70775.9	1.43528e+06	56472.2	61096.3	1.6634e+06	1140881	57789.9	2.91034e+06	2864842	57707.6	2.47394e+06	3.90235e+06	44393.6	3.26379e+06	0.0464922
XP_032345687.1	FERM domain-containing protein 8	XP_032345687.1	4	163371	640940	59198.7	523077	62549.5	332533	330626	130244	1.5778e+06	168898	680499	37560.9	896825	1.94226e+06	1.2427e+06		0.0261608
XP_014424022.1	cell wall protein RBR3 isoform X1	XP_014424022.1	7	98246.2	226899	355000	396840	784220	665576	989005	112207	1.51384e+06	1.60323e+06	1329714	1.20016e+06	1.07618e+06	1433397	2134658	1.8677e+06	1.9062e-05
XP_006192755.2	60S acidic ribosomal protein P0	XP_006192755.2	28	131186	74674	87785.7	136355	165044	197698	108053	102820	467844	480813	446700	436477	365132	461201	345531	363544	6.60094e-09
XP_032331008.1	E3 ubiquitin-protein ligase RNF128 isoform X1	XP_032331008.1	7	31969.1	29742.1	64234.9	86313	58485.7	79328.2	38407.4	74538.2	158142	174076	160441	216430	172836	342299	184227	163250	3.42562e-05
XP_006181918.1	60S ribosomal protein L12	XP_006181918.1	16	155732	163137	347127	438316	319796	468227	297377	131649	440101	1.33262e+06	759281	3.00366e+06	500428	650854	879005	326599	0.0424784
XP_006182698.1	periostin isoform X7	XP_006182698.1	10	31444.5	116319	81264.9	177642	7690.93	83161.5	54668.9	13210.4	247924	248737	244855	268196	256262	221584	213043	254473	1.0432e-06
XP_032346200.1	60S acidic ribosomal protein P2	XP_032346200.1	20	93902.9	91397.6	108196	179294	181187	311138	132420	148917	573262	675241	484128	459798	388820	536188	672133	579200	3.66343e-07
XP_006185435.2	transmembrane protein 139 isoform X1	XP_006185435.2	1		5944.59	46829.3	45422.2	46784	34773	36493.6	61022	128071	119935	131233	135235	138528	143568	173493	140985	3.03104e-08
XP_032333043.1	copper transport protein ATOX1	XP_032333043.1	17	448914	273477	442712	717046	574044	654572	544912	346663	1579566	1.60619e+06	1.73754e+06	1615923	1.76902e+06	1.8196e+06	2054449	2.07965e+06	6.5291e-10
XP_032343742.1	myeloid-associated differentiation marker	XP_032343742.1	7	22064.2		59757.1	155961	214652	98607.5	235805	40534.5	513461	336963	423985	349645	408166	409758	571321	430656	5.24757e-06
XP_032345589.1	roundabout homolog 2 isoform X1	XP_032345589.1	4	230223	504413	324802	40473	598143	311215	221828	94866.2	901119	1.16466e+06	1.05372e+06	1.16525e+06	970091	1.11973e+06	1.04332e+06	1.0749e+06	6.08458e-08
XP_032334731.1	surfeit locus protein 4	XP_032334731.1	4	77009.4	6485.87	41680.8	41152.3	7829.04	43148.6	57795.9	36264	166034	189206	174094	134097	128294	118709	106798	127757	1.76301e-06
XP_006180982.2	LOW QUALITY PROTEIN: mitochondrial fission 1 protein	XP_006180982.2	6	36440.9	60240.2	68090.4	49843.8	46101.8	32302.1	36147.3	40205.2	120283	141324	161667	196835	106394	189909	200018	248312	4.4871e-06
XP_032314337.1	semaphorin-3F isoform X1	XP_032314337.1	30	222264	287194	102097	70557.7	42155.1	78447.6	96959.3	181038	195033	496346	777232	745825	937087	769420	70644.4	41902	0.0128557
XP_006181658.1	ras-related protein Rab-6A isoform X2	XP_006181658.1	30	114561	121315	130969	222451	208840	167554	245391	98130	627448	688512	632187	722029	515339	514727	592723	616729	1.52234e-09
XP_006188112.2	sterol-4-alpha-carboxylate 3-dehydrogenase, decarboxylating	XP_006188112.2	24	95564.4	57479	69542.6	68100.4	66466	143344	101306	50684.4	259964	427256	322205	263804	288955	284494	276317	341036	8.32248e-08
XP_032336084.1	insulin-like growth factor-binding protein 5 isoform X1	XP_032336084.1	13	594066	268386	122767	16739	10520.9	636904	597801	248394	2.27133e+06	134376	2.3198e+06	1.20085e+06	45984.6				0.0484835
XP_032334885.1	leucine-rich repeat-containing protein 26	XP_032334885.1	18	100888	188133	166915	179568	121242	225042	116769	174697	472949	561988	650725	746071	729082	538631	546802	650354	8.53993e-09
XP_006178242.1	chitinase-3-like protein 1	XP_006178242.1	20	982851	4449720	2497708	3750546	1.43427e+06	3.32714e+06	4.71995e+06	2.74587e+06	6.37288e+06	11791900	10366966	8624232	13058312	12899687	19294550	10733515	2.91661e-05
XP_006190421.1	glycerol kinase 2	XP_006190421.1	1			59256.1	110174	101510	85511.1	47319.2	65682.9	314263	296237	330715	310468	302630	291005	305638	295749	3.58129e-11
XP_032312393.1	L-xylulose reductase	XP_032312393.1	18	214857	187471	137689	237046	324769	279009	92028.5	95071.1	392541	1.24217e+06	739189	621009	799660	926239	1.02871e+06	400622	0.000123411
XP_032353196.1	xanthine dehydrogenase/oxidase isoform X2	XP_032353196.1	288	2.8646e+06	2.72059e+06	4248027	5993450	5995433	7.28023e+06	6129413	2360138	17727382	18928314	17610272	19662982	19501642	21169606	20250012	21659150	6.15817e-11
XP_032345171.1	rho-related GTP-binding protein RhoG	XP_032345171.1	19	326632	397460	142434	130428	349675	342158	470828	337488	1.1764e+06	1.65388e+06	1719118	771276	1.12071e+06	122214	1.61916e+06	2214784	0.000838825
XP_006184950.1	ras-related protein Rab-11B	XP_006184950.1	40	938926	915331	829841	767457	876958	1090746	894982	812357	3.60751e+06	3.76042e+06	3.57052e+06	3.76771e+06	3519819	3.73233e+06	3800586	4266243	1.59213e-14
XP_006174511.1	reticulon-4 isoform X5	XP_006174511.1	12	127988	69974.1	113846	222036	78067.4	102264	99714.2	173169	453958	478864	497333	480786	521313	605370	630311	516118	1.28418e-09
XP_032334507.1	myosin-15	XP_032334507.1	1		26500.5	66553.6	59339.4	75515	50557.5	21084.9	66453.9	218290	158201	225063	187218	240315	259370	293687	237312	1.74369e-07
XP_032347732.1	angiotensinogen	XP_032347732.1	24	2145605	1.10002e+06	345941	334766	374808	733592	968784	755940	2.01482e+06	5987955	4.79633e+06	4.18547e+06	2.96953e+06	3.48357e+06	2.5529e+06	3.56603e+06	5.39272e-05
XP_032351285.1	basement membrane-specific heparan sulfate proteoglycan core protein isoform X3	XP_032351285.1	44	369273	2.66679e+06	80803.4	436225	103609	231573	821247	1.92688e+06	2.94416e+06	4.55378e+06	3.75171e+06	41581.7	3.74756e+06	5.71773e+06	8374115	63632.2	0.016608
XP_006188188.1	epoxide hydrolase 1	XP_006188188.1	55	150383	316545	227362	162157	130793	142667	102960	126919	848258	819885	718978	748010	697243	754576	724739	703243	2.92037e-11
XP_032341160.1	transmembrane protein 181 isoform X1	XP_032341160.1	4	34648.6	21296.4	60823.1	32719.8	25750.1	48220.7	4713.98	11869.9	100871	164224	159902	140436	112310	169151	91039	133699	8.11916e-07
XP_032327312.1	sushi domain-containing protein 2 isoform X1	XP_032327312.1	41	112401	51671.9	57660	343532	71204.2	42455.5	52246.4	96663.6	442463	410873	456474	447176	519568	444113	501411	488271	1.56143e-07
XP_014408365.2	transmembrane channel-like protein 5 isoform X1	XP_014408365.2	2			73410.2	121755	152241	49487.7		13282.9	483999	193261	256516	326782	397324	375933	530105	410042	0.000234684
XP_006173876.1	glycogen	XP_006173876.1	8			35401.6	57883.5	21509.5	25944.2	64186	48481	93194.5	172338	239701	53576.4	10326.5	390756	261003	320397	0.0189846
XP_006175196.1	synaptobrevin homolog YKT6 isoform X2	XP_006175196.1	29	210888	165444	232885	305730	365353	330663	300066	195943	1.22444e+06	1.02131e+06	1.09106e+06	1.15216e+06	1.29894e+06	1.16713e+06	1.37135e+06	1.32536e+06	2.17529e-11
XP_006183571.2	long-chain-fatty-acid--CoA ligase 5	XP_006183571.2	45	146356	39099	65515.8	95438.9	131206	55966.4	86176.5	61853.8	398899	420391	372118	383873	379596	381593	408119	400039	4.75328e-12
XP_032321531.1	choline transporter-like protein 2 isoform X1	XP_032321531.1	40	3508961	3.83579e+06	3.77623e+06	5468182	5.00661e+06	3.71616e+06	6480386	2558977	15388749	21519814	18660450	15905427	15329213	22426082	23965224	26944874	1.23722e-07
XP_032328562.1	probable ATP-dependent RNA helicase DDX6	XP_032328562.1	8	73728.1	127657	998809	789115	726886	877197	56399.8	1.06121e+06	3398149	2.78178e+06	4.26596e+06	783100	3.09165e+06	566508	787989	6.7278e+06	0.0114925
XP_032329213.1	ovostatin homolog 2-like	XP_032329213.1	148	293589	82099.1	587600	86464.3	76892.2	1.35585e+06	314641	235996	1.57134e+06	1661409	1761490	1.68763e+06	1.78531e+06	1.8222e+06	1.81525e+06	2379879	1.06225e-06
XP_032354538.1	eukaryotic translation initiation factor 5A-1	XP_032354538.1	24	350456	274352	284310	420889	342977	329709	322060	301917	643327	873963	647856	831882	4.3839e+06	716944	3591384	1.05172e+06	0.0318285
XP_006182454.2	glycosylation-dependent cell adhesion molecule 1	XP_006182454.2	52	77882352	57236192	60849356	117066864	108396408	106454832	60149784	31906770	357491648	354603680	330924192	390151840	440236384	370369792	441489600	406437696	7.87777e-11
XP_032345274.1	beta-arrestin-1 isoform X1	XP_032345274.1	2		11967.7	17576.1	19767.7	28191.3	19653.6	28201	28524.3	106912	115929	113927	86221	114974	127187	133763	105625	1.02127e-09
XP_032321442.1	mucin-16 isoform X1	XP_032321442.1	220	1.07028e+06	657220	1.34249e+06	4.21434e+06	5.25968e+06	3.05128e+06	2.29094e+06	724716	11371148	10017737	10233088	11104626	15057409	11370102	13465880	13478292	2.63336e-08
XP_032324073.1	polyadenylate-binding protein 1 isoform X1	XP_032324073.1	22	124900	99670.6	85867.7	119001	145415	120505	76430	119963	480986	931185	542879	618083	575538	689797	468484	394035	1.36045e-06
XP_032342848.1	prostaglandin F2 receptor negative regulator	XP_032342848.1	27	120077	229804	117449	42696	64032.8	52378.2	98089.1	171811	591051	124928	917760		180715	392032	980984	1.10502e+06	0.00363039
XP_006175165.1	AP-2 complex subunit sigma	XP_006175165.1	6	159925	129705	113957	417010	1.19379e+06	1.1374e+06	2.44586e+06	407926	3.81041e+06	2.69937e+06	6055758	7.81267e+06	7.97082e+06	1.23815e+06	542524	3.29129e+06	0.00534476
XP_006176301.3	complement C1q-like protein 3	XP_006176301.3	7			1264.6	5092.5	23594.5	62298	31769.3		150963	107506	110596	132781	138567	175500	152744	137031	3.29933e-06
XP_014423843.2	complement decay-accelerating factor isoform X1	XP_014423843.2	75	1.15954e+06	1.36275e+06	2576954	4474237	5.25429e+06	2.98524e+06	4762910	2.04408e+06	18249874	13938013	15201478	16774636	19647158	16460564	19724442	17495736	3.28988e-10
XP_032355012.1	LOW QUALITY PROTEIN: fatty acid synthase	XP_032355012.1	404	1.51626e+06	595834	843012	2.26838e+06	1.63599e+06	1405988	793856	921214	6.83216e+06	7.69025e+06	7.23216e+06	7.12431e+06	6456565	7.11695e+06	6855372	6.91905e+06	6.43102e-13
XP_032347737.1	polypeptide N-acetylgalactosaminyltransferase 2 isoform X1	XP_032347737.1	22	303555	333330	300838	528209	2114325	2.33559e+06	213995	360474	4840493	7643423	3.61603e+06	3.06481e+06	644888	5.26657e+06	3345365	9160626	0.0016946
XP_032342394.1	profilin-2 isoform X1	XP_032342394.1	8	47370.6		87476.2	37017.5	60493.6	30036.7		68276.3	334746	313751	321366	383025	323815	342812	346410	320623	1.82201e-11
XP_032352591.1	tripeptidyl-peptidase 2 isoform X1	XP_032352591.1	15		4.4436e+06	16093.9	34036.8	122815	191148	18909.6	2.84042e+06	31959.8	8911072	10096622	55209.9	16608	10961422	10023190	13837608	0.0270301
XP_032318027.1	eukaryotic translation initiation factor 2 subunit 2	XP_032318027.1	12	69427.6		52882.1	72396.7	63175.3	177515	185968	327902	74107.4	1.87598e+06	1.26623e+06	70521.5	1.26161e+06	133078	876033	1.14842e+06	0.0179441
XP_032326601.1	RAB11-binding protein RELCH isoform X2	XP_032326601.1	2	22488.2		9882.06	23963	14567.4	22549	12798.5	27096.5	107745	144240	127853	139976	85010.1	134227	77672.3	132030	1.78334e-07
XP_032320446.1	cytochrome b-245 light chain isoform X1	XP_032320446.1	5			5970.24	27805.6	55972.7	11867.7	71155.1	52651.9	234278	208937	313812	139901	326034	187911	265747	195865	1.42149e-05
XP_032350389.1	leptin receptor gene-related protein isoform X1	XP_032350389.1	1			3732.79	2928.84	4602.83	7216.82	7953.37	7761.95	46352.3	45190.8	39495.1	32054.2	22780.2	36287.2	33586.6	34997.2	5.94602e-07
XP_006180454.1	vitelline membrane outer layer protein 1 homolog	XP_006180454.1	15	162101	939594	350881	229228	312970	677528	99784.1	54099.1	1.98038e+06	2.19637e+06	2.11814e+06	2.19858e+06	2.08673e+06	2.3083e+06	2.46835e+06	2675768	1.09976e-09
XP_014410634.2	matrix metalloproteinase-19	XP_014410634.2	9	319594	111104	76896.4	306586	280452	363321	473822	213917	1.66045e+06	966456	811997	1.18638e+06	1.48662e+06	1134035	4.0786e+06	2.41597e+06	0.00204107
XP_032313026.1	cytochrome b561	XP_032313026.1	7	144291	75375.6	81523.2	181361	149844	200081	215382	117908	951923	1097987	1.02815e+06	1.00649e+06	802360	903079	1.07736e+06	1.06854e+06	5.28876e-12
XP_006190396.1	COP9 signalosome complex subunit 4 isoform X1	XP_006190396.1	10	75831.3	89419.6	217683	63100.5	81668.9	79476	41385		133873	1.73611e+06	1.02054e+06	100444	114527	139688	721641	1.11088e+06	0.0378083
XP_032314389.1	hepatocyte growth factor-like protein	XP_032314389.1	2	2.78126e+06	1.88959e+06	3.5985e+06	9533542	5.04521e+06	10154847	6.57686e+06	1.78456e+06	22852960	32016760	32265568	36122992	36884944	42406524	41028408	45819488	2.72933e-08
XP_006174714.1	7-dehydrocholesterol reductase	XP_006174714.1	6	57410.6		19793.6	50509.8	23570.7	25913.1	46435.4	31411.2	257606	289275	256282	295896	222523	263425	253526	200774	3.4694e-10
XP_032323083.1	cell death activator CIDE-A isoform X1	XP_032323083.1	32	633849	274059	284858	497510	612779	533800	312957	368446	2.73563e+06	3.64717e+06	2.98187e+06	3.11554e+06	3.20707e+06	3.17045e+06	2.8797e+06	3.47763e+06	1.69296e-12
XP_032330731.1	proteolipid protein 2	XP_032330731.1	3	113478	26903.7	90514.8	55997.4	107000	120557	85496.9	88658.5	690345	632832	635008	638144	451712	722334	730734	601423	1.24869e-10
XP_032347523.1	bone morphogenetic protein receptor type-1A	XP_032347523.1	8	244592	79665.1	289473	612926	560967	362173	150047	180674	163661	1.42039e+06	1.98438e+06	93852.5	3658573	2.0926e+06	5.06805e+06	4.04249e+06	0.00753806
XP_032334169.1	LOW QUALITY PROTEIN: tenascin	XP_032334169.1	128	750287	1419976	914760	2.4445e+06	1.12251e+06	883779	1.20921e+06	789120	11704965	408320	12263160	15376061	11541028	17070036	12680288	214306	0.00140718
XP_032334389.1	syntaxin-binding protein 1 isoform X1	XP_032334389.1	4			13481.6		17552.9	11144.3	23605.5	56674.5	128179	175447	176900	187732	271611	356118	168544		0.000440052
XP_032323084.1	cell death activator CIDE-A isoform X2	XP_032323084.1	5	449247	178622	340308	422802	158756	266041	154990	125148	2.64916e+06	2.96625e+06	2.24514e+06	2243692	2475697	1.0809e+06	2.03941e+06	2.47465e+06	1.02399e-07
XP_032347279.1	multiple inositol polyphosphate phosphatase 1 isoform X1	XP_032347279.1	21	381181	240858	93259.9	148435	77954.3	312756	107960	203493	1.14204e+06	1.39499e+06	2033559	2.54145e+06	578172	3.4392e+06	1.23531e+06		0.000542496
XP_032316590.1	LOW QUALITY PROTEIN: protein FAM234A	XP_032316590.1	11	217460	200206	96822.9	382262	72086.5	84734.4	212475	252276	1.15967e+06	2.62462e+06	3.71409e+06	4.06949e+06		295965	91027.6	54153.2	0.0268777
XP_032348693.1	disco-interacting protein 2 homolog B isoform X2	XP_032348693.1	121	1.02856e+06	927165	432542	206544	226541	1.28226e+06	988547	1.33609e+06	10504250	9149134	6.83254e+06	13418386	6.52877e+06	4892827	1.72245e+06	8.33879e+06	9.16499e-05
XP_006192772.1	quinone oxidoreductase PIG3	XP_006192772.1	5		242933	240030	218665	310587	82101.1	22875.5	155084	1.20482e+06		3233544	2.8195e+06	1.12089e+06	1.58079e+06	2.01059e+06	1.04298e+06	0.000279091
XP_006195247.1	protein O-glucosyltransferase 2 isoform X2	XP_006195247.1	8	1.64037e+06	519967	382993	3.47884e+06	1.03944e+06	1.30772e+06	863107	339553	12491246	7.07587e+06	12519022	14650703	13378350	3.32533e+06	15070453	22037906	5.61497e-05
XP_032322916.1	major facilitator superfamily domain-containing protein 4A isoform X1	XP_032322916.1	3	67759.5	56693.1	64569.2	31081.5	57830	57358.8	4744018	53640.9	6357831	7.73536e+06	8891757	8447459	5.33823e+06	7745004	5277291	8587624	6.28617e-07
XP_032350908.1	small integral membrane protein 1	XP_032350908.1	3	75453.2	81436.9	62891.5	81615.5	70834.5	94939.4	83710	66387.3	1.12535e+06	831230	859372	356162	1.55524e+06	1290886	429707	1.5143e+06	5.65455e-05
XP_032354118.1	LOW QUALITY PROTEIN: CMT1A duplicated region transcript 1 protein	XP_032354118.1	6	355007	122091	107608	116150	143371	35117.2		127099	347326	3.10429e+06	4798459	831460		307411			0.0412412
XP_032328528.1	amyloid-like protein 2 isoform X1	XP_032328528.1	37	134039	280506	314530	188291	199551	254634	218475	193376	2.45714e+06	1.96708e+06	2466491	6085106	5.50739e+06	3.46446e+06	2.42745e+06	5403422	3.78863e-05
XP_032347015.1	aspartate aminotransferase, cytoplasmic	XP_032347015.1	17	69074.8	57311.7	65309.4	58342.9	88926.7	85954.9	77873	74262.6	1.98145e+06	95695.6	84253.3	3.98653e+06	328955	985927	98478.9	3.3655e+06	0.0355696
XP_006193058.2	laminin subunit gamma-1	XP_006193058.2	29	785274	117455	1.10259e+06	74065.9	1.58934e+06	1.99685e+06	93028.3	564077	174050	110646	5.34247e+06	22529688	27003588	11777790	29760836	37384268	0.00715929
XP_032344907.1	polypeptide N-acetylgalactosaminyltransferase 18	XP_032344907.1	5	204079	78258.9	58191.7	126424				102281	4.6933e+06	1.74327e+06	2458958	4010504	1.98202e+06	3532180	3.09966e+06		0.000129414
XP_006172664.2	charged multivesicular body protein 2a isoform X1	XP_006172664.2	27	898008	829271	742649	475564	678000	631881	580274	594496	896042	627130	770390	779524	949646	808958	1.08353e+06	1.0938e+06	0.0202656

## Sheet: Table S2
Table S2. Lipids information in camel colostrum (C) and mature milk (M) exosomes.
name	DIFF	LipidIon	LipidGroup	Class	FattyAcid	FA1	FA2	FA3	FA4	IonFormula	CalMz	RT-(min)	QCRSD	Fold Change	P-value	VIP
NEG132	Y	Hex1Cer(t42:1)+HCOO	Hex1Cer(t42:1)+HCOO	Hex1Cer	(t42:1)	(t42:1)				C49 H94 O11 N1	872.683	12.902	0.00145477	1.60622	0.0340077	1.18667
NEG151	Y	LPC(16:1)+HCOO	LPC(16:1)+HCOO	LPC	(16:1)	(16:1)				C25 H49 O9 N1 P1	538.315	1.46668	0.357483	0.0390931	0.00107266	1.15123
NEG157	Y	LPC(18:1)+HCOO	LPC(18:1)+HCOO	LPC	(18:1)	(18:1)				C27 H53 O9 N1 P1	566.346	1.83316	0.00526719	0.0959481	0.0108328	1.57823
NEG161	Y	LPC(18:2)+HCOO	LPC(18:2)+HCOO	LPC	(18:2)	(18:2)				C27 H51 O9 N1 P1	564.331	1.50288	0.00692541	0.125787	0.00212518	1.57912
NEG170	Y	LPE(16:1)-H	LPE(16:1)-H	LPE	(16:1)	(16:1)				C21 H41 O7 N1 P1	450.263	1.47012	0.00537971	0.0145948	0.000772955	1.67194
NEG175	Y	LPE(18:1)-H	LPE(18:1)-H	LPE	(18:1)	(18:1)				C23 H45 O7 N1 P1	478.294	1.93506	0.00614003	0.100742	0.00179456	3.31805
NEG179	Y	LPE(18:2)-H	LPE(18:2)-H	LPE	(18:2)	(18:2)				C23 H43 O7 N1 P1	476.278	1.54445	0.00950468	0.0299768	0.000834887	3.46209
NEG183	Y	LPE(18:3)-H	LPE(18:3)-H	LPE	(18:3)	(18:3)				C23 H41 O7 N1 P1	474.263	1.34462	0.00265088	0.0139516	0.000927707	1.12948
NEG187	Y	LPE(20:3)-H	LPE(20:3)-H	LPE	(20:3)	(20:3)				C25 H45 O7 N1 P1	502.294	1.81875	0.00399201	0.0229197	0.000800943	1.27033
NEG202	Y	LPS(18:1)-H	LPS(18:1)-H	LPS	(18:1)	(18:1)				C24 H45 O9 N1 P1	522.284	1.56605	0.00615348	0.110611	0.000464733	1.05315
NEG203	Y	LPS(18:2)-H	LPS(18:2)-H	LPS	(18:2)	(18:2)				C24 H43 O9 N1 P1	520.268	1.30421	0.0124966	0.0511439	0.000518244	1.12733
NEG217	Y	PC(14:0_14:0)+HCOO	PC(28:0)+HCOO	PC	(14:0_14:0)	(14:0)	(14:0)			C37 H73 O10 N1 P1	722.498	7.096	0.0136711	0.290653	0.00142427	1.2277
NEG223	Y	PC(30:1)+HCOO	PC(30:1)+HCOO	PC	(30:1)	(30:1)				C39 H75 O10 N1 P1	748.513	7.277	0.00671361	0.303041	0.00223173	1.57396
NEG224	Y	PC(30:1)-CH3	PC(30:1)-CH3	PC	(30:1)	(30:1)				C37 H71 O8 N1 P1	688.492	8.73138	0.00618952	0.478187	0.0126979	2.72539
NEG225	Y	PC(30:2)-CH3	PC(30:2)-CH3	PC	(30:2)	(30:2)				C37 H69 O8 N1 P1	686.477	7.764	0.0234914	0.216124	0.000509974	2.68322
NEG236	Y	PC(32:1e)-CH3	PC(32:1e)-CH3	PC	(32:1e)	(32:1e)				C39 H77 O7 N1 P1	702.544	10.64	0.552914	3.33855	0.000619283	1.43083
NEG237	Y	PC(32:2)+HCOO	PC(32:2)+HCOO	PC	(32:2)	(32:2)				C41 H77 O10 N1 P1	774.529	7.54894	0.0117831	0.568958	0.0456629	1.43415
NEG240	Y	PC(14:1e_18:1)-CH3	PC(32:2e)-CH3	PC	(14:1e_18:1)	(14:1e)	(18:1)			C39 H75 O7 N1 P1	700.529	10.478	0.00250587	1.89416	0.00982884	2.98813
NEG241	Y	PC(32:3)-CH3	PC(32:3)-CH3	PC	(32:3)	(32:3)				C39 H71 O8 N1 P1	712.492	7.99863	0.00285675	0.333895	0.00442489	3.4164
NEG242	Y	PC(32:4)-CH3	PC(32:4)-CH3	PC	(32:4)	(32:4)				C39 H69 O8 N1 P1	710.477	7.196	0.0173325	0.236762	0.000585273	1.07866
NEG26	Y	Cer(d16:1_16:0)+HCOO	Cer(d32:1)+HCOO	Cer	(d16:1_16:0)	(d16:1)	(16:0)			C33 H64 O5 N1	554.479	8.52839	0.00762142	2.54199	0.0362967	1.23932
NEG27	Y	Cer(d14:1_19:0)+HCOO	Cer(d33:1)+HCOO	Cer	(d14:1_19:0)	(d14:1)	(19:0)			C34 H66 O5 N1	568.495	9.11784	0.147553	3.30411	0.0174552	1.04908
NEG277	Y	PC(18:1_18:2)+HCOO	PC(36:3)+HCOO	PC	(18:1_18:2)	(18:1)	(18:2)			C45 H83 O10 N1 P1	828.576	8.81888	0.00328902	1.90186	0.0180646	1.8445
NEG279	Y	PC(36:3)-CH3	PC(36:3)-CH3	PC	(36:3)	(36:3)				C43 H79 O8 N1 P1	768.555	10.4398	0.00754019	0.284312	0.00307547	2.77213
NEG283	Y	PC(36:4e)+HCOO	PC(36:4e)+HCOO	PC	(36:4e)	(36:4e)				C45 H83 O9 N1 P1	812.581	10.949	0.00252711	0.0247825	0.000118037	2.30489
NEG286	Y	PC(36:5e)+HCOO	PC(36:5e)+HCOO	PC	(36:5e)	(36:5e)				C45 H81 O9 N1 P1	810.565	9.972	0.0101381	0.073047	0.000303619	1.65776
NEG289	Y	PC(37:1e)+HCOO	PC(37:1e)+HCOO	PC	(37:1e)	(37:1e)				C46 H91 O9 N1 P1	832.644	12.6086	0.00750442	0.237444	0.000607928	1.37242
NEG294	Y	PC(38:1e)+HCOO	PC(38:1e)+HCOO	PC	(38:1e)	(38:1e)				C47 H93 O9 N1 P1	846.659	13.163	0.00670855	0.568937	0.0374178	1.08024
NEG297	Y	PC(38:3)-CH3	PC(38:3)-CH3	PC	(38:3)	(38:3)				C45 H83 O8 N1 P1	796.586	11.5221	0.0431023	0.0505269	8.91987e-05	1.36762
NEG3	Y	CL(66:1)-2H	CL(66:1)-2H	CL	(66:1)	(66:1)				C75 H142 O17 P2	688.487	8.73	0.00645695	0.474325	0.012476	1.75968
NEG30	Y	Cer(d18:1_16:0)+HCOO	Cer(d34:1)+HCOO	Cer	(d18:1_16:0)	(d18:1)	(16:0)			C35 H68 O5 N1	582.51	9.75204	0.00489754	1.8434	0.0341261	2.09365
NEG306	Y	PC(40:0)+HCOO	PC(40:0)+HCOO	PC	(40:0)	(40:0)				C49 H97 O10 N1 P1	890.686	13.861	0.00740522	7.44813	7.01241e-06	1.0167
NEG32	Y	Cer(d18:1_17:0)+HCOO	Cer(d35:1)+HCOO	Cer	(d18:1_17:0)	(d18:1)	(17:0)			C36 H70 O5 N1	596.526	10.3553	0.00891465	4.19849	6.57694e-06	1.10374
NEG332	Y	PE(16:0_16:1)-H	PE(32:1)-H	PE	(16:0_16:1)	(16:0)	(16:1)			C37 H71 O8 N1 P1	688.492	8.72853	0.0078854	0.467371	0.011506	1.75508
NEG334	Y	PE(16:1_16:1)-H	PE(32:2)-H	PE	(16:1_16:1)	(16:1)	(16:1)			C37 H69 O8 N1 P1	686.477	7.75471	0.0244534	0.206798	0.00039389	1.71641
NEG34	Y	Cer(d36:1)+HCOO	Cer(d36:1)+HCOO	Cer	(d18:1_18:0)	(d18:1)	(18:0)			C37 H72 O5 N1	610.542	10.9344	0.00244928	6.40418	1.01951e-05	2.09126
NEG342	Y	PE(17:1_16:1)-H	PE(33:2)-H	PE	(17:1_16:1)	(17:1)	(16:1)			C38 H71 O8 N1 P1	700.492	8.32294	0.000275197	0.561914	0.0390447	1.34696
NEG347	Y	PE(34:1e)-H	PE(34:1e)-H	PE	(34:1e)	(34:1e)				C39 H77 O7 N1 P1	702.544	10.637	0.130972	5.02621	2.79486e-05	1.05014
NEG348	Y	PE(16:1_18:1)-H	PE(34:2)-H	PE	(16:1_18:1)	(16:1)	(18:1)			C39 H73 O8 N1 P1	714.508	9.01874	0.0122454	0.599488	0.0465519	3.9416
NEG350	Y	PE(16:1e_18:1)-H	PE(34:2e)-H	PE	(16:1e_18:1)	(16:1e)	(18:1)			C39 H75 O7 N1 P1	700.529	10.4658	0.00229017	1.82474	0.0171471	1.7298
NEG351	Y	PE(16:1_18:2)-H	PE(34:3)-H	PE	(16:1_18:2)	(16:1)	(18:2)			C39 H71 O8 N1 P1	712.492	7.99764	0.0244161	0.381795	0.00560219	2.16871
NEG352	Y	PE(16:1e_18:2)-H	PE(34:3e)-H	PE	(16:1e_18:2)	(16:1e)	(18:2)			C39 H73 O7 N1 P1	698.513	9.5579	0.0083794	2.4169	0.0215558	2.46062
NEG365	Y	PE(36:2e)-H	PE(36:2e)-H	PE	(36:2e)	(36:2e)				C41 H79 O7 N1 P1	728.56	11.59	0.00667074	2.73072	0.0017587	1.50365
NEG367	Y	PE(36:3e)-H	PE(36:3e)-H	PE	(36:3e)	(36:3e)				C41 H77 O7 N1 P1	726.544	10.709	0.00144597	2.05844	0.00793242	1.99162
NEG370	Y	PE(36:4e)-H	PE(36:4e)-H	PE	(36:4e)	(36:4e)				C41 H75 O7 N1 P1	724.529	10.2161	0.00617067	0.261055	0.000953822	1.19608
NEG376	Y	PE(38:3)-H	PE(38:3)-H	PE	(38:3)	(38:3)				C43 H79 O8 N1 P1	768.555	10.4325	0.00550341	0.276518	0.000385258	1.78941
NEG378	Y	PE(38:4)-H	PE(38:4)-H	PE	(38:4)	(38:4)				C43 H77 O8 N1 P1	766.539	9.9227	0.00763166	0.531549	0.0374009	1.54567
NEG391	Y	PI(12:0_22:2)-H	PI(34:2)-H	PI	(12:0_22:2)	(12:0)	(22:2)			C43 H78 O13 N0 P1	833.519	7.5333	0.0171391	0.538781	0.0271337	1.59937
NEG396	Y	PI(36:3)-H	PI(36:3)-H	PI	(36:3)	(36:3)				C45 H80 O13 N0 P1	859.534	7.817	0.026475	0.480252	0.0376722	2.44417
NEG4	Y	CL(66:3)-2H	CL(66:3)-2H	CL	(66:3)	(66:3)				C75 H138 O17 P2	686.471	7.762	0.0207872	0.206974	0.000461365	1.7465
NEG402	Y	PI(38:3)-H	PI(38:3)-H	PI	(38:3)	(38:3)				C47 H84 O13 N0 P1	887.566	9.20537	0.00324142	0.147947	0.000657352	5.60284
NEG407	Y	PI(28:1_12:3)-H	PI(40:4)-H	PI	(28:1_12:3)	(28:1)	(12:3)			C49 H86 O13 N0 P1	913.581	9.222	0.0368427	0.442093	0.0212485	1.04084
NEG419	Y	PS(34:4)-H	PS(34:4)-H	PS	(34:4)	(34:4)				C40 H69 O10 N1 P1	754.466	7.75151	0.00972142	0.227647	0.000497062	1.03744
NEG421	Y	PS(22:1_13:0)-H	PS(35:1)-H	PS	(22:1_13:0)	(22:1)	(13:0)			C41 H77 O10 N1 P1	774.529	7.54775	0.024977	0.527199	0.0326536	1.44058
NEG432	Y	PS(36:4e)-H	PS(36:4e)-H	PS	(36:4e)	(36:4e)				C42 H75 O9 N1 P1	768.518	10.4735	0.00359723	2.48088	0.0268851	1.20476
NEG449	Y	PS(40:3)-H	PS(40:3)-H	PS	(40:3)	(40:3)				C46 H83 O10 N1 P1	840.576	9.887	0.174154	0.43743	0.0273284	1.33018
NEG451	Y	PS(40:4)-H	PS(40:4)-H	PS	(40:4)	(40:4)				C46 H81 O10 N1 P1	838.56	9.382	0.00901538	0.338026	0.00448623	1.70557
NEG464	Y	SM(d33:1)+HCOO	SM(d33:1)+HCOO	SM	(d33:1)	(d33:1)				C39 H78 O8 N2 P1	733.55	7.62383	0.00902737	2.47557	0.0191123	1.88048
NEG466	Y	SM(d37:1)+HCOO	SM(d37:1)+HCOO	SM	(d37:1)	(d37:1)				C43 H86 O8 N2 P1	789.613	10.032	0.00793812	5.08403	0.000501868	1.31382
NEG468	Y	SM(d38:1)+HCOO	SM(d38:1)+HCOO	SM	(d38:1)	(d38:1)				C44 H88 O8 N2 P1	803.628	10.618	0.0053399	2.58207	0.00709322	3.25672
NEG471	Y	SM(d40:2)+HCOO	SM(d40:2)+HCOO	SM	(d40:2)	(d40:2)				C46 H90 O8 N2 P1	829.644	10.572	0.000815325	1.94332	0.0421268	1.16953
NEG474	Y	SM(d42:1)+HCOO	SM(d42:1)+HCOO	SM	(d42:1)	(d42:1)				C48 H96 O8 N2 P1	859.691	12.787	0.0020062	1.66089	0.0276803	3.5941
NEG476	Y	SM(d43:1)+HCOO	SM(d43:1)+HCOO	SM	(d43:1)	(d43:1)				C49 H98 O8 N2 P1	873.707	13.1244	0.012978	2.20435	0.0101169	1.1277
NEG478	Y	SM(d44:1)+HCOO	SM(d44:1)+HCOO	SM	(d44:1)	(d44:1)				C50 H100 O8 N2 P1	887.722	13.7571	0.00630093	12.8251	1.405e-06	4.53728
NEG48	Y	Cer(d41:1)+HCOO	Cer(d41:1)+HCOO	Cer	(d18:1_23:0)	(d18:1)	(23:0)			C42 H82 O5 N1	680.62	13.6815	0.0111638	1.54885	0.0229609	1.74455
NEG5	Y	CL(68:3)-2H	CL(68:3)-2H	CL	(68:3)	(68:3)				C77 H142 O17 P2	700.487	8.32759	0.000558078	0.58602	0.0493335	1.32204
NEG54	Y	Cer(d42:1+O)+HCOO	Cer(d42:1+O)+HCOO	Cer	(d18:1_24:0+O)	(d18:1)	(24:0+O)			C43 H84 O6 N1	710.63	13.7178	0.0461433	4.58269	0.000485246	2.173
NEG56	Y	Cer(d42:2)+HCOO	Cer(d42:2)+HCOO	Cer	(d18:1_24:1)	(d18:1)	(24:1)			C43 H82 O5 N1	692.62	13.1327	0.00789818	1.65623	0.0188233	1.5382
NEG68	Y	Cer(m20:1_14:0+O)+HCOO	Cer(m34:1+O)+HCOO	Cer	(m20:1_14:0+O)	(m20:1)	(14:0+O)			C35 H68 O5 N1	582.51	9.747	0.00813603	1.85235	0.0376854	2.07516
NEG69	Y	Cer(m37:1+O)+HCOO	Cer(m37:1+O)+HCOO	Cer	(m37:1+O)	(m37:1+O)				C38 H74 O5 N1	624.557	11.535	0.0120106	5.91175	6.27105e-06	1.01997
NEG71	Y	Cer(m38:1+O)+HCOO	Cer(m38:1+O)+HCOO	Cer	(m38:1+O)	(m38:1+O)				C39 H76 O5 N1	638.573	12.1066	0.00388541	3.16909	0.000292956	2.22631
NEG80	Y	Cer(t41:1+O)-H	Cer(t41:1+O)-H	Cer	(t41:1+O)	(t41:1+O)				C41 H80 O5 N1	666.604	13.183	0.011021	1.64006	0.0193462	2.12678
NEG82	Y	Cer(t18:0_24:1)-H	Cer(t42:1)-H	Cer	(t18:0_24:1)	(t18:0)	(24:1)			C42 H82 O4 N1	664.625	13.7114	0.00365964	4.65924	0.000157618	1.04032
NEG92	Y	CerP(m39:2)+HCOO	CerP(m39:2)+HCOO	CerP	(m39:2)	(m39:2)				C40 H77 O7 N1 P1	714.544	10.839	0.0121079	6.84025	0.000347217	1.8136
POS1121	Y	PA(35:4)+NH4	PA(35:4)+NH4	PA	(35:4)	(35:4)				C38 H71 O8 N1 P1	700.491	7.12349	0.00745387	0.308266	0.00225974	1.00617
POS1122	Y	PA(36:3e)+NH4	PA(36:3e)+NH4	PA	(36:3e)	(36:3e)				C39 H77 O7 N1 P1	702.543	10.4728	0.0169703	2.25507	0.00550905	1.9134
POS1124	Y	PA(36:4e)+NH4	PA(36:4e)+NH4	PA	(36:4e)	(36:4e)				C39 H75 O7 N1 P1	700.528	9.58167	0.00701233	2.84721	0.00254299	3.50437
POS1127	Y	PA(37:5)+NH4	PA(37:5)+NH4	PA	(37:5)	(37:5)				C40 H73 O8 N1 P1	726.507	7.282	0.00900647	0.195705	0.000633162	1.32404
POS1131	Y	PA(38:3e)+NH4	PA(38:3e)+NH4	PA	(38:3e)	(38:3e)				C41 H81 O7 N1 P1	730.575	11.5905	0.00350781	3.35553	0.000702149	1.37882
POS1133	Y	PA(38:4e)+NH4	PA(38:4e)+NH4	PA	(38:4e)	(38:4e)				C41 H79 O7 N1 P1	728.559	10.7013	0.0014052	2.95239	0.00326097	2.74818
POS1161	Y	PC(8:1e_10:0)+H	PC(18:1e)+H	PC	(8:1e_10:0)	(8:1e)	(10:0)			C26 H53 O7 N1 P1	522.355	1.83006	0.0385498	0.0718336	0.00106197	2.04401
POS1163	Y	PC(8:1e_10:1)+H	PC(18:2e)+H	PC	(8:1e_10:1)	(8:1e)	(10:1)			C26 H51 O7 N1 P1	520.34	1.52609	0.00787316	0.0282076	0.00204182	1.80609
POS1185	Y	PC(20:1_9:0)+H	PC(29:1)+H	PC	(20:1_9:0)	(20:1)	(9:0)			C37 H73 O8 N1 P1	690.507	8.77554	0.00602582	0.345682	0.00208599	1.0469
POS1193	Y	PC(30:0)+H	PC(30:0)+H	PC	(30:0)	(30:0)				C38 H77 O8 N1 P1	706.538	8.77921	0.565149	0.0295181	3.68397e-05	1.46278
POS1220	Y	PC(11:0_20:2)+H	PC(31:2)+H	PC	(11:0_20:2)	(11:0)	(20:2)			C39 H75 O8 N1 P1	716.522	8.98518	0.0100535	0.372606	0.00323582	2.61802
POS1226	Y	PC(31:3e)+H	PC(31:3e)+H	PC	(31:3e)	(31:3e)				C39 H75 O7 N1 P1	700.528	9.58121	0.00429971	2.54217	0.00259922	1.32745
POS1320	Y	PC(24:2_10:1)+H	PC(34:3)+H	PC	(24:2_10:1)	(24:2)	(10:1)			C42 H79 O8 N1 P1	756.554	8.30062	0.835322	0.0254955	8.96332e-05	2.14748
POS1410	Y	PC(16:1_22:3)+H	PC(38:4)+H	PC	(16:1_22:3)	(16:1)	(22:3)			C46 H85 O8 N1 P1	810.601	9.117	0.00865153	0.300921	0.004141	1.15243
POS1438	Y	PE(10:0p_6:0)+H	PE(16:0p)+H	PE	(10:0p_6:0)	(10:0p)	(6:0)			C21 H43 O7 N1 P1	452.277	1.48178	0.0317427	0.0149703	0.000421868	1.97758
POS1443	Y	PE(12:0e_6:0)+Na	PE(18:0e)+Na	PE	(12:0e_6:0)	(12:0e)	(6:0)			C23 H48 O7 N1 P1 Na1	504.306	1.79721	0.0065737	0.0220925	0.000650309	1.53011
POS1446	Y	PE(12:0p_6:0)+H	PE(18:0p)+H	PE	(12:0p_6:0)	(12:0p)	(6:0)			C23 H47 O7 N1 P1	480.308	1.94302	0.00247414	0.0917414	0.00115814	3.71823
POS1450	Y	PE(18:1e)+H	PE(18:1e)+H	PE	(8:1e_10:0)	(8:1e)	(10:0)			C23 H47 O7 N1 P1	480.308	1.6795	0.571221	0.0916701	0.0264176	3.24601
POS1454	Y	PE(8:0e_10:2)+H	PE(18:2e)+H	PE	(8:0e_10:2)	(8:0e)	(10:2)			C23 H45 O7 N1 P1	478.293	1.59655	0.0086657	0.037287	0.000761468	4.14144
POS1489	Y	PE(32:0)+Na	PE(32:0)+Na	PE	(32:0)	(32:0)				C37 H74 O8 N1 P1 Na1	714.504	8.00901	0.00508201	0.398517	0.00992397	1.76311
POS1500	Y	PE(33:1)+Na	PE(33:1)+Na	PE	(33:1)	(33:1)				C38 H74 O8 N1 P1 Na1	726.504	7.288	0.00900647	0.195705	0.000633162	1.16042
POS1513	Y	PE(16:0p_18:1)+H	PE(34:1p)+H	PE	(16:0p_18:1)	(16:0p)	(18:1)			C39 H77 O7 N1 P1	702.543	10.4763	0.0155065	2.25151	0.00574042	1.66858
POS1518	Y	PE(16:0p_18:2)+H	PE(34:2p)+H	PE	(16:0p_18:2)	(16:0p)	(18:2)			C39 H75 O7 N1 P1	700.528	9.58045	0.00579436	2.73165	0.0038793	3.0434
POS1520	Y	PE(20:1_14:2)+H	PE(34:3)+H	PE	(20:1_14:2)	(20:1)	(14:2)			C39 H73 O8 N1 P1	714.507	8.20329	0.161617	0.379333	0.00515325	1.48749
POS1534	Y	PE(18:0_18:0)+Na	PE(36:0)+Na	PE	(18:0_18:0)	(18:0)	(18:0)			C41 H82 O8 N1 P1 Na1	770.567	10.783	0.0139644	0.0825384	0.000255208	1.54067
POS1538	Y	PE(36:1)+Na	PE(36:1)+Na	PE	(36:1)	(36:1)				C41 H80 O8 N1 P1 Na1	768.551	9.965	0.00613929	0.483611	0.0198527	1.78307
POS1541	Y	PE(18:0p_18:1)+H	PE(36:1p)+H	PE	(18:0p_18:1)	(18:0p)	(18:1)			C41 H81 O7 N1 P1	730.575	11.595	0.00350781	3.35553	0.000702149	1.20843
POS1546	Y	PE(18:0p_18:2)+H	PE(36:2p)+H	PE	(18:0p_18:2)	(18:0p)	(18:2)			C41 H79 O7 N1 P1	728.559	10.7239	0.00143437	2.7631	0.00418499	2.14625
POS1559	Y	PE(29:0_8:0)+Na	PE(37:0)+Na	PE	(29:0_8:0)	(29:0)	(8:0)			C42 H84 O8 N1 P1 Na1	784.583	9.35	0.0278087	0.351691	0.00722467	2.11204
POS1573	Y	PE(37:5)+H	PE(37:5)+H	PE	(37:5)	(37:5)				C42 H75 O8 N1 P1	752.522	7.539	0.0065701	0.45093	0.0147978	1.08209
POS1590	Y	PE(39:0)+Na	PE(39:0)+Na	PE	(39:0)	(39:0)				C44 H88 O8 N1 P1 Na1	812.614	10.472	0.00984998	0.184909	0.000555169	1.5724
POS1614	Y	PE(41:2)+H	PE(41:2)+H	PE	(41:2)	(41:2)				C46 H89 O8 N1 P1	814.632	10.8185	0.0186959	0.581905	0.0380856	1.08436
POS1636	Y	PG(36:3)+NH4	PG(36:3)+NH4	PG	(36:3)	(36:3)				C42 H81 O10 N1 P1	790.559	10.059	0.00786279	2.23616	0.00237064	1.16468
POS1717	Y	SM(d35:1)+H	SM(d35:1)+H	SM	(d35:1)	(d35:1)				C40 H82 O6 N2 P1	717.591	9.067	0.00557474	3.50176	0.000618618	1.05525
POS1721	Y	SM(d18:0_18:1)+H	SM(d36:1)+H	SM	(d18:0_18:1)	(d18:0)	(18:1)			C41 H84 O6 N2 P1	731.606	9.43946	0.0125945	3.13103	0.000397064	1.7663
POS1753	Y	SM(d17:1_24:0)+H	SM(d41:1)+H	SM	(d17:1_24:0)	(d17:1)	(24:0)			C46 H94 O6 N2 P1	801.684	12.2647	0.00807069	0.612817	0.0447852	2.37051
POS1768	Y	SM(d42:4)+H	SM(d42:4)+H	SM	(d42:4)	(d42:4)				C47 H90 O6 N2 P1	809.653	12.4094	0.018212	221.887	0.0373677	1.15909
POS2078	Y	TG(12:1e_6:0_18:4)+H	TG(36:5e)+H	TG	(12:1e_6:0_18:4)	(12:1e)	(6:0)	(18:4)		C39 H67 O5	615.498	10.8628	0.00230707	0.142178	0.000324005	1.21916
POS2101	Y	TG(12:0e_10:4_16:1)+H	TG(38:5e)+H	TG	(12:0e_10:4_16:1)	(12:0e)	(10:4)	(16:1)		C41 H71 O5	643.53	11.9688	0.00419332	0.171678	0.000505475	1.1084
POS2166	Y	TG(16:0_14:0_16:0)+NH4	TG(46:0)+NH4	TG	(16:0_14:0_16:0)	(16:0)	(14:0)	(16:0)		C49 H98 O6 N1	796.739	16.2933	0.00392771	0.497578	0.0188177	2.16441
POS2255	Y	TG(49:4)+NH4	TG(49:4)+NH4	TG	(49:4)	(49:4)				C52 H96 O6 N1	830.723	13.312	0.00801717	4.34868	9.63175e-05	1.09711
POS2279	Y	TG(19:1_12:0_19:1)+NH4	TG(50:2)+NH4	TG	(19:1_12:0_19:1)	(19:1)	(12:0)	(19:1)		C53 H102 O6 N1	848.77	16.311	0.012626	3.84054	0.00380817	1.45121
POS2319	Y	TG(25:0_9:0_18:1)+NH4	TG(52:1)+NH4	TG	(25:0_9:0_18:1)	(25:0)	(9:0)	(18:1)		C55 H108 O6 N1	878.817	16.8499	0.0105172	2.1263	0.0391614	1.17057
POS2332	Y	TG(27:0_10:2_15:0)+NH4	TG(52:2)+NH4	TG	(27:0_10:2_15:0)	(27:0)	(10:2)	(15:0)		C55 H106 O6 N1	876.801	16.6065	0.0227308	4.61995	0.00101841	1.71904
POS2348	Y	TG(20:1_12:1_20:1)+NH4	TG(52:3)+NH4	TG	(20:1_12:1_20:1)	(20:1)	(12:1)	(20:1)		C55 H104 O6 N1	874.786	16.3404	0.00848002	5.88073	0.00141267	1.27523
POS2390	Y	TG(30:0_12:1_12:1)+NH4	TG(54:2)+NH4	TG	(30:0_12:1_12:1)	(30:0)	(12:1)	(12:1)		C57 H110 O6 N1	904.833	16.8115	0.00762797	5.51598	0.00103178	1.15523
POS2392	Y	TG(18:1_18:1_18:1)+NH4	TG(54:3)+NH4	TG	(18:1_18:1_18:1)	(18:1)	(18:1)	(18:1)		C57 H108 O6 N1	902.817	16.6145	0.0113082	8.55973	0.00092972	1.30649
POS273	Y	CerP(d38:0+O)+Na	CerP(d38:0+O)+Na	CerP	(d38:0+O)	(d38:0+O)				C38 H78 O7 N1 P1 Na1	714.541	9.961	0.0033481	10.672	0.000546204	2.425
POS278	Y	CerP(d40:5)+NH4	CerP(d40:5)+NH4	CerP	(d40:5)	(d40:5)				C40 H76 O6 N2 P1	711.544	7.633	0.00408303	2.57486	0.0311333	1.64112
POS280	Y	CerP(d23:2_18:0+2O)+Na	CerP(d41:2+2O)+Na	CerP	(d23:2_18:0+2O)	(d23:2)	(18:0+2O)			C41 H80 O8 N1 P1 Na1	768.551	9.442	0.00373497	0.455934	0.0138992	1.13828
POS281	Y	CerP(d24:0_18:2+2O)+Na	CerP(d42:2+2O)+Na	CerP	(d24:0_18:2+2O)	(d24:0)	(18:2+2O)			C42 H82 O8 N1 P1 Na1	782.567	8.523	0.0227922	0.560449	0.0276215	1.7578
POS289	Y	CerP(d47:2+O)+NH4	CerP(d47:2+O)+NH4	CerP	(d47:2+O)	(d47:2+O)				C47 H96 O7 N2 P1	831.695	12.41	0.024139	3.51949	0.000421458	2.41329
POS290	Y	CerP(d47:3)+NH4	CerP(d47:3)+NH4	CerP	(d47:3)	(d47:3)				C47 H94 O6 N2 P1	813.684	11.869	0.0235085	2.07754	0.00634916	2.46277
POS293	Y	CerP(d48:2)+NH4	CerP(d48:2)+NH4	CerP	(d48:2)	(d48:2)				C48 H98 O6 N2 P1	829.716	13.1322	0.00826607	2.84025	0.00203872	1.50214
POS294	Y	CerP(d48:3)+NH4	CerP(d48:3)+NH4	CerP	(d48:3)	(d48:3)				C48 H96 O6 N2 P1	827.7	12.4	0.00631274	0.446863	0.0283948	1.51882
POS296	Y	CerP(d49:4)+NH4	CerP(d49:4)+NH4	CerP	(d49:4)	(d49:4)				C49 H96 O6 N2 P1	839.7	11.825	0.00716546	14.1453	0.000105073	1.20601
POS452	Y	DG(18:1_14:0)+NH4	DG(32:1)+NH4	DG	(18:1_14:0)	(18:1)	(14:0)			C35 H70 O5 N1	584.525	10.7673	0.0350356	0.114248	0.00133002	1.62968
POS487	Y	DG(14:0_18:2)+NH4	DG(32:2)+NH4	DG	(14:0_18:2)	(14:0)	(18:2)			C35 H68 O5 N1	582.509	9.73132	0.000304679	0.0568578	0.000878568	1.09371
POS540	Y	DG(16:0_18:1)+NH4	DG(34:1)+NH4	DG	(16:0_18:1)	(16:0)	(18:1)			C37 H74 O5 N1	612.556	11.8856	0.0290118	0.34517	0.00433191	1.61713
POS568	Y	DG(16:1_18:1)+H	DG(34:2)+H	DG	(16:1_18:1)	(16:1)	(18:1)			C37 H69 O5	593.514	10.8689	0.00534799	0.135291	0.000349031	2.32291
POS618	Y	DG(34:4)+H	DG(34:4)+H	DG	(34:4)	(34:4)				C37 H65 O5	589.483	10.774	0.039706	0.115027	0.00136843	1.51609
POS677	Y	DG(18:1_18:1)+H	DG(36:2)+H	DG	(18:1_18:1)	(18:1)	(18:1)			C39 H73 O5	621.545	11.9668	0.00651772	0.170344	0.00053245	2.09992
POS697	Y	DG(18:1_18:2)+NH4	DG(36:3)+NH4	DG	(18:1_18:2)	(18:1)	(18:2)			C39 H74 O5 N1	636.556	11.0845	0.00641664	0.173048	0.00136574	1.8395
POS699	Y	DG(36:3)+Na	DG(36:3)+Na	DG	(36:3)	(36:3)				C39 H70 O5 Na1	641.512	11.538	0.444688	0.102386	0.00290026	1.89309
POS702	Y	DG(36:3e)+Na	DG(36:3e)+Na	DG	(36:3e)	(36:3e)				C39 H72 O4 Na1	627.532	8.48228	0.009222	0.489464	0.0290805	1.21534
POS715	Y	DG(18:1_18:3)+NH4	DG(36:4)+NH4	DG	(18:1_18:3)	(18:1)	(18:3)			C39 H72 O5 N1	634.541	10.2754	0.0244293	0.209767	0.00118129	1.20908
POS745	Y	DG(16:0_20:5)+H	DG(36:5)+H	DG	(16:0_20:5)	(16:0)	(20:5)			C39 H67 O5	615.498	10.8663	0.0048737	0.135487	0.000345318	2.30704
POS778	Y	DG(18:1_20:5)+H	DG(38:6)+H	DG	(18:1_20:5)	(18:1)	(20:5)			C41 H69 O5	641.514	11.0904	0.00554509	0.155765	0.00109871	1.43069
POS780	Y	DG(38:7)+H	DG(38:7)+H	DG	(38:7)	(38:7)				C41 H67 O5	639.498	10.5293	0.0174339	0.103414	0.000789693	1.08056
POS818	Y	Hex1Cer(d42:4)+H	Hex1Cer(d42:4)+H	Hex1Cer	(d42:4)	(d42:4)				C48 H88 O8 N1	806.65	12.138	0.00717827	0.482757	0.00931564	1.06361
POS828	Y	Hex1Cer(d22:1_24:2)+NH4	Hex1Cer(d46:3)+NH4	Hex1Cer	(d22:1_24:2)	(d22:1)	(24:2)			C52 H101 O8 N2	881.755	16.63	0.0244669	4.78013	0.00191458	1.44281
POS833	Y	Hex1Cer(m38:1+O)+NH4	Hex1Cer(m38:1+O)+NH4	Hex1Cer	(m38:1+O)	(m38:1+O)				C44 H89 O8 N2	773.661	15.917	0.00897638	0.446518	0.00541317	1.25115
POS852	Y	Hex1Cer(m45:3)+H-H2O	Hex1Cer(m45:3)+H-H2O	Hex1Cer	(m45:3)	(m45:3)				C51 H94 O6 N1	816.708	12.794	0.0150678	1.99387	0.00844703	4.32733
POS854	Y	Hex1Cer(m47:1)+H-H2O	Hex1Cer(m47:1)+H-H2O	Hex1Cer	(m47:1)	(m47:1)				C53 H102 O6 N1	848.77	16.3229	0.0144849	4.15366	0.000954243	3.04251
POS856	Y	Hex1Cer(t18:0_16:0)+H-H2O	Hex1Cer(t34:0)+H-H2O	Hex1Cer	(t18:0_16:0)	(t18:0)	(16:0)			C40 H78 O8 N1	700.572	8.723	0.0187367	0.291932	0.000820733	1.16867
NEG1		CL(18:1_14:1_14:1_14:1)-2H	CL(60:4)-2H	CL	(18:1_14:1_14:1_14:1)	(18:1)	(14:1)	(14:1)	(14:1)	C69 H124 O17 P2	643.416	5.82301	0.00182287	1.60446	0.545342	0.227725
NEG10		CL(72:4)-H	CL(72:4)-H	CL	(72:4)	(72:4)				C81 H149 O17 P2	1456.03	9.899	0.0258516	1.06644	0.770976	0.0895171
NEG101		FA(18:0)-H	FA(18:0)-H	FA	(18:0)	(18:0)				O2 H35 C18	283.264	5.82084	0.194106	1.17854	0.7834	0.379514
NEG106		FA(20:4)-H	FA(20:4)-H	FA	(20:4)	(20:4)				O2 H31 C20	303.233	2.97085	0.0227552	0.0635669	0.000777228	0.49035
NEG107		GM1(t28:0)-2H	GM1(t28:0)-2H	GM1	(t28:0)	(t28:0)				C65 H115 O32 N3	724.874	15.953	0.131057	2.80796	0.123124	0.0978142
NEG109		Hex1Cer(d33:1)+HCOO	Hex1Cer(d33:1)+HCOO	Hex1Cer	(d33:1)	(d33:1)				C40 H76 O10 N1	730.547	8.13	0.0616733	1.19124	0.610235	0.102106
NEG11		CL(74:3)-H	CL(74:3)-H	CL	(74:3)	(74:3)				C83 H155 O17 P2	1486.07	10.015	0.00624103	0.626737	0.104756	0.55192
NEG110		Hex1Cer(d34:1)-H	Hex1Cer(d34:1)-H	Hex1Cer	(d34:1)	(d34:1)				C40 H76 O8 N1	698.558	8.69773	0.00691477	1.17892	0.658068	0.199854
NEG111		Hex1Cer(d34:2)+HCOO	Hex1Cer(d34:2)+HCOO	Hex1Cer	(d34:2)	(d34:2)				C41 H76 O10 N1	742.547	7.744	0.0108775	0.351391	0.0108284	0.28998
NEG112		Hex1Cer(d38:1)+HCOO	Hex1Cer(d38:1)+HCOO	Hex1Cer	(d38:1)	(d38:1)				C45 H86 O10 N1	800.626	11.087	0.0241275	1.28748	0.396763	0.0770119
NEG113		Hex1Cer(d39:0)+HCOO	Hex1Cer(d39:0)+HCOO	Hex1Cer	(d39:0)	(d39:0)				C46 H90 O10 N1	816.657	10.8106	0.0560208	0.663344	0.114314	0.122113
NEG114		Hex1Cer(d39:1)-H	Hex1Cer(d39:1)-H	Hex1Cer	(d39:1)	(d39:1)				C45 H86 O8 N1	768.636	11.6239	0.0471097	0.563929	0.0393408	0.216824
NEG115		Hex1Cer(d40:1)-H	Hex1Cer(d40:1)-H	Hex1Cer	(d40:1)	(d40:1)				C46 H88 O8 N1	782.652	12.1368	0.00417601	0.398979	0.00288315	0.497003
NEG116		Hex1Cer(d18:1_23:0)-H	Hex1Cer(d41:1)-H	Hex1Cer	(d18:1_23:0)	(d18:1)	(23:0)			C47 H90 O8 N1	796.667	12.6657	0.0133277	0.307919	0.000915322	0.457679
NEG117		Hex1Cer(d42:1)-H	Hex1Cer(d42:1)-H	Hex1Cer	(d42:1)	(d42:1)				C48 H92 O8 N1	810.683	13.1775	0.00915993	0.622265	0.0534236	0.285076
NEG118		Hex1Cer(d42:2)-H	Hex1Cer(d42:2)-H	Hex1Cer	(d42:2)	(d42:2)				C48 H90 O8 N1	808.667	12.2864	0.0112919	0.67301	0.127832	0.143781
NEG119		Hex1Cer(d44:1)-H	Hex1Cer(d44:1)-H	Hex1Cer	(d44:1)	(d44:1)				C50 H96 O8 N1	838.714	14.0868	0.0273823	5.034	0.000249252	0.144711
NEG12		CL(75:7)-H	CL(75:7)-H	CL	(75:7)	(75:7)				C84 H149 O17 P2	1492.03	10.459	0.0142095	4.35615	0.00160926	0.141758
NEG120		Hex1Cer(m37:1)+HCOO	Hex1Cer(m37:1)+HCOO	Hex1Cer	(m37:1)	(m37:1)				C44 H84 O9 N1	770.615	10.758	0.00637214	2.7023	0.0527292	0.269491
NEG121		Hex1Cer(m38:1)+HCOO	Hex1Cer(m38:1)+HCOO	Hex1Cer	(m38:1)	(m38:1)				C45 H86 O9 N1	784.631	11.339	0.0177583	1.28931	0.341297	0.195432
NEG122		Hex1Cer(m38:4)-H	Hex1Cer(m38:4)-H	Hex1Cer	(m38:4)	(m38:4)				C44 H78 O7 N1	732.578	12.065	0.0223704	2.17075	0.00330628	0.195054
NEG123		Hex1Cer(m39:1)+HCOO	Hex1Cer(m39:1)+HCOO	Hex1Cer	(m39:1)	(m39:1)				C46 H88 O9 N1	798.646	11.8624	0.00527814	1.13852	0.577335	0.346482
NEG124		Hex1Cer(m40:1)+HCOO	Hex1Cer(m40:1)+HCOO	Hex1Cer	(m40:1)	(m40:1)				C47 H90 O9 N1	812.662	12.2199	0.0253969	2.32276	0.120653	0.151588
NEG125		Hex1Cer(m41:0)+HCOO	Hex1Cer(m41:0)+HCOO	Hex1Cer	(m41:0)	(m41:0)				C48 H94 O9 N1	828.693	12.71	0.0845822	0.529684	0.374871	0.103164
NEG126		Hex1Cer(m41:1)+HCOO	Hex1Cer(m41:1)+HCOO	Hex1Cer	(m41:1)	(m41:1)				C48 H92 O9 N1	826.678	12.8998	0.00303973	1.63075	0.0285525	0.586247
NEG127		Hex1Cer(m41:2)+HCOO	Hex1Cer(m41:2)+HCOO	Hex1Cer	(m41:2)	(m41:2)				C48 H90 O9 N1	824.662	11.995	0.00452471	1.45684	0.134873	0.149321
NEG128		Hex1Cer(m42:1)+HCOO	Hex1Cer(m42:1)+HCOO	Hex1Cer	(m42:1)	(m42:1)				C49 H94 O9 N1	840.693	13.4009	0.019794	4.3474	0.000395478	0.514833
NEG129		Hex1Cer(m42:4)-H	Hex1Cer(m42:4)-H	Hex1Cer	(m42:4)	(m42:4)				C48 H86 O7 N1	788.641	14.0623	0.011952	4.249	0.000618442	0.325435
NEG13		CL(76:6)-H	CL(76:6)-H	CL	(76:6)	(76:6)				C85 H153 O17 P2	1508.06	10.0068	0.0381315	0.739219	0.353437	0.411379
NEG130		Hex1Cer(m21:0_22:1)+HCOO	Hex1Cer(m43:1)+HCOO	Hex1Cer	(m21:0_22:1)	(m21:0)	(22:1)			C50 H96 O9 N1	854.709	13.8444	0.00533203	17.2953	4.66949e-05	0.680254
NEG131		Hex1Cer(t41:1)-H	Hex1Cer(t41:1)-H	Hex1Cer	(t41:1)	(t41:1)				C47 H90 O9 N1	812.662	12.39	0.00884765	0.826005	0.379824	0.540513
NEG133		Hex1Cer(t43:1)-H	Hex1Cer(t43:1)-H	Hex1Cer	(t43:1)	(t43:1)				C49 H94 O9 N1	840.693	13.389	0.0156962	4.15174	0.000999889	0.518007
NEG134		Hex2Cer(d31:1)+HCOO	Hex2Cer(d31:1)+HCOO	Hex2Cer	(d31:1)	(d31:1)				C44 H82 O15 N1	864.569	10.935	0.0672478	0.654812	0.24364	0.278992
NEG135		Hex2Cer(d34:1)-H	Hex2Cer(d34:1)-H	Hex2Cer	(d34:1)	(d34:1)				C46 H86 O13 N1	860.61	8.31055	0.015426	2.54501	0.00143792	0.5223
NEG136		Hex2Cer(d39:1)-H	Hex2Cer(d39:1)-H	Hex2Cer	(d39:1)	(d39:1)				C51 H96 O13 N1	930.689	11.1644	0.00261752	2.3485	0.00684569	0.159664
NEG137		Hex2Cer(d40:1)-H	Hex2Cer(d40:1)-H	Hex2Cer	(d40:1)	(d40:1)				C52 H98 O13 N1	944.704	11.6783	0.111348	1.22072	0.347647	0.138554
NEG138		Hex2Cer(d40:3)-H	Hex2Cer(d40:3)-H	Hex2Cer	(d40:3)	(d40:3)				C52 H94 O13 N1	940.673	12.925	0.00720719	1.33736	0.206401	0.216799
NEG139		Hex2Cer(d41:1)-H	Hex2Cer(d41:1)-H	Hex2Cer	(d41:1)	(d41:1)				C53 H100 O13 N1	958.72	12.2211	0.00756639	0.870824	0.510293	0.154532
NEG14		CL(76:7)-H	CL(76:7)-H	CL	(76:7)	(76:7)				C85 H151 O17 P2	1506.04	9.913	0.0481212	0.445027	0.0522187	0.106653
NEG140		Hex2Cer(d41:3)-H	Hex2Cer(d41:3)-H	Hex2Cer	(d41:3)	(d41:3)				C53 H96 O13 N1	954.689	13.409	0.00815943	2.99245	0.00113345	0.338499
NEG141		Hex2Cer(d42:1)-H	Hex2Cer(d42:1)-H	Hex2Cer	(d42:1)	(d42:1)				C54 H102 O13 N1	972.736	12.7221	0.031058	2.29982	0.000961851	0.315199
NEG142		Hex2Cer(d44:1)-H	Hex2Cer(d44:1)-H	Hex2Cer	(d44:1)	(d44:1)				C56 H106 O13 N1	1000.77	13.6709	0.0397586	18.3082	1.55094e-05	0.272059
NEG143		Hex2Cer(d50:6)-2H	Hex2Cer(d50:6)-2H	Hex2Cer	(d50:6)	(d50:6)				C62 H107 O13 N1	536.888	16.272	0.130873	1.57062	0.234355	0.0281874
NEG144		Hex2Cer(m37:5)-H	Hex2Cer(m37:5)-H	Hex2Cer	(m37:5)	(m37:5)				C49 H84 O12 N1	878.6	10.056	0.0110985	5.39153	0.00151868	0.894182
NEG145		Hex2Cer(m40:3)-H	Hex2Cer(m40:3)-H	Hex2Cer	(m40:3)	(m40:3)				C52 H94 O12 N1	924.678	13.177	0.00368149	0.541594	0.0166172	0.527669
NEG146		Hex2Cer(t40:6)+HCOO	Hex2Cer(t40:6)+HCOO	Hex2Cer	(t40:6)	(t40:6)				C53 H90 O16 N1	996.627	9.309	0.00794799	1.10589	0.695287	0.18857
NEG147		Hex2Cer(t42:1)+HCOO	Hex2Cer(t42:1)+HCOO	Hex2Cer	(t42:1)	(t42:1)				C55 H104 O16 N1	1034.74	12.439	0.000592831	3.47333	3.18297e-05	0.3058
NEG148		LPC(14:0)+HCOO	LPC(14:0)+HCOO	LPC	(14:0)	(14:0)				C23 H47 O9 N1 P1	512.299	1.34756	0.00892929	0.0849397	0.00104074	0.477551
NEG149		LPC(15:0)+HCOO	LPC(15:0)+HCOO	LPC	(15:0)	(15:0)				C24 H49 O9 N1 P1	526.315	1.55554	0.0114054	0.606391	0.170969	0.335406
NEG15		CL(77:3)-2H	CL(77:3)-2H	CL	(77:3)	(77:3)				C86 H160 O17 P2	763.557	7.85764	0.00432436	6.09038	0.000958236	0.485278
NEG150		LPC(16:0)+HCOO	LPC(16:0)+HCOO	LPC	(16:0)	(16:0)				C25 H51 O9 N1 P1	540.331	1.82282	0.0178186	0.990822	0.974194	0.274163
NEG153		LPC(17:0)+HCOO	LPC(17:0)+HCOO	LPC	(17:0)	(17:0)				C26 H53 O9 N1 P1	554.346	2.063	0.0410596	1.99155	0.0595198	0.0854259
NEG154		LPC(17:1)+HCOO	LPC(17:1)+HCOO	LPC	(17:1)	(17:1)				C26 H51 O9 N1 P1	552.331	1.60576	0.0945696	0.02427	0.000494207	0.28819
NEG155		LPC(18:0)+HCOO	LPC(18:0)+HCOO	LPC	(18:0)	(18:0)				C27 H55 O9 N1 P1	568.362	2.59209	0.04808	4.63805	0.000506973	0.671313
NEG16		CL(78:13)-2H	CL(78:13)-2H	CL	(78:13)	(78:13)				C87 H142 O17 P2	760.487	7.307	0.0205503	0.435054	0.00696244	0.187238
NEG163		LPC(18:3)+HCOO	LPC(18:3)+HCOO	LPC	(18:3)	(18:3)				C27 H49 O9 N1 P1	562.315	1.28622	0.00319907	0.20601	0.0182215	0.544958
NEG164		LPC(20:3)+HCOO	LPC(20:3)+HCOO	LPC	(20:3)	(20:3)				C29 H53 O9 N1 P1	590.346	1.66414	0.157726	0.199144	0.0156243	0.470237
NEG165		LPC(20:4)+HCOO	LPC(20:4)+HCOO	LPC	(20:4)	(20:4)				C29 H51 O9 N1 P1	588.331	1.46443	0.0190288	0.254639	0.0352015	0.334537
NEG166		LPE(14:0)-H	LPE(14:0)-H	LPE	(14:0)	(14:0)				C19 H39 O7 N1 P1	424.247	1.38296	0.023339	0.361902	0.107091	0.15846
NEG167		LPE(14:1)-H	LPE(14:1)-H	LPE	(14:1)	(14:1)				C19 H37 O7 N1 P1	422.231	1.085	0.0676849	1.07744	0.886745	0.0412165
NEG168		LPE(15:0)-H	LPE(15:0)-H	LPE	(15:0)	(15:0)				C20 H41 O7 N1 P1	438.263	1.53504	0.0418085	0.203632	3.12843e-05	0.142722
NEG169		LPE(16:0)-H	LPE(16:0)-H	LPE	(16:0)	(16:0)				C21 H43 O7 N1 P1	452.278	1.91939	0.00807684	0.664279	0.150305	0.346177
NEG17		CL(78:9)-2H	CL(78:9)-2H	CL	(78:9)	(78:9)				C87 H150 O17 P2	764.518	9.221	0.0169995	0.954738	0.892019	0.361831
NEG171		LPE(16:1e)-H	LPE(16:1e)-H	LPE	(16:1e)	(16:1e)				C21 H43 O6 N1 P1	436.283	2.08103	0.00739461	2.67494	0.0161375	0.211227
NEG172		LPE(17:0)-H	LPE(17:0)-H	LPE	(17:0)	(17:0)				C22 H45 O7 N1 P1	466.294	2.02008	0.0144524	0.665943	0.203817	0.118564
NEG173		LPE(17:1)-H	LPE(17:1)-H	LPE	(17:1)	(17:1)				C22 H43 O7 N1 P1	464.278	1.63219	0.00731607	0.0354113	0.000843098	0.512924
NEG174		LPE(18:0)-H	LPE(18:0)-H	LPE	(18:0)	(18:0)				C23 H47 O7 N1 P1	480.31	2.75161	0.0151591	1.50673	0.174118	0.134736
NEG176		LPE(18:1)-H	LPE(18:1)-H	LPE	(18:1)	(18:1)				C23 H45 O7 N1 P1	478.294	2.74838	0.0464324	0.385441	0.532089	0.434854
NEG178		LPE(18:1e)-H	LPE(18:1e)-H	LPE	(18:1e)	(18:1e)				C23 H47 O6 N1 P1	464.315	3.16575	0.00452905	4.73813	0.0027223	0.193083
NEG18		CL(80:3)-2H	CL(80:3)-2H	CL	(80:3)	(80:3)				C89 H166 O17 P2	784.581	11.754	0.0125391	0.0808847	0.00027913	0.265871
NEG182		LPE(18:2e)-H	LPE(18:2e)-H	LPE	(18:2e)	(18:2e)				C23 H45 O6 N1 P1	462.299	2.29669	0.0106616	2.4968	0.0665486	0.111427
NEG184		LPE(19:1)-H	LPE(19:1)-H	LPE	(19:1)	(19:1)				C24 H47 O7 N1 P1	492.31	1.9743	0.0100206	0.0454751	1.76822e-05	0.234357
NEG185		LPE(20:1)-H	LPE(20:1)-H	LPE	(20:1)	(20:1)				C25 H49 O7 N1 P1	506.325	2.67707	0.0412283	0.0781989	0.00184277	0.167632
NEG186		LPE(20:2)-H	LPE(20:2)-H	LPE	(20:2)	(20:2)				C25 H47 O7 N1 P1	504.31	2.04324	0.00854336	0.0149165	0.000130464	0.416287
NEG188		LPE(20:4)-H	LPE(20:4)-H	LPE	(20:4)	(20:4)				C25 H43 O7 N1 P1	500.278	1.51756	0.00627669	0.0392804	0.000855455	0.993464
NEG189		LPE(20:5)-H	LPE(20:5)-H	LPE	(20:5)	(20:5)				C25 H41 O7 N1 P1	498.263	1.30867	0.0343852	0.0300616	0.00110987	0.407873
NEG19		CL(82:13)-2H	CL(82:13)-2H	CL	(82:13)	(82:13)				C91 H150 O17 P2	788.518	8.285	0.041526	0.60552	0.130593	0.253272
NEG190		LPE(22:2)-H	LPE(22:2)-H	LPE	(22:2)	(22:2)				C27 H51 O7 N1 P1	532.341	3.165	0.0534692	3.86423	0.0496101	0.127585
NEG191		LPE(22:3)-H	LPE(22:3)-H	LPE	(22:3)	(22:3)				C27 H49 O7 N1 P1	530.325	2.38116	0.00156028	2.27295	0.249073	0.179538
NEG192		LPE(22:4)-H	LPE(22:4)-H	LPE	(22:4)	(22:4)				C27 H47 O7 N1 P1	528.31	1.94088	0.00289696	0.00454313	0.00053172	0.564692
NEG193		LPE(22:5)-H	LPE(22:5)-H	LPE	(22:5)	(22:5)				C27 H45 O7 N1 P1	526.294	1.57579	0.00427909	0.036508	0.000777767	0.722271
NEG194		LPE(22:6)-H	LPE(22:6)-H	LPE	(22:6)	(22:6)				C27 H43 O7 N1 P1	524.278	1.44304	0.0322336	0.0968147	0.000778642	0.232722
NEG195		LPG(18:1)-H	LPG(18:1)-H	LPG	(18:1)	(18:1)				C24 H46 O9 N0 P1	509.288	1.54973	0.0453951	0.0392183	0.000495379	0.27383
NEG196		LPG(18:2)-H	LPG(18:2)-H	LPG	(18:2)	(18:2)				C24 H44 O9 N0 P1	507.273	1.32683	0.0727242	0.300619	0.0567653	0.138203
NEG197		LPI(18:0)-H	LPI(18:0)-H	LPI	(18:0)	(18:0)				C27 H52 O12 N0 P1	599.32	1.98209	0.0279942	0.907729	0.720253	0.347739
NEG198		LPI(18:1)-H	LPI(18:1)-H	LPI	(18:1)	(18:1)				C27 H50 O12 N0 P1	597.305	1.53281	0.0321952	0.154601	0.00119448	0.643978
NEG199		LPI(18:2)-H	LPI(18:2)-H	LPI	(18:2)	(18:2)				C27 H48 O12 N0 P1	595.289	1.28832	0.0345461	0.170983	0.00835679	0.325445
NEG2		CL(60:4)-2H	CL(60:4)-2H	CL	(60:4)	(60:4)				C69 H124 O17 P2	643.416	7.595	0.0219041	2.71839	0.15057	0.20775
NEG20		CL(83:9)-H	CL(83:9)-H	CL	(83:9)	(83:9)				C92 H161 O17 P2	1600.12	8.315	0.0102633	1.19545	0.67273	0.204479
NEG200		LPS(16:1)-H	LPS(16:1)-H	LPS	(16:1)	(16:1)				C22 H41 O9 N1 P1	494.252	1.22973	0.0628214	0.212851	0.00327842	0.40493
NEG201		LPS(18:0)-H	LPS(18:0)-H	LPS	(18:0)	(18:0)				C24 H47 O9 N1 P1	524.299	2.05256	0.0130795	1.47134	0.123008	0.233126
NEG204		LPS(18:2)-H	LPS(18:2)-H	LPS	(18:2)	(18:2)				C24 H43 O9 N1 P1	520.268	1.876	0.035248	0.381894	0.00182264	0.458958
NEG205		LPS(18:3)-H	LPS(18:3)-H	LPS	(18:3)	(18:3)				C24 H41 O9 N1 P1	518.252	1.1377	0.568338	0.0407142	0.0276955	0.288693
NEG206		LPS(22:5)-H	LPS(22:5)-H	LPS	(22:5)	(22:5)				C28 H45 O9 N1 P1	570.284	1.30601	0.0432041	0.718881	0.519622	0.308439
NEG207		OAHFA(47:4)-H	OAHFA(47:4)-H	OAHFA	(47:4)	(47:4)				C47 H83 O4	711.63	14.135	0.004218	1.74378	0.0129288	0.989283
NEG208		PA(6:0_11:3)-H	PA(17:3)-H	PA	(6:0_11:3)	(6:0)	(11:3)			C20 H32 O8 N0 P1	431.184	1.09205	0.00993664	2.69315	0.113332	0.25873
NEG209		PA(16:0_16:0)-H	PA(32:0)-H	PA	(16:0_16:0)	(16:0)	(16:0)			C35 H68 O8 N0 P1	647.466	10.316	0.251007	1.01639	0.959109	0.112041
NEG211		PA(34:1)-H	PA(34:1)-H	PA	(34:1)	(34:1)				C37 H70 O8 N0 P1	673.481	10.249	0.0447219	1.74584	0.00869052	0.299896
NEG212		PA(36:1)-H	PA(36:1)-H	PA	(36:1)	(36:1)				C39 H74 O8 N0 P1	701.513	11.451	0.0628966	2.58253	0.0200598	0.31644
NEG214		PA(40:3)-H	PA(40:3)-H	PA	(40:3)	(40:3)				C43 H78 O8 N0 P1	753.544	7.937	0.0227155	2.03722	0.139389	0.541478
NEG215		PA(43:2)-H	PA(43:2)-H	PA	(43:2)	(43:2)				C46 H86 O8 N0 P1	797.607	9.408	0.0340879	1.82516	0.149767	0.980124
NEG216		PA(52:5)-H	PA(52:5)-H	PA	(52:5)	(52:5)				C55 H98 O8 N0 P1	917.7	13.881	0.025549	3.51873	0.000393515	0.244151
NEG218		PC(14:0_14:0)-CH3	PC(28:0)-CH3	PC	(14:0_14:0)	(14:0)	(14:0)			C35 H69 O8 N1 P1	662.477	8.61776	0.00826485	0.757438	0.236573	0.361915
NEG219		PC(28:1e)-CH3	PC(28:1e)-CH3	PC	(28:1e)	(28:1e)				C35 H69 O7 N1 P1	646.482	8.329	0.0258627	0.566221	0.265395	0.588196
NEG22		Cer(d15:1_15:0)+HCOO	Cer(d30:1)+HCOO	Cer	(d15:1_15:0)	(d15:1)	(15:0)			C31 H60 O5 N1	526.448	7.30552	0.00434888	1.29854	0.363846	0.407955
NEG220		PC(29:0)-CH3	PC(29:0)-CH3	PC	(29:0)	(29:0)				C36 H71 O8 N1 P1	676.492	8.99	0.102584	0.611542	0.0679002	0.286671
NEG221		PC(18:0_11:4)+HCOO	PC(29:4)+HCOO	PC	(18:0_11:4)	(18:0)	(11:4)			C38 H67 O10 N1 P1	728.451	7.603	0.0279409	0.172001	0.00033801	0.489901
NEG222		PC(9:0_21:0)+HCOO	PC(30:0)+HCOO	PC	(9:0_21:0)	(9:0)	(21:0)			C39 H77 O10 N1 P1	750.529	8.302	0.015231	0.659134	0.0918284	1.76017
NEG226		PC(30:3e)-CH3	PC(30:3e)-CH3	PC	(30:3e)	(30:3e)				C37 H69 O7 N1 P1	670.482	8.32827	0.005102	1.5367	0.128322	1.09516
NEG227		PC(31:2)-CH3	PC(31:2)-CH3	PC	(31:2)	(31:2)				C38 H71 O8 N1 P1	700.492	8.32903	0.00391078	0.609239	0.0646587	2.01695
NEG228		PC(31:3)+HCOO	PC(31:3)+HCOO	PC	(31:3)	(31:3)				C40 H73 O10 N1 P1	758.498	7.68844	0.00933764	0.975114	0.91991	0.574168
NEG229		PC(31:4e)-CH3	PC(31:4e)-CH3	PC	(31:4e)	(31:4e)				C38 H69 O7 N1 P1	682.482	8	0.0105286	2.10129	0.309686	0.0624429
NEG23		Cer(d14:1_17:0)+HCOO	Cer(d31:1)+HCOO	Cer	(d14:1_17:0)	(d14:1)	(17:0)			C32 H62 O5 N1	540.463	7.90935	0.0206126	3.14494	0.00498859	0.35326
NEG231		PC(16:0_16:0)-CH3	PC(32:0)-CH3	PC	(16:0_16:0)	(16:0)	(16:0)			C39 H77 O8 N1 P1	718.539	9.44515	0.00448674	1.07396	0.6673	0.141901
NEG233		PC(16:0_16:1)-CH3	PC(32:1)-CH3	PC	(16:0_16:1)	(16:0)	(16:1)			C39 H75 O8 N1 P1	716.524	8.45097	0.00354818	0.615117	0.0792856	0.478821
NEG234		PC(32:1)-CH3	PC(32:1)-CH3	PC	(32:1)	(32:1)				C39 H75 O8 N1 P1	716.524	9.89336	0.00797108	0.897127	0.619919	3.54626
NEG235		PC(32:1e)+HCOO	PC(32:1e)+HCOO	PC	(32:1e)	(32:1e)				C41 H81 O9 N1 P1	762.565	9.893	0.0839251	2.03596	0.0322973	0.192995
NEG238		PC(14:0_18:2)-CH3	PC(32:2)-CH3	PC	(14:0_18:2)	(14:0)	(18:2)			C39 H73 O8 N1 P1	714.508	9.01899	0.00922798	0.647764	0.0846491	5.86752
NEG239		PC(32:2)+HCOO	PC(32:2)+HCOO	PC	(32:2)	(32:2)				C41 H77 O10 N1 P1	774.529	9.4405	0.128086	0.873744	0.655507	0.216183
NEG24		Cer(d20:0_12:0)+HCOO	Cer(d32:0)+HCOO	Cer	(d20:0_12:0)	(d20:0)	(12:0)			C33 H66 O5 N1	556.495	8.95767	0.0512405	9.78016	0.0566545	0.362694
NEG243		PC(32:4e)+HCOO	PC(32:4e)+HCOO	PC	(32:4e)	(32:4e)				C41 H75 O9 N1 P1	756.518	6.998	0.0353302	15.7342	0.0153425	0.206969
NEG244		PC(32:4e)-CH3	PC(32:4e)-CH3	PC	(32:4e)	(32:4e)				C39 H71 O7 N1 P1	696.497	9.059	0.397851	4.90835	0.00434637	0.813673
NEG245		PC(33:1)-CH3	PC(33:1)-CH3	PC	(33:1)	(33:1)				C40 H77 O8 N1 P1	730.539	10.265	0.0226618	1.61839	0.0737553	0.791655
NEG248		PC(33:2)+HCOO	PC(33:2)+HCOO	PC	(33:2)	(33:2)				C42 H79 O10 N1 P1	788.545	8.12875	0.0749119	0.947121	0.768021	0.439775
NEG249		PC(33:2)-CH3	PC(33:2)-CH3	PC	(33:2)	(33:2)				C40 H75 O8 N1 P1	728.524	9.45938	0.00441934	0.717331	0.176546	1.65696
NEG250		PC(33:2)+HCOO	PC(33:2)+HCOO	PC	(33:2)	(33:2)				C42 H79 O10 N1 P1	788.545	10.2158	0.0133576	4.70199	0.106795	3.82296
NEG251		PC(33:3)+HCOO	PC(33:3)+HCOO	PC	(33:3)	(33:3)				C42 H77 O10 N1 P1	786.529	7.332	0.0194889	0.452507	0.00922738	0.306446
NEG252		PC(19:1_14:2)+HCOO	PC(33:3)+HCOO	PC	(19:1_14:2)	(19:1)	(14:2)			C42 H77 O10 N1 P1	786.529	8.78739	0.00649633	0.993331	0.974308	4.09666
NEG253		PC(22:3_11:1)+HCOO	PC(33:4)+HCOO	PC	(22:3_11:1)	(22:3)	(11:1)			C42 H75 O10 N1 P1	784.513	8.04799	0.0611148	0.558775	0.0791692	2.89993
NEG254		PC(20:5_13:0)+HCOO	PC(33:5)+HCOO	PC	(20:5_13:0)	(20:5)	(13:0)			C42 H73 O10 N1 P1	782.498	7.15723	0.257788	0.373707	0.000571952	0.951973
NEG255		PC(16:0_18:1)+HCOO	PC(34:1)+HCOO	PC	(16:0_18:1)	(16:0)	(18:1)			C43 H83 O10 N1 P1	804.576	9.56272	0.0104879	1.28423	0.296179	0.445414
NEG257		PC(34:1)-CH3	PC(34:1)-CH3	PC	(34:1)	(34:1)				C41 H79 O8 N1 P1	744.555	11.0196	0.00281926	1.0118	0.958888	3.16505
NEG258		PC(17:1_17:1)+HCOO	PC(34:2)+HCOO	PC	(17:1_17:1)	(17:1)	(17:1)			C43 H81 O10 N1 P1	802.56	8.70541	0.0791013	1.28668	0.283942	0.987372
NEG259		PC(17:1_17:1)-CH3	PC(34:2)-CH3	PC	(17:1_17:1)	(17:1)	(17:1)			C41 H77 O8 N1 P1	742.539	10.002	0.021059	1.02085	0.931008	3.21559
NEG260		PC(17:1_17:1)-CH3	PC(34:2)-CH3	PC	(17:1_17:1)	(17:1)	(17:1)			C41 H77 O8 N1 P1	742.539	10.8776	1.29813	0.759101	0.696303	0.333881
NEG261		PC(34:2e)-CH3	PC(34:2e)-CH3	PC	(34:2e)	(34:2e)				C41 H79 O7 N1 P1	728.56	13.988	0.147305	0.765032	0.436298	0.134751
NEG262		PC(34:3)-CH3	PC(34:3)-CH3	PC	(34:3)	(34:3)				C41 H75 O8 N1 P1	740.524	6.948	0.00897628	0.378631	0.0213798	0.326244
NEG263		PC(34:3)+HCOO	PC(34:3)+HCOO	PC	(34:3)	(34:3)				C43 H79 O10 N1 P1	800.545	7.70473	0.0197193	0.859501	0.528149	0.720725
NEG264		PC(34:3)-CH3	PC(34:3)-CH3	PC	(34:3)	(34:3)				C41 H75 O8 N1 P1	740.524	9.12182	0.0137141	1.00209	0.990733	3.5543
NEG265		PC(34:4)+HCOO	PC(34:4)+HCOO	PC	(34:4)	(34:4)				C43 H77 O10 N1 P1	798.529	6.91178	0.0066289	0.53876	0.0827001	0.33253
NEG266		PC(34:4e)-CH3	PC(34:4e)-CH3	PC	(34:4e)	(34:4e)				C41 H75 O7 N1 P1	724.529	9.75427	0.0334498	1.37742	0.149521	1.18612
NEG267		PC(34:5)-CH3	PC(34:5)-CH3	PC	(34:5)	(34:5)				C41 H71 O8 N1 P1	736.492	7.466	0.00560355	0.56376	0.0593683	0.625823
NEG268		PC(35:1)+HCOO	PC(35:1)+HCOO	PC	(35:1)	(35:1)				C44 H85 O10 N1 P1	818.592	9.944	0.022717	1.77575	0.0594628	0.43664
NEG269		PC(35:4)+HCOO	PC(35:4)+HCOO	PC	(35:4)	(35:4)				C44 H79 O10 N1 P1	812.545	9.08172	0.0103484	0.573364	0.0514511	2.10214
NEG270		PC(35:4)+HCOO	PC(35:4)+HCOO	PC	(35:4)	(35:4)				C44 H79 O10 N1 P1	812.545	11.048	0.00439807	1.48241	0.227609	0.465284
NEG271		PC(35:5)+HCOO	PC(35:5)+HCOO	PC	(35:5)	(35:5)				C44 H77 O10 N1 P1	810.529	9.639	0.00453335	2.09023	0.129794	0.809794
NEG272		PC(36:0)+HCOO	PC(36:0)+HCOO	PC	(36:0)	(36:0)				C45 H89 O10 N1 P1	834.623	11.854	0.021477	1.02708	0.923552	0.51349
NEG274		PC(18:0_18:1)+HCOO	PC(36:1)+HCOO	PC	(18:0_18:1)	(18:0)	(18:1)			C45 H87 O10 N1 P1	832.607	10.694	0.00504874	1.08332	0.713636	1.39135
NEG275		PC(18:0_18:2)-CH3	PC(36:2)-CH3	PC	(18:0_18:2)	(18:0)	(18:2)			C43 H81 O8 N1 P1	770.571	9.81543	0.0452884	1.50034	0.154488	0.278869
NEG276		PC(22:1_14:1)+HCOO	PC(36:2)+HCOO	PC	(22:1_14:1)	(22:1)	(14:1)			C45 H85 O10 N1 P1	830.592	11.1759	0.013585	0.549449	0.0344525	0.906921
NEG28		Cer(d22:0_12:0)+HCOO	Cer(d34:0)+HCOO	Cer	(d22:0_12:0)	(d22:0)	(12:0)			C35 H70 O5 N1	584.526	10.1861	0.0279564	3.09301	0.0321709	0.447809
NEG281		PC(18:2_18:2)+HCOO	PC(36:4)+HCOO	PC	(18:2_18:2)	(18:2)	(18:2)			C45 H81 O10 N1 P1	826.56	7.94611	0.00186263	1.3687	0.166118	1.01888
NEG282		PC(36:4)+HCOO	PC(36:4)+HCOO	PC	(36:4)	(36:4)				C45 H81 O10 N1 P1	826.56	8.51871	0.0206068	0.918028	0.717816	0.476548
NEG284		PC(22:3_14:2)+HCOO	PC(36:5)+HCOO	PC	(22:3_14:2)	(22:3)	(14:2)			C45 H79 O10 N1 P1	824.545	7.16777	0.0564766	1.13139	0.633033	0.304696
NEG285		PC(16:1_20:4)-CH3	PC(36:5)-CH3	PC	(16:1_20:4)	(16:1)	(20:4)			C43 H75 O8 N1 P1	764.524	9.21093	0.0200651	0.968143	0.922377	0.504882
NEG287		PC(24:0_13:0)+HCOO	PC(37:0)+HCOO	PC	(24:0_13:0)	(24:0)	(13:0)			C46 H91 O10 N1 P1	848.639	12.382	0.00959702	0.756904	0.268145	0.77326
NEG288		PC(28:1_9:0)+HCOO	PC(37:1)+HCOO	PC	(28:1_9:0)	(28:1)	(9:0)			C46 H89 O10 N1 P1	846.623	11.238	0.0294824	0.893063	0.650031	0.244332
NEG290		PC(37:2)+HCOO	PC(37:2)+HCOO	PC	(37:2)	(37:2)				C46 H87 O10 N1 P1	844.607	11.772	0.0142678	0.900005	0.694281	1.18425
NEG291		PC(23:1_14:2)+HCOO	PC(37:3)+HCOO	PC	(23:1_14:2)	(23:1)	(14:2)			C46 H85 O10 N1 P1	842.592	10.7045	0.308497	0.947498	0.912016	0.241654
NEG292		PC(19:0_19:0)+HCOO	PC(38:0)+HCOO	PC	(19:0_19:0)	(19:0)	(19:0)			C47 H93 O10 N1 P1	862.654	12.9153	0.0136666	1.23139	0.405584	0.248135
NEG293		PC(38:1)-CH3	PC(38:1)-CH3	PC	(38:1)	(38:1)				C45 H87 O8 N1 P1	800.617	13.132	0.01304	0.790756	0.310091	0.255812
NEG295		PC(38:2)+HCOO	PC(38:2)+HCOO	PC	(38:2)	(38:2)				C47 H89 O10 N1 P1	858.623	10.838	0.0193117	0.910244	0.657109	0.367694
NEG296		PC(38:3)+HCOO	PC(38:3)+HCOO	PC	(38:3)	(38:3)				C47 H87 O10 N1 P1	856.607	10.1151	0.0250561	0.703211	0.219296	0.628331
NEG298		PC(38:4)+HCOO	PC(38:4)+HCOO	PC	(38:4)	(38:4)				C47 H85 O10 N1 P1	854.592	9.36834	0.0399755	0.595833	0.0748908	0.667649
NEG299		PC(16:1_22:3)+HCOO	PC(38:4)+HCOO	PC	(16:1_22:3)	(16:1)	(22:3)			C47 H85 O10 N1 P1	854.592	10.765	0.0530878	0.216949	0.00261022	0.549104
NEG300		PC(38:6)-CH3	PC(38:6)-CH3	PC	(38:6)	(38:6)				C45 H77 O8 N1 P1	790.539	8.971	0.0306674	1.0144	0.953234	0.392884
NEG301		PC(38:6e)-CH3	PC(38:6e)-CH3	PC	(38:6e)	(38:6e)				C45 H79 O7 N1 P1	776.56	10.546	0.00549509	1.65251	0.0373123	0.674318
NEG302		PC(39:1)-CH3	PC(39:1)-CH3	PC	(39:1)	(39:1)				C46 H89 O8 N1 P1	814.633	13.599	0.0540208	0.637495	0.0970571	0.154239
NEG303		PC(39:2)+HCOO	PC(39:2)+HCOO	PC	(39:2)	(39:2)				C48 H91 O10 N1 P1	872.639	12.75	0.00258882	1.16819	0.54101	0.289552
NEG304		PC(39:3)+HCOO	PC(39:3)+HCOO	PC	(39:3)	(39:3)				C48 H89 O10 N1 P1	870.623	11.9687	0.0105701	0.727437	0.227117	1.2047
NEG305		PC(28:1_11:3)+HCOO	PC(39:4)+HCOO	PC	(28:1_11:3)	(28:1)	(11:3)			C48 H87 O10 N1 P1	868.607	11.0492	0.179571	1.22686	0.532601	0.18728
NEG307		PC(18:4_22:1)+HCOO	PC(40:5)+HCOO	PC	(18:4_22:1)	(18:4)	(22:1)			C49 H87 O10 N1 P1	880.607	9.687	0.00958937	1.00534	0.978173	0.220992
NEG308		PC(41:0)+HCOO	PC(41:0)+HCOO	PC	(41:0)	(41:0)				C50 H99 O10 N1 P1	904.701	14.286	0.00534973	16.2395	1.46164e-05	0.41402
NEG309		PE(9:0_10:2)-H	PE(19:2)-H	PE	(9:0_10:2)	(9:0)	(10:2)			C24 H43 O8 N1 P1	504.273	2.10327	0.0678824	1.00859	0.977407	0.0718634
NEG310		PE(19:2e)-H	PE(19:2e)-H	PE	(19:2e)	(19:2e)				C24 H45 O7 N1 P1	490.294	1.599	0.00811768	0.489574	0.16103	0.376366
NEG311		PE(8:0_11:3)-H	PE(19:3)-H	PE	(8:0_11:3)	(8:0)	(11:3)			C24 H41 O8 N1 P1	502.258	1.346	0.0074254	1.29406	0.411321	0.0637062
NEG312		PE(10:0_10:0)-H	PE(20:0)-H	PE	(10:0_10:0)	(10:0)	(10:0)			C25 H49 O8 N1 P1	522.32	6.17	0.0156068	2.14026	0.110152	0.105941
NEG313		PE(6:0_14:2)-H	PE(20:2)-H	PE	(6:0_14:2)	(6:0)	(14:2)			C25 H45 O8 N1 P1	518.289	2.468	0.00699906	8.0667	0.00876062	0.071977
NEG314		PE(10:0_11:2)-H	PE(21:2)-H	PE	(10:0_11:2)	(10:0)	(11:2)			C26 H47 O8 N1 P1	532.304	3.164	0.0468437	2.4081	0.0644439	0.0747027
NEG315		PE(11:0_10:3)-H	PE(21:3)-H	PE	(11:0_10:3)	(11:0)	(10:3)			C26 H45 O8 N1 P1	530.289	1.79444	0.0183676	0.684844	0.317032	0.237571
NEG316		PE(10:0_11:3)-H	PE(21:3)-H	PE	(10:0_11:3)	(10:0)	(11:3)			C26 H45 O8 N1 P1	530.289	2.326	0.0860943	1.15836	0.755833	0.0385055
NEG317		PE(10:0e_11:3)-H	PE(21:3e)-H	PE	(10:0e_11:3)	(10:0e)	(11:3)			C26 H47 O7 N1 P1	516.31	1.975	0.0194282	1.56152	0.331941	0.147458
NEG318		PE(9:0_12:4)-H	PE(21:4)-H	PE	(9:0_12:4)	(9:0)	(12:4)			C26 H43 O8 N1 P1	528.273	1.52568	0.031182	1.96172	0.0456013	0.18961
NEG319		PE(4:0_18:2)-H	PE(22:2)-H	PE	(4:0_18:2)	(4:0)	(18:2)			C27 H49 O8 N1 P1	546.32	1.98952	0.00427717	0.496692	0.230099	1.1903
NEG320		PE(26:6e)-H	PE(26:6e)-H	PE	(26:6e)	(26:6e)				C31 H51 O7 N1 P1	580.341	6.05604	0.0247135	2.88222	0.134592	0.204955
NEG321		PE(29:4)-H	PE(29:4)-H	PE	(29:4)	(29:4)				C34 H59 O8 N1 P1	640.398	1.05346	0.008108	1.07378	0.836832	0.217051
NEG322		PE(16:0_14:0)-H	PE(30:0)-H	PE	(16:0_14:0)	(16:0)	(14:0)			C35 H69 O8 N1 P1	662.477	8.61476	0.0117763	0.717126	0.149431	0.248431
NEG323		PE(16:1_14:0)-H	PE(30:1)-H	PE	(16:1_14:0)	(16:1)	(14:0)			C35 H67 O8 N1 P1	660.461	7.59835	0.00652277	0.184043	0.000277221	0.765338
NEG324		PE(30:1e)-H	PE(30:1e)-H	PE	(30:1e)	(30:1e)				C35 H69 O7 N1 P1	646.482	8.32307	0.0231689	0.576297	0.304137	0.371031
NEG325		PE(14:1e_16:0)-H	PE(30:1e)-H	PE	(14:1e_16:0)	(14:1e)	(16:0)			C35 H69 O7 N1 P1	646.482	9.21027	0.0175857	1.70474	0.00895712	0.117147
NEG326		PE(30:2e)-H	PE(30:2e)-H	PE	(30:2e)	(30:2e)				C35 H67 O7 N1 P1	644.466	8.17397	0.143815	0.254695	0.00103508	0.616473
NEG327		PE(18:3e_12:2)-H	PE(30:5e)-H	PE	(18:3e_12:2)	(18:3e)	(12:2)			C35 H61 O7 N1 P1	638.419	6.078	0.0274897	3.62355	0.0689329	0.0969362
NEG328		PE(15:0_16:1)-H	PE(31:1)-H	PE	(15:0_16:1)	(15:0)	(16:1)			C36 H69 O8 N1 P1	674.477	8.18662	0.0414334	0.254132	0.00111698	0.58329
NEG329		PE(31:1e)-H	PE(31:1e)-H	PE	(31:1e)	(31:1e)				C36 H71 O7 N1 P1	660.497	9.798	0.0838381	1.10084	0.771229	0.0565284
NEG330		PE(31:2e)-H	PE(31:2e)-H	PE	(31:2e)	(31:2e)				C36 H69 O7 N1 P1	658.482	6.189	0.013839	1.44194	0.262386	0.0590644
NEG331		PE(16:0_16:0)-H	PE(32:0)-H	PE	(16:0_16:0)	(16:0)	(16:0)			C37 H73 O8 N1 P1	690.508	9.77362	0.0182055	1.00744	0.972946	0.285948
NEG333		PE(32:1e)-H	PE(32:1e)-H	PE	(32:1e)	(32:1e)				C37 H73 O7 N1 P1	674.513	10.3718	0.0188616	2.14956	0.00349819	0.353744
NEG335		PE(16:1_16:1)-H	PE(32:2)-H	PE	(16:1_16:1)	(16:1)	(16:1)			C37 H69 O8 N1 P1	686.477	8.30926	0.010645	0.371125	0.00524337	0.313284
NEG336		PE(16:1e_16:1)-H	PE(32:2e)-H	PE	(16:1e_16:1)	(16:1e)	(16:1)			C37 H71 O7 N1 P1	672.497	9.34078	0.0312183	0.660017	0.116594	1.20259
NEG337		PE(32:3e)-H	PE(32:3e)-H	PE	(32:3e)	(32:3e)				C37 H69 O7 N1 P1	670.482	8.33903	0.0310778	1.44184	0.181106	0.585311
NEG338		PE(32:4e)-H	PE(32:4e)-H	PE	(32:4e)	(32:4e)				C37 H67 O7 N1 P1	668.466	7.598	0.000911305	0.45472	0.0381191	0.214552
NEG339		PE(33:0)-H	PE(33:0)-H	PE	(33:0)	(33:0)				C38 H75 O8 N1 P1	704.524	10.346	0.023827	1.14162	0.537139	0.095064
NEG340		PE(33:1)-H	PE(33:1)-H	PE	(33:1)	(33:1)				C38 H73 O8 N1 P1	702.508	9.10381	0.00962293	0.79223	0.393242	0.204794
NEG343		PE(33:2e)-H	PE(33:2e)-H	PE	(33:2e)	(33:2e)				C38 H73 O7 N1 P1	686.513	9.90747	0.0245605	2.17321	0.0319022	0.490429
NEG344		PE(18:0_16:0)-H	PE(34:0)-H	PE	(18:0_16:0)	(18:0)	(16:0)			C39 H77 O8 N1 P1	718.539	10.901	0.0196123	1.38578	0.183833	0.377139
NEG345		PE(34:0e)-H	PE(34:0e)-H	PE	(34:0e)	(34:0e)				C39 H79 O7 N1 P1	704.56	11.667	0.0872096	1.43525	0.230166	0.0810722
NEG346		PE(16:0_18:1)-H	PE(34:1)-H	PE	(16:0_18:1)	(16:0)	(18:1)			C39 H75 O8 N1 P1	716.524	9.89792	0.00271674	0.883653	0.584513	2.40134
NEG349		PE(34:2)-H	PE(34:2)-H	PE	(34:2)	(34:2)				C39 H73 O8 N1 P1	714.508	9.461	0.462726	1.40809	0.508669	0.446343
NEG35		Cer(d16:1_21:0)-H	Cer(d37:1)-H	Cer	(d16:1_21:0)	(d16:1)	(21:0)			C37 H72 O3 N1	578.552	11.5219	0.0575705	5.9863	2.19954e-05	0.216375
NEG353		PE(34:4e)-H	PE(34:4e)-H	PE	(34:4e)	(34:4e)				C39 H71 O7 N1 P1	696.497	8.73315	0.0151502	1.40584	0.285415	0.29663
NEG354		PE(34:5e)-H	PE(34:5e)-H	PE	(34:5e)	(34:5e)				C39 H69 O7 N1 P1	694.482	8.28454	0.00269171	1.14594	0.549111	0.211226
NEG355		PE(17:0_18:1)-H	PE(35:1)-H	PE	(17:0_18:1)	(17:0)	(18:1)			C40 H77 O8 N1 P1	730.539	10.2589	0.0206037	1.56125	0.10529	0.43084
NEG357		PE(35:2e)-H	PE(35:2e)-H	PE	(35:2e)	(35:2e)				C40 H77 O7 N1 P1	714.544	11.054	0.00969326	2.99689	0.00219973	0.605368
NEG358		PE(35:3)-H	PE(35:3)-H	PE	(35:3)	(35:3)				C40 H73 O8 N1 P1	726.508	8.811	0.0121761	0.646505	0.128107	0.580128
NEG359		PE(35:4)-H	PE(35:4)-H	PE	(35:4)	(35:4)				C40 H71 O8 N1 P1	724.492	8.274	0.0731193	0.321287	0.0055532	0.365245
NEG36		Cer(d16:1_22:0)-H	Cer(d38:1)-H	Cer	(d16:1_22:0)	(d16:1)	(22:0)			C38 H74 O3 N1	592.567	12.1086	0.0135888	3.27506	0.000142217	0.476593
NEG360		PE(35:4e)-H	PE(35:4e)-H	PE	(35:4e)	(35:4e)				C40 H73 O7 N1 P1	710.513	9.358	0.0326077	2.7984	0.112631	0.399973
NEG361		PE(16:0_20:1)-H	PE(36:1)-H	PE	(16:0_20:1)	(16:0)	(20:1)			C41 H79 O8 N1 P1	744.555	9.564	0.00899209	1.26203	0.386822	0.060097
NEG362		PE(18:0_18:1)-H	PE(36:1)-H	PE	(18:0_18:1)	(18:0)	(18:1)			C41 H79 O8 N1 P1	744.555	11.0187	0.00108219	0.972357	0.905245	2.21823
NEG363		PE(36:2)-H	PE(36:2)-H	PE	(36:2)	(36:2)				C41 H77 O8 N1 P1	742.539	8.69666	0.0197674	1.37893	0.163833	0.0839293
NEG364		PE(18:1_18:1)-H	PE(36:2)-H	PE	(18:1_18:1)	(18:1)	(18:1)			C41 H77 O8 N1 P1	742.539	10.0157	0.00836236	0.979397	0.928912	2.18588
NEG366		PE(36:3)-H	PE(36:3)-H	PE	(36:3)	(36:3)				C41 H75 O8 N1 P1	740.524	6.949	0.0485278	0.41844	0.0400556	0.201123
NEG368		PE(18:2_18:2)-H	PE(36:4)-H	PE	(18:2_18:2)	(18:2)	(18:2)			C41 H73 O8 N1 P1	738.508	8.31648	0.00217377	0.858426	0.565581	2.78292
NEG369		PE(36:4e)-H	PE(36:4e)-H	PE	(36:4e)	(36:4e)				C41 H75 O7 N1 P1	724.529	9.71789	0.00350809	0.734918	0.274624	1.29734
NEG37		Cer(d16:1_22:0+O)-H	Cer(d38:1+O)-H	Cer	(d16:1_22:0+O)	(d16:1)	(22:0+O)			C38 H74 O4 N1	608.562	11.6244	0.0382365	3.55865	0.00113335	0.392259
NEG371		PE(36:5)-H	PE(36:5)-H	PE	(36:5)	(36:5)				C41 H71 O8 N1 P1	736.492	7.83655	0.0152509	0.297388	0.00302775	0.515188
NEG372		PE(36:5e)-H	PE(36:5e)-H	PE	(36:5e)	(36:5e)				C41 H73 O7 N1 P1	722.513	8.95721	0.0300141	0.829166	0.509204	0.380382
NEG373		PE(16:1e_20:4)-H	PE(36:5e)-H	PE	(16:1e_20:4)	(16:1e)	(20:4)			C41 H73 O7 N1 P1	722.513	9.36512	0.0018103	1.48584	0.111249	0.600985
NEG374		PE(36:6)-H	PE(36:6)-H	PE	(36:6)	(36:6)				C41 H69 O8 N1 P1	734.477	7.009	0.00432252	0.204852	0.00214079	0.330197
NEG375		PE(37:1)-H	PE(37:1)-H	PE	(37:1)	(37:1)				C42 H81 O8 N1 P1	758.571	11.548	0.00706526	0.692582	0.153736	0.371475
NEG377		PE(38:3e)-H	PE(38:3e)-H	PE	(38:3e)	(38:3e)				C43 H81 O7 N1 P1	754.576	11.967	0.0173092	0.323048	0.00278434	0.264962
NEG379		PE(38:5e)-H	PE(38:5e)-H	PE	(38:5e)	(38:5e)				C43 H77 O7 N1 P1	750.544	10.5113	0.00945502	1.4853	0.0987428	0.47254
NEG38		Cer(d38:2)+HCOO	Cer(d38:2)+HCOO	Cer	(d38:2)	(d38:2)				C39 H74 O5 N1	636.557	11.163	0.0290513	5.26393	2.09761e-05	0.771856
NEG380		PE(38:6e)-H	PE(38:6e)-H	PE	(38:6e)	(38:6e)				C43 H75 O7 N1 P1	748.529	9.413	0.00690593	1.09665	0.672688	0.42792
NEG381		PE(40:2)-H	PE(40:2)-H	PE	(40:2)	(40:2)				C45 H85 O8 N1 P1	798.602	12.253	0.0172641	0.292235	0.000549586	0.460808
NEG382		PE(40:3e)-H	PE(40:3e)-H	PE	(40:3e)	(40:3e)				C45 H85 O7 N1 P1	782.607	12.778	0.0696452	0.361129	0.00348054	0.22822
NEG384		PG(34:1)-H	PG(34:1)-H	PG	(34:1)	(34:1)				C40 H76 O10 N0 P1	747.518	8.606	0.0280016	1.69521	0.0264555	0.173666
NEG385		PG(36:1)-H	PG(36:1)-H	PG	(36:1)	(36:1)				C42 H80 O10 N0 P1	775.549	9.672	0.00513059	1.08214	0.754285	0.0984465
NEG386		PG(27:1_10:1)-H	PG(37:2)-H	PG	(27:1_10:1)	(27:1)	(10:1)			C43 H80 O10 N0 P1	787.549	2.97181	0.0168369	1.97079	0.296362	0.300404
NEG389		PI(33:1)-H	PI(33:1)-H	PI	(33:1)	(33:1)				C42 H78 O13 N0 P1	821.519	8.132	0.580069	0.988694	0.985019	0.470414
NEG39		Cer(d16:0_23:0)+HCOO	Cer(d39:0)+HCOO	Cer	(d16:0_23:0)	(d16:0)	(23:0)			C40 H80 O5 N1	654.604	11.823	0.00874651	1.42826	0.13985	0.187935
NEG390		PI(34:1)-H	PI(34:1)-H	PI	(34:1)	(34:1)				C43 H80 O13 N0 P1	835.534	8.345	0.00459685	1.08556	0.772962	2.94945
NEG392		PI(34:3)-H	PI(34:3)-H	PI	(34:3)	(34:3)				C43 H76 O13 N0 P1	831.503	6.959	0.0175937	0.515526	0.298146	0.473566
NEG393		PI(35:1)-H	PI(35:1)-H	PI	(35:1)	(35:1)				C44 H82 O13 N0 P1	849.55	8.89845	0.0071146	1.04142	0.856915	0.629446
NEG394		PI(36:1)-H	PI(36:1)-H	PI	(36:1)	(36:1)				C45 H84 O13 N0 P1	863.566	9.44709	0.0043129	1.07728	0.75681	2.94557
NEG395		PI(36:2)-H	PI(36:2)-H	PI	(36:2)	(36:2)				C45 H82 O13 N0 P1	861.55	9.07	0.00459891	0.507164	0.0940855	4.88731
NEG397		PI(36:4)-H	PI(36:4)-H	PI	(36:4)	(36:4)				C45 H78 O13 N0 P1	857.519	6.92249	0.00336823	0.584006	0.0561697	0.663388
NEG398		PI(36:5)-H	PI(36:5)-H	PI	(36:5)	(36:5)				C45 H76 O13 N0 P1	855.503	6.646	0.00701299	0.210863	0.00267521	0.379125
NEG399		PI(37:2)-H	PI(37:2)-H	PI	(37:2)	(37:2)				C46 H84 O13 N0 P1	875.566	9.143	0.00780042	0.588324	0.130829	0.543843
NEG40		Cer(d16:1_23:0)-H	Cer(d39:1)-H	Cer	(d16:1_23:0)	(d16:1)	(23:0)			C39 H76 O3 N1	606.583	12.6769	0.00843041	1.84034	0.00745093	0.288825
NEG400		PI(17:0_20:3)-H	PI(37:3)-H	PI	(17:0_20:3)	(17:0)	(20:3)			C46 H82 O13 N0 P1	873.55	8.33478	0.0071299	0.624719	0.130393	0.654144
NEG401		PI(37:4)-H	PI(37:4)-H	PI	(37:4)	(37:4)				C46 H80 O13 N0 P1	871.534	7.941	0.0216432	0.367451	0.00208407	0.601349
NEG403		PI(38:5)-H	PI(38:5)-H	PI	(38:5)	(38:5)				C47 H80 O13 N0 P1	883.534	8.163	0.0184489	2.69274	0.138295	0.603071
NEG404		PI(38:6)-H	PI(38:6)-H	PI	(38:6)	(38:6)				C47 H78 O13 N0 P1	881.519	6.751	0.0371677	0.340492	0.010324	0.406554
NEG405		PI(22:0_18:3)-H	PI(40:3)-H	PI	(22:0_18:3)	(22:0)	(18:3)			C49 H88 O13 N0 P1	915.597	8.25527	0.0155025	2.44686	0.114277	0.346375
NEG406		PI(40:4)-H	PI(40:4)-H	PI	(40:4)	(40:4)				C49 H86 O13 N0 P1	913.581	6.082	0.0079606	2.6523	0.103968	0.238609
NEG408		PI(20:2_20:3)-H	PI(40:5)-H	PI	(20:2_20:3)	(20:2)	(20:3)			C49 H84 O13 N0 P1	911.566	8.307	0.0110433	0.63985	0.167806	0.455689
NEG409		PI(44:5)-H	PI(44:5)-H	PI	(44:5)	(44:5)				C53 H92 O13 N0 P1	967.628	11.781	0.0199832	2.05712	0.237949	0.561964
NEG41		Cer(d39:1+O)-H	Cer(d39:1+O)-H	Cer	(d39:1+O)	(d39:1+O)				C39 H76 O4 N1	622.578	12.1803	0.0110128	1.68637	0.0341126	0.221664
NEG410		PIP3(49:0)-H	PIP3(49:0)-H	PIP3	(49:0)	(49:0)				C58 H115 O22 N0 P4	1287.68	6.935	0.0624838	3.5275	0.00152067	0.316302
NEG411		PS(24:1e)-H	PS(24:1e)-H	PS	(24:1e)	(24:1e)				C30 H57 O9 N1 P1	606.378	2.535	0.0184533	3.69926	0.033339	0.208386
NEG412		PS(24:1e)-H	PS(24:1e)-H	PS	(24:1e)	(24:1e)				C30 H57 O9 N1 P1	606.378	7.91339	0.387912	10.7556	0.00192074	0.233128
NEG413		PS(24:4)-H	PS(24:4)-H	PS	(24:4)	(24:4)				C30 H49 O10 N1 P1	614.31	2.01363	0.0292944	0.894572	0.749947	0.219001
NEG416		PS(26:1e)-H	PS(26:1e)-H	PS	(26:1e)	(26:1e)				C32 H61 O9 N1 P1	634.409	9.14438	0.0309394	25.5229	0.00276396	0.356279
NEG417		PS(26:2e)-H	PS(26:2e)-H	PS	(26:2e)	(26:2e)				C32 H59 O9 N1 P1	632.393	8.27228	0.0472244	9.48516	0.000274762	0.768408
NEG418		PS(34:1)-H	PS(34:1)-H	PS	(34:1)	(34:1)				C40 H75 O10 N1 P1	760.513	8.547	0.00740184	0.623823	0.0706762	2.56684
NEG42		Cer(d17:0_23:0)+HCOO	Cer(d40:0)+HCOO	Cer	(d17:0_23:0)	(d17:0)	(23:0)			C41 H82 O5 N1	668.62	12.38	0.0154818	1.07418	0.745543	0.159022
NEG420		PS(35:0)-H	PS(35:0)-H	PS	(35:0)	(35:0)				C41 H79 O10 N1 P1	776.545	8.455	0.0380638	0.719423	0.17479	2.44924
NEG422		PS(35:1)-H	PS(35:1)-H	PS	(35:1)	(35:1)				C41 H77 O10 N1 P1	774.529	9.09	0.00450888	1.5663	0.095027	0.728619
NEG423		PS(35:2)-H	PS(35:2)-H	PS	(35:2)	(35:2)				C41 H75 O10 N1 P1	772.513	8.23	0.0712597	1.6046	0.14986	0.325971
NEG424		PS(35:3e)-H	PS(35:3e)-H	PS	(35:3e)	(35:3e)				C41 H75 O9 N1 P1	756.518	5.829	0.0247597	10.8653	0.114651	0.334796
NEG425		PS(36:1)-H	PS(36:1)-H	PS	(36:1)	(36:1)				C42 H79 O10 N1 P1	788.545	9.613	0.00485726	1.44004	0.0895126	3.78562
NEG426		PS(36:1)-H	PS(36:1)-H	PS	(36:1)	(36:1)				C42 H79 O10 N1 P1	788.545	10.362	0.784886	1.46492	0.231855	1.5099
NEG427		PS(36:1)-H	PS(36:1)-H	PS	(36:1)	(36:1)				C42 H79 O10 N1 P1	788.545	10.779	0.0211359	1.3665	0.231257	0.606745
NEG428		PS(18:1_18:1)-H	PS(36:2)-H	PS	(18:1_18:1)	(18:1)	(18:1)			C42 H77 O10 N1 P1	786.529	8.78262	0.00687935	1.0352	0.876085	3.42648
NEG429		PS(18:1_18:1)-H	PS(36:2)-H	PS	(18:1_18:1)	(18:1)	(18:1)			C42 H77 O10 N1 P1	786.529	9.911	0.14467	0.0247248	0.149669	3.74219
NEG43		Cer(d18:1_22:0)-H	Cer(d40:1)-H	Cer	(d18:1_22:0)	(d18:1)	(22:0)			C40 H78 O3 N1	620.599	13.1913	0.016725	1.58921	0.0303135	0.40008
NEG431		PS(36:4)-H	PS(36:4)-H	PS	(36:4)	(36:4)				C42 H73 O10 N1 P1	782.498	8.893	0.0213685	1.90222	0.139637	0.579421
NEG433		PS(36:5)-H	PS(36:5)-H	PS	(36:5)	(36:5)				C42 H71 O10 N1 P1	780.482	7.673	0.00709875	1.12946	0.602022	0.101048
NEG434		PS(36:5)-H	PS(36:5)-H	PS	(36:5)	(36:5)				C42 H71 O10 N1 P1	780.482	8.228	0.199808	0.418189	0.131508	0.84464
NEG435		PS(38:2)-H	PS(38:2)-H	PS	(38:2)	(38:2)				C44 H81 O10 N1 P1	814.56	9.881	0.000636385	0.648646	0.102614	1.22336
NEG439		PS(38:5)-H	PS(38:5)-H	PS	(38:5)	(38:5)				C44 H75 O10 N1 P1	808.513	8.97577	0.0565953	1.39973	0.295224	0.453311
NEG44		Cer(d18:1_22:0+O)-H	Cer(d40:1+O)-H	Cer	(d18:1_22:0+O)	(d18:1)	(22:0+O)			C40 H78 O4 N1	636.594	12.7153	0.00974894	2.35525	0.00242831	0.65016
NEG441		PS(38:5e)-H	PS(38:5e)-H	PS	(38:5e)	(38:5e)				C44 H77 O9 N1 P1	794.534	10.582	0.0666244	2.14503	0.0729841	0.958906
NEG442		PS(38:6)-H	PS(38:6)-H	PS	(38:6)	(38:6)				C44 H73 O10 N1 P1	806.498	8.038	0.414269	0.419058	0.113402	1.0464
NEG443		PS(38:7)-H	PS(38:7)-H	PS	(38:7)	(38:7)				C44 H71 O10 N1 P1	804.482	7.45112	0.25346	0.568714	0.0755485	0.261598
NEG444		PS(39:1)-H	PS(39:1)-H	PS	(39:1)	(39:1)				C45 H85 O10 N1 P1	830.592	10.229	0.661647	1.38504	0.738889	2.36937
NEG445		PS(39:1)-H	PS(39:1)-H	PS	(39:1)	(39:1)				C45 H85 O10 N1 P1	830.592	11.251	0.0306166	0.514588	0.0176919	0.916415
NEG446		PS(19:0_20:3)-H	PS(39:3)-H	PS	(19:0_20:3)	(19:0)	(20:3)			C45 H81 O10 N1 P1	826.56	7.95	0.00740448	1.49017	0.0965257	1.18919
NEG447		PS(28:0_12:0)-H	PS(40:0)-H	PS	(28:0_12:0)	(28:0)	(12:0)			C46 H89 O10 N1 P1	846.623	11.472	0.0541557	0.65956	0.138969	0.238125
NEG45		Cer(d16:1_24:1)-H	Cer(d40:2)-H	Cer	(d16:1_24:1)	(d16:1)	(24:1)			C40 H76 O3 N1	618.583	12.2363	0.0157701	1.81339	0.0101891	0.213461
NEG450		PS(40:3)-H	PS(40:3)-H	PS	(40:3)	(40:3)				C46 H83 O10 N1 P1	840.576	12.015	0.0185272	0.701432	0.148001	0.291922
NEG452		PS(40:4)-H	PS(40:4)-H	PS	(40:4)	(40:4)				C46 H81 O10 N1 P1	838.56	11.4178	0.0504768	0.535791	0.138776	0.319096
NEG453		PS(40:5)-H	PS(40:5)-H	PS	(40:5)	(40:5)				C46 H79 O10 N1 P1	836.545	10.419	0.00801827	0.322425	0.0026964	0.925817
NEG454		PS(40:6)-H	PS(40:6)-H	PS	(40:6)	(40:6)				C46 H77 O10 N1 P1	834.529	8.347	0.0236561	1.26009	0.470276	0.546063
NEG455		PS(41:1)-H	PS(41:1)-H	PS	(41:1)	(41:1)				C47 H89 O10 N1 P1	858.623	11.085	0.0764435	0.367319	0.0132978	0.361834
NEG456		PS(42:1)-H	PS(42:1)-H	PS	(42:1)	(42:1)				C48 H91 O10 N1 P1	872.639	12.739	0.0108454	1.25785	0.360795	0.337814
NEG457		PS(42:2)-H	PS(42:2)-H	PS	(42:2)	(42:2)				C48 H89 O10 N1 P1	870.623	11.706	0.447557	9.14023	0.0243835	0.99146
NEG458		PS(42:3)-H	PS(42:3)-H	PS	(42:3)	(42:3)				C48 H87 O10 N1 P1	868.607	11.292	0.126421	1.07537	0.860114	0.265178
NEG459		PS(42:4)-H	PS(42:4)-H	PS	(42:4)	(42:4)				C48 H85 O10 N1 P1	866.592	11.812	0.0117241	1.08947	0.813529	0.304004
NEG46		Cer(d16:0_25:0)+HCOO	Cer(d41:0)+HCOO	Cer	(d16:0_25:0)	(d16:0)	(25:0)			C42 H84 O5 N1	682.635	12.9132	0.009958	2.26072	0.00539692	0.340469
NEG460		PS(42:5)-H	PS(42:5)-H	PS	(42:5)	(42:5)				C48 H83 O10 N1 P1	864.576	10.944	0.0657473	0.651761	0.212144	0.441527
NEG461		PS(42:5)-H	PS(42:5)-H	PS	(42:5)	(42:5)				C48 H83 O10 N1 P1	864.576	11.569	0.012282	0.523901	0.320284	0.529254
NEG462		PS(42:6)-H	PS(42:6)-H	PS	(42:6)	(42:6)				C48 H81 O10 N1 P1	862.56	10.561	0.14306	0.48389	0.0361729	0.257368
NEG463		SM(d32:1)+HCOO	SM(d32:1)+HCOO	SM	(d32:1)	(d32:1)				C38 H76 O8 N2 P1	719.534	6.995	0.00415557	1.00763	0.974832	1.83192
NEG465		SM(d34:1)-CH3	SM(d34:1)-CH3	SM	(d34:1)	(d34:1)				C38 H76 O6 N2 P1	687.545	8.22753	0.00625423	1.2151	0.343423	0.52141
NEG467		SM(d37:1)-CH3	SM(d37:1)-CH3	SM	(d37:1)	(d37:1)				C41 H82 O6 N2 P1	729.592	11.411	0.00613982	0.962157	0.846392	0.191132
NEG469		SM(d39:1)-CH3	SM(d39:1)-CH3	SM	(d39:1)	(d39:1)				C43 H86 O6 N2 P1	757.623	12.474	0.00259298	0.686371	0.0916126	0.4841
NEG470		SM(d40:1)+HCOO	SM(d40:1)+HCOO	SM	(d40:1)	(d40:1)				C46 H92 O8 N2 P1	831.66	11.729	0.0297477	1.32962	0.262308	1.94717
NEG472		SM(d41:1)+HCOO	SM(d41:1)+HCOO	SM	(d41:1)	(d41:1)				C47 H94 O8 N2 P1	845.675	12.089	0.719383	0.888598	0.61126	3.64796
NEG473		SM(d41:2)+HCOO	SM(d41:2)+HCOO	SM	(d41:2)	(d41:2)				C47 H92 O8 N2 P1	843.66	11.128	0.00657667	1.69293	0.110704	0.666155
NEG475		SM(d42:2)+HCOO	SM(d42:2)+HCOO	SM	(d42:2)	(d42:2)				C48 H94 O8 N2 P1	857.675	11.6618	0.0677207	1.27669	0.255016	1.32116
NEG477		SM(d43:5)-CH3	SM(d43:5)-CH3	SM	(d43:5)	(d43:5)				C47 H86 O6 N2 P1	805.623	15.746	0.0713407	2.4009	0.223725	0.2724
NEG479		WE(16:1)-H	WE(16:1)-H	WE	(16:1)	(16:1)				H29 C16 O2	253.217	2.96784	0.00192234	0.00963565	0.000227603	0.797012
NEG480		phSM(d34:0)+HCOO	phSM(d34:0)+HCOO	phSM	(d34:0)	(d34:0)				C40 H82 O9 N2 P1	765.576	7.685	0.0298592	1.32892	0.405758	0.0409077
NEG481		phSM(d39:1)+HCOO	phSM(d39:1)+HCOO	phSM	(d39:1)	(d39:1)				C45 H90 O9 N2 P1	833.639	10.813	0.0560496	2.53591	0.0487111	0.391566
NEG482		phSM(t32:0)+HCOO	phSM(t32:0)+HCOO	phSM	(t32:0)	(t32:0)				C38 H78 O10 N2 P1	753.54	7.935	0.0232935	1.85805	0.191241	0.437509
NEG483		phSM(t39:1)-CH3	phSM(t39:1)-CH3	phSM	(t39:1)	(t39:1)				C43 H86 O8 N2 P1	789.613	10.037	0.00532755	4.94532	0.00149984	0.807994
NEG49		Cer(d18:1_23:0+O)-H	Cer(d41:1+O)-H	Cer	(d18:1_23:0+O)	(d18:1)	(23:0+O)			C41 H80 O4 N1	650.609	13.2228	0.00597335	1.44458	0.071113	0.294663
NEG50		Cer(d18:2_23:0)-H	Cer(d41:2)-H	Cer	(d18:2_23:0)	(d18:2)	(23:0)			C41 H78 O3 N1	632.599	12.6804	0.00998685	1.38245	0.0994444	0.13441
NEG51		Cer(d42:0+2O)-H	Cer(d42:0+2O)-H	Cer	(d42:0+2O)	(d42:0+2O)				C42 H84 O5 N1	682.635	14.015	0.0346591	1.92135	0.017636	0.184943
NEG52		Cer(d18:1_24:0)-H	Cer(d42:1)-H	Cer	(d18:1_24:0)	(d18:1)	(24:0)			C42 H82 O3 N1	648.63	13.9873	0.0131543	2.31783	0.0201498	0.115609
NEG57		Cer(d42:2+O)-H	Cer(d42:2+O)-H	Cer	(d42:2+O)	(d42:2+O)				C42 H80 O4 N1	662.609	12.827	0.0074255	2.00739	0.0177039	0.275801
NEG58		Cer(d17:0_26:0)+HCOO	Cer(d43:0)+HCOO	Cer	(d17:0_26:0)	(d17:0)	(26:0)			C44 H88 O5 N1	710.667	13.892	0.015876	43.6932	0.00156206	0.25132
NEG59		Cer(d20:1_23:0)-H	Cer(d43:1)-H	Cer	(d20:1_23:0)	(d20:1)	(23:0)			C43 H84 O3 N1	662.646	14.466	0.0282462	2.14026	0.00313776	0.137043
NEG6		CL(68:4)-2H	CL(68:4)-2H	CL	(68:4)	(68:4)				C77 H140 O17 P2	699.479	8.29388	0.000945446	3.69114	0.085662	0.690953
NEG61		Cer(d43:2)+HCOO	Cer(d43:2)+HCOO	Cer	(d43:2)	(d43:2)				C44 H84 O5 N1	706.635	13.608	0.00590443	1.20978	0.402603	0.436373
NEG62		Cer(d20:1_24:0)-H	Cer(d44:1)-H	Cer	(d20:1_24:0)	(d20:1)	(24:0)			C44 H86 O3 N1	676.661	14.9262	0.0154171	10.9807	0.000220809	0.480647
NEG63		Cer(d44:1+O)-H	Cer(d44:1+O)-H	Cer	(d44:1+O)	(d44:1+O)				C44 H86 O4 N1	692.656	14.5715	0.00669105	16.968	0.000223438	0.584449
NEG64		Cer(d20:1_24:1)-H	Cer(d44:2)-H	Cer	(d20:1_24:1)	(d20:1)	(24:1)			C44 H84 O3 N1	674.646	14.07	0.0115762	17.8838	0.0015052	0.278377
NEG65		Cer(d45:1)-H	Cer(d45:1)-H	Cer	(d45:1)	(d45:1)				C45 H88 O3 N1	690.677	15.232	0.0611491	8.43448	0.0045039	0.149474
NEG67		Cer(m34:0+O)+HCOO	Cer(m34:0+O)+HCOO	Cer	(m34:0+O)	(m34:0+O)				C35 H70 O5 N1	584.526	10.1875	0.0122035	3.02022	0.0337527	0.436686
NEG7		CL(68:4)-2H	CL(68:4)-2H	CL	(68:4)	(68:4)				C77 H140 O17 P2	699.479	8.88238	0.137268	1.72747	0.242083	0.0847777
NEG70		Cer(m38:1)+HCOO	Cer(m38:1)+HCOO	Cer	(m38:1)	(m38:1)				C39 H76 O4 N1	622.578	12.188	0.0136646	1.68662	0.0329596	0.223232
NEG74		Cer(m21:1_22:0)+HCOO	Cer(m43:1)+HCOO	Cer	(m21:1_22:0)	(m21:1)	(22:0)			C44 H86 O4 N1	692.656	14.575	0.00789394	16.9855	0.000225168	0.586668
NEG75		Cer(t38:1)-H	Cer(t38:1)-H	Cer	(t38:1)	(t38:1)				C38 H74 O4 N1	608.562	11.621	0.0382079	3.55986	0.00113817	0.392241
NEG76		Cer(t17:1_22:0)-H	Cer(t39:1)-H	Cer	(t17:1_22:0)	(t17:1)	(22:0)			C39 H76 O4 N1	622.578	12.1787	0.0108199	1.68611	0.0329458	0.222263
NEG77		Cer(t40:1)+HCOO	Cer(t40:1)+HCOO	Cer	(t40:1)	(t40:1)				C41 H80 O6 N1	682.599	11.464	0.00913789	2.15947	0.00878855	0.201441
NEG78		Cer(t17:1_23:0)-H	Cer(t40:1)-H	Cer	(t17:1_23:0)	(t17:1)	(23:0)			C40 H78 O4 N1	636.594	12.7119	0.0115695	2.36469	0.00236394	0.654933
NEG8		CL(71:5)-H	CL(71:5)-H	CL	(71:5)	(71:5)				C80 H145 O17 P2	1440	8.34221	0.00461819	1.04221	0.882348	0.119253
NEG81		Cer(t41:2)-H	Cer(t41:2)-H	Cer	(t41:2)	(t41:2)				C41 H78 O4 N1	648.594	12.288	0.0382329	0.943625	0.78615	0.129161
NEG83		Cer(t42:2)+HCOO	Cer(t42:2)+HCOO	Cer	(t42:2)	(t42:2)				C43 H82 O6 N1	708.615	12.634	0.0420328	2.22711	0.0035884	0.293618
NEG84		Cer(t43:1)+HCOO	Cer(t43:1)+HCOO	Cer	(t43:1)	(t43:1)				C44 H86 O6 N1	724.646	14.145	0.0171618	4.9261	0.000339574	0.688986
NEG85		Cer(t44:0+O)+HCOO	Cer(t44:0+O)+HCOO	Cer	(t44:0+O)	(t44:0+O)				C45 H90 O7 N1	756.672	13.88	0.00909966	28.1819	0.00169422	0.646823
NEG86		Cer(t44:2)-H	Cer(t44:2)-H	Cer	(t44:2)	(t44:2)				C44 H84 O4 N1	690.641	13.774	0.0312324	53.9032	0.000277998	0.358179
NEG87		CerG2GNAc1(d41:2)-2H	CerG2GNAc1(d41:2)-2H	CerG2GNAc1	(d41:2)	(d41:2)				C61 H110 O18 N2	579.388	5.84264	0.0039105	3.10583	0.0735887	0.449407
NEG88		CerG2GNAc1(t35:3)-H	CerG2GNAc1(t35:3)-H	CerG2GNAc1	(t35:3)	(t35:3)				C55 H97 O19 N2	1089.67	12.678	0.0340761	13.4995	0.00457913	0.220003
NEG89		CerG3GNAc1(d38:1)-2H	CerG3GNAc1(d38:1)-2H	CerG3GNAc1	(d38:1)	(d38:1)				C64 H116 O23 N2	640.399	1.052	0.0064383	1.0806	0.815504	0.308648
NEG9		CL(72:2)-H	CL(72:2)-H	CL	(72:2)	(72:2)				C81 H153 O17 P2	1460.06	9.938	0.0216335	0.566666	0.0386899	0.339134
NEG90		CerP(d41:2)+HCOO	CerP(d41:2)+HCOO	CerP	(d41:2)	(d41:2)				C42 H81 O8 N1 P1	758.571	11.55	0.00706526	0.692582	0.153736	0.423854
NEG91		CerP(d41:3+2O)+HCOO	CerP(d41:3+2O)+HCOO	CerP	(d41:3+2O)	(d41:3+2O)				C42 H79 O10 N1 P1	788.545	9.613	0.000773901	1.36917	0.167887	2.22204
NEG93		CerP(m39:4)+HCOO	CerP(m39:4)+HCOO	CerP	(m39:4)	(m39:4)				C40 H73 O7 N1 P1	710.513	9.79	0.0202072	0.919434	0.760117	0.214829
NEG94		CerP(m41:4)+HCOO	CerP(m41:4)+HCOO	CerP	(m41:4)	(m41:4)				C42 H77 O7 N1 P1	738.544	10.499	0.0391929	0.409881	0.0123951	0.51792
NEG95		CerP(t35:3+2O)+HCOO	CerP(t35:3+2O)+HCOO	CerP	(t35:3+2O)	(t35:3+2O)				C36 H67 O11 N1 P1	720.446	2.452	0.00830633	5.43325	0.0125269	0.130754
NEG96		CerP(t46:1+O)+HCOO	CerP(t46:1+O)+HCOO	CerP	(t46:1+O)	(t46:1+O)				C47 H93 O10 N1 P1	862.654	12.919	0.0144033	1.20533	0.498065	0.252112
POS1		AcCa(16:0)+H	AcCa(16:0)+H	AcCa	(16:0)	(16:0)				C23 H46 O4 N1	400.342	1.72113	0.00355649	42.7967	0.000426293	0.144608
POS101		Cer(d18:1_24:1)+H	Cer(d42:2)+H	Cer	(d18:1_24:1)	(d18:1)	(24:1)			C42 H82 O3 N1	648.629	13.6978	0.0124223	2.13325	0.00492328	0.0898171
POS1016		MG(18:2e)+H	MG(18:2e)+H	MG	(18:2e)	(18:2e)				C21 H41 O3	341.305	8.39384	0.0721161	0.243171	0.0418585	0.471451
POS102		Cer(d42:2)+H-H2O	Cer(d42:2)+H-H2O	Cer	(d42:2)	(d42:2)				C42 H80 O2 N1	630.618	14.403	0.347782	1.46944	0.288596	0.0130807
POS1026		MG(18:3)+H	MG(18:3)+H	MG	(18:3)	(18:3)				C21 H37 O4	353.269	5.26417	0.144978	2.10218	0.186939	0.0436076
POS103		Cer(d20:2_22:1)+H	Cer(d42:3)+H	Cer	(d20:2_22:1)	(d20:2)	(22:1)			C42 H80 O3 N1	646.613	13.5436	0.0107474	1.6299	0.17868	0.0217726
POS104		Cer(d42:4)+Na	Cer(d42:4)+Na	Cer	(d42:4)	(d42:4)				C42 H77 O3 N1 Na1	666.58	14.999	0.0471625	1.59855	0.287376	0.0404048
POS105		Cer(d42:5)+H	Cer(d42:5)+H	Cer	(d42:5)	(d42:5)				C42 H76 O3 N1	642.582	12.0739	0.00246667	1.77308	0.0503208	0.0999499
POS1051		MG(18:3e)+H	MG(18:3e)+H	MG	(18:3e)	(18:3e)				C21 H39 O3	339.289	16.8023	0.642415	0.3147	0.17135	0.574096
POS1058		MG(19:1)+Na	MG(19:1)+Na	MG	(19:1)	(19:1)				C22 H42 O4 Na1	393.298	4.84194	0.0235909	5.22129	0.0526039	0.232365
POS1059		MG(30:0)+Na	MG(30:0)+Na	MG	(30:0)	(30:0)				C33 H66 O4 Na1	549.485	17.466	0.242289	2.35449	0.0648947	0.0373698
POS1065		MG(32:0)+Na	MG(32:0)+Na	MG	(32:0)	(32:0)				C35 H70 O4 Na1	577.517	17.1442	0.612129	0.681881	0.363287	0.398739
POS1082		MG(32:1)+Na	MG(32:1)+Na	MG	(32:1)	(32:1)				C35 H68 O4 Na1	575.501	7.54327	0.0944535	1.02097	0.950482	0.260578
POS109		Cer(d20:1_23:1)+H	Cer(d43:2)+H	Cer	(d20:1_23:1)	(d20:1)	(23:1)			C43 H84 O3 N1	662.645	14.1418	0.114623	4.21413	0.00132376	0.0566668
POS1094		MG(33:1)+Na	MG(33:1)+Na	MG	(33:1)	(33:1)				C36 H70 O4 Na1	589.517	9.451	0.0819081	0.774921	0.357555	0.191625
POS1095		MG(34:0)+Na	MG(34:0)+Na	MG	(34:0)	(34:0)				C37 H74 O4 Na1	605.548	9.627	0.00298505	1.45127	0.118613	0.647142
POS1098		MG(34:1)+Na	MG(34:1)+Na	MG	(34:1)	(34:1)				C37 H72 O4 Na1	603.532	11.967	0.00650971	0.376643	0.010562	0.471076
POS110		Cer(d43:2+O)+H-H2O	Cer(d43:2+O)+H-H2O	Cer	(d43:2+O)	(d43:2+O)				C43 H82 O3 N1	660.629	14.011	0.00602679	1.35973	0.379759	0.0154832
POS1114		MG(36:0)+Na	MG(36:0)+Na	MG	(36:0)	(36:0)				C39 H78 O4 Na1	633.579	10.731	0.176919	0.771276	0.29105	0.168525
POS1115		MG(36:1)+Na	MG(36:1)+Na	MG	(36:1)	(36:1)				C39 H76 O4 Na1	631.564	9.65884	0.00779733	0.540201	0.0231887	0.539063
POS1117		MG(38:1)+Na	MG(38:1)+Na	MG	(38:1)	(38:1)				C41 H80 O4 Na1	659.595	10.8443	0.00599412	0.572107	0.0885595	0.227526
POS1118		PA(34:2e)+NH4	PA(34:2e)+NH4	PA	(34:2e)	(34:2e)				C37 H75 O7 N1 P1	676.528	10.3741	0.0237864	2.7888	0.000211302	0.318814
POS1119		PA(34:3e)+NH4	PA(34:3e)+NH4	PA	(34:3e)	(34:3e)				C37 H73 O7 N1 P1	674.512	9.35143	0.0102738	0.672159	0.11959	1.26117
POS112		Cer(d43:5)+H	Cer(d43:5)+H	Cer	(d43:5)	(d43:5)				C43 H78 O3 N1	656.598	12.5915	0.0240427	1.47082	0.166442	0.0375288
POS1120		PA(34:4e)+NH4	PA(34:4e)+NH4	PA	(34:4e)	(34:4e)				C37 H71 O7 N1 P1	672.496	8.409	0.0113875	2.06228	0.0815811	0.466035
POS1123		PA(36:4)+NH4	PA(36:4)+NH4	PA	(36:4)	(36:4)				C39 H73 O8 N1 P1	714.507	7.71914	0.0123808	0.353685	0.00205695	0.753029
POS1125		PA(37:4)+NH4	PA(37:4)+NH4	PA	(37:4)	(37:4)				C40 H75 O8 N1 P1	728.522	6.732	0.0110814	0.421858	0.00935353	0.565239
POS1126		PA(37:4)+NH4	PA(37:4)+NH4	PA	(37:4)	(37:4)				C40 H75 O8 N1 P1	728.522	8.311	0.00641742	1.203	0.506625	0.621479
POS1130		PA(38:3)+NH4	PA(38:3)+NH4	PA	(38:3)	(38:3)				C41 H79 O8 N1 P1	744.554	10.157	0.00670089	0.871827	0.605186	4.51921
POS1132		PA(38:4)+NH4	PA(38:4)+NH4	PA	(38:4)	(38:4)				C41 H77 O8 N1 P1	742.538	9.12881	0.0120524	0.785492	0.350284	4.11627
POS1134		PA(38:5)+NH4	PA(38:5)+NH4	PA	(38:5)	(38:5)				C41 H75 O8 N1 P1	740.522	8.334	0.0259942	0.824823	0.468569	2.03705
POS1135		PA(38:5)+NH4	PA(38:5)+NH4	PA	(38:5)	(38:5)				C41 H75 O8 N1 P1	740.522	9.899	0.00471339	1.5347	0.280166	0.406396
POS1136		PA(38:6e)+NH4	PA(38:6e)+NH4	PA	(38:6e)	(38:6e)				C41 H75 O7 N1 P1	724.528	8.944	0.0135157	0.841318	0.455884	0.470663
POS1137		PA(38:6e)+NH4	PA(38:6e)+NH4	PA	(38:6e)	(38:6e)				C41 H75 O7 N1 P1	724.528	10.314	0.0153252	2.46696	0.0153139	0.786384
POS1139		PA(39:4)+NH4	PA(39:4)+NH4	PA	(39:4)	(39:4)				C42 H79 O8 N1 P1	756.554	7.7	0.0110155	0.752579	0.22248	1.63274
POS1140		PA(39:5)+NH4	PA(39:5)+NH4	PA	(39:5)	(39:5)				C42 H77 O8 N1 P1	754.538	6.913	0.0751321	0.582717	0.0594772	0.518431
POS1141		PA(40:6)+NH4	PA(40:6)+NH4	PA	(40:6)	(40:6)				C43 H77 O8 N1 P1	766.538	10.0045	0.0181055	1.48293	0.255293	0.358127
POS1142		PA(40:7)+NH4	PA(40:7)+NH4	PA	(40:7)	(40:7)				C43 H75 O8 N1 P1	764.522	9.133	0.00552869	1.01162	0.963997	0.806687
POS1143		PA(41:2)+NH4	PA(41:2)+NH4	PA	(41:2)	(41:2)				C44 H87 O8 N1 P1	788.616	10.6974	0.0220588	1.25949	0.307712	2.10254
POS1144		PA(41:3)+NH4	PA(41:3)+NH4	PA	(41:3)	(41:3)				C44 H85 O8 N1 P1	786.601	9.685	0.0155072	1.39443	0.191093	2.63938
POS1145		PA(41:3)+NH4	PA(41:3)+NH4	PA	(41:3)	(41:3)				C44 H85 O8 N1 P1	786.601	10.773	0.0106217	1.3998	0.161915	0.32053
POS1147		PA(41:4)+NH4	PA(41:4)+NH4	PA	(41:4)	(41:4)				C44 H83 O8 N1 P1	784.585	10.781	0.725449	2.85054	0.123027	0.123981
POS1148		PA(41:5)+NH4	PA(41:5)+NH4	PA	(41:5)	(41:5)				C44 H81 O8 N1 P1	782.569	7.961	0.00858146	1.22084	0.382946	2.25139
POS1149		PA(42:2)+NH4	PA(42:2)+NH4	PA	(42:2)	(42:2)				C45 H89 O8 N1 P1	802.632	11.234	0.00833903	0.897797	0.61299	0.484716
POS1150		PA(42:4)+NH4	PA(42:4)+NH4	PA	(42:4)	(42:4)				C45 H85 O8 N1 P1	798.601	9.922	0.00211237	0.37727	0.011717	0.51959
POS1151		PA(42:5)+NH4	PA(42:5)+NH4	PA	(42:5)	(42:5)				C45 H83 O8 N1 P1	796.585	10.226	0.0909128	6.06021	0.024367	0.676206
POS1152		PA(42:7)+NH4	PA(42:7)+NH4	PA	(42:7)	(42:7)				C45 H79 O8 N1 P1	792.554	10.429	0.0526654	0.337256	0.0042018	0.605134
POS1153		PA(43:5)+NH4	PA(43:5)+NH4	PA	(43:5)	(43:5)				C46 H85 O8 N1 P1	810.601	10.71	0.0119097	0.82671	0.570757	2.17666
POS1154		PA(22:1_22:1)+NH4	PA(44:2)+NH4	PA	(22:1_22:1)	(22:1)	(22:1)			C47 H93 O8 N1 P1	830.663	14.054	0.0194172	2.18561	0.00911403	0.119853
POS1155		PA(45:5)+NH4	PA(45:5)+NH4	PA	(45:5)	(45:5)				C48 H89 O8 N1 P1	838.632	10.455	0.0192587	0.32861	0.00223825	0.789595
POS1156		PA(45:6)+NH4	PA(45:6)+NH4	PA	(45:6)	(45:6)				C48 H87 O8 N1 P1	836.616	10.903	0.0053622	1.12915	0.690811	0.0442947
POS1157		PA(45:7)+NH4	PA(45:7)+NH4	PA	(45:7)	(45:7)				C48 H85 O8 N1 P1	834.601	10.262	0.12956	1.04834	0.870751	0.194863
POS1158		PA(46:2)+NH4	PA(46:2)+NH4	PA	(46:2)	(46:2)				C49 H97 O8 N1 P1	858.695	13.308	0.0105131	0.652395	0.103121	0.200004
POS1159		PC(10:1e_6:0)+Na	PC(16:1e)+Na	PC	(10:1e_6:0)	(10:1e)	(6:0)			C24 H48 O7 N1 P1 Na1	516.306	1.42852	0.0117697	0.295413	0.0503615	0.51995
POS116		Cer(d20:1_24:1)+H	Cer(d44:2)+H	Cer	(d20:1_24:1)	(d20:1)	(24:1)			C44 H86 O3 N1	676.66	14.5718	0.0314186	10.8143	0.000324008	0.0898395
POS1160		PC(8:1e_9:0)+Na	PC(17:1e)+Na	PC	(8:1e_9:0)	(8:1e)	(9:0)			C25 H50 O7 N1 P1 Na1	530.322	1.646	0.337307	2.17262	0.161841	0.229067
POS1164		PC(18:4)+H	PC(18:4)+H	PC	(18:4)	(18:4)				C26 H45 O8 N1 P1	530.288	1.568	0.0370536	4.43561	0.000608834	0.129345
POS1165		PC(18:4)+H	PC(18:4)+H	PC	(18:4)	(18:4)				C26 H45 O8 N1 P1	530.288	2.072	0.044368	11.3986	0.00685977	0.070392
POS1166		PC(19:1)+H	PC(19:1)+H	PC	(19:1)	(19:1)				C27 H53 O8 N1 P1	550.35	1.9124	0.0477791	1.75615	0.18535	0.0362458
POS1167		PC(19:2)+H	PC(19:2)+H	PC	(19:2)	(19:2)				C27 H51 O8 N1 P1	548.335	1.97442	0.0145166	0.0262969	0.000495028	0.468183
POS1168		PC(8:1e_11:3)+H	PC(19:4e)+H	PC	(8:1e_11:3)	(8:1e)	(11:3)			C27 H49 O7 N1 P1	530.324	1.63252	0.146673	0.850643	0.660981	0.0598376
POS1169		PC(8:1e_11:4)+H	PC(19:5e)+H	PC	(8:1e_11:4)	(8:1e)	(11:4)			C27 H47 O7 N1 P1	528.308	1.60791	0.00441456	0.0315718	0.00076288	0.390752
POS117		Cer(d18:1_26:5)+H	Cer(d44:6)+H	Cer	(d18:1_26:5)	(d18:1)	(26:5)			C44 H78 O3 N1	668.598	12.1827	0.0545899	2.2004	0.0361016	0.0467402
POS1170		PC(8:1e_12:1)+H	PC(20:2e)+H	PC	(8:1e_12:1)	(8:1e)	(12:1)			C28 H55 O7 N1 P1	548.371	2.063	0.0100856	0.0536251	0.00105343	0.25746
POS1171		PC(8:1e_12:2)+H	PC(20:3e)+H	PC	(8:1e_12:2)	(8:1e)	(12:2)			C28 H53 O7 N1 P1	546.355	1.61517	0.00218218	0.215009	0.0291091	0.464066
POS1172		PC(8:1e_12:3)+H	PC(20:4e)+H	PC	(8:1e_12:3)	(8:1e)	(12:3)			C28 H51 O7 N1 P1	544.34	1.823	0.0420196	0.0634929	0.00428192	0.842711
POS1173		PC(12:0e_10:3)+H	PC(22:3e)+H	PC	(12:0e_10:3)	(12:0e)	(10:3)			C30 H57 O7 N1 P1	574.387	2.383	0.00698591	2.00568	0.225467	0.0513932
POS1174		PC(26:0)+H	PC(26:0)+H	PC	(26:0)	(26:0)				C34 H69 O8 N1 P1	650.476	5.85663	0.0221	0.258224	0.00273473	0.145893
POS1176		PC(11:0_16:1)+H	PC(27:1)+H	PC	(11:0_16:1)	(11:0)	(16:1)			C35 H69 O8 N1 P1	662.476	7.5965	0.0139649	0.204391	0.000373586	0.260422
POS1179		PC(28:1)+H	PC(28:1)+H	PC	(28:1)	(28:1)				C36 H71 O8 N1 P1	676.491	6.10606	0.0164136	0.316817	0.0011641	0.0959102
POS1180		PC(4:0_24:1)+H	PC(28:1)+H	PC	(4:0_24:1)	(4:0)	(24:1)			C36 H71 O8 N1 P1	676.491	8.19383	0.00549399	0.201169	0.000638602	0.201341
POS1181		PC(12:1e_16:1)+H	PC(28:2e)+H	PC	(12:1e_16:1)	(12:1e)	(16:1)			C36 H71 O7 N1 P1	660.496	8.764	0.0762567	0.494536	0.0305702	0.0985934
POS1182		PC(15:0_14:0)+H	PC(29:0)+H	PC	(15:0_14:0)	(15:0)	(14:0)			C37 H75 O8 N1 P1	692.522	7.71574	0.0794407	0.384101	0.0010934	0.68713
POS1183		PC(11:0_18:0)+H	PC(29:0)+H	PC	(11:0_18:0)	(11:0)	(18:0)			C37 H75 O8 N1 P1	692.522	9.77774	0.00326949	1.34507	0.187005	0.134317
POS1186		PC(29:1e)+H	PC(29:1e)+H	PC	(29:1e)	(29:1e)				C37 H75 O7 N1 P1	676.528	9.495	0.0496399	0.699648	0.261603	0.0790612
POS1187		PC(17:0_12:2)+H	PC(29:2)+H	PC	(17:0_12:2)	(17:0)	(12:2)			C37 H71 O8 N1 P1	688.491	7.75885	0.0170541	0.218785	0.00068284	0.702482
POS1188		PC(29:2e)+H	PC(29:2e)+H	PC	(29:2e)	(29:2e)				C37 H73 O7 N1 P1	674.512	9.34739	0.00888057	0.632077	0.0690367	0.52332
POS1189		PC(29:3e)+H	PC(29:3e)+H	PC	(29:3e)	(29:3e)				C37 H71 O7 N1 P1	672.496	8.415	0.0211387	1.85672	0.0810456	0.159451
POS119		Cer(d45:4)+H	Cer(d45:4)+H	Cer	(d45:4)	(d45:4)				C45 H84 O3 N1	686.645	14.566	0.085532	2.06268	0.00297661	0.210987
POS1190		PC(18:0_12:0)+Na	PC(30:0)+Na	PC	(18:0_12:0)	(18:0)	(12:0)			C38 H76 O8 N1 P1 Na1	728.52	6.72855	0.00855041	0.37769	0.0106987	0.236606
POS1195		PC(30:0e)+H	PC(30:0e)+H	PC	(30:0e)	(30:0e)				C38 H79 O7 N1 P1	692.559	9.00167	0.0190633	1.02205	0.919108	0.131384
POS1196		PC(30:0e)+Na	PC(30:0e)+Na	PC	(30:0e)	(30:0e)				C38 H78 O7 N1 P1 Na1	714.541	9.968	0.00168516	9.90886	0.000150554	0.95525
POS1198		PC(30:1)+H	PC(30:1)+H	PC	(30:1)	(30:1)				C38 H75 O8 N1 P1	704.522	7.901	0.724331	0.0244135	0.0144158	0.893035
POS1199		PC(30:1)+H	PC(30:1)+H	PC	(30:1)	(30:1)				C38 H75 O8 N1 P1	704.522	9.13581	0.0151856	0.863021	0.67549	0.12455
POS12		Cer(d31:0)+H	Cer(d31:0)+H	Cer	(d31:0)	(d31:0)				C31 H64 O3 N1	498.488	6.73345	0.0138742	3.76096	0.0134934	0.0689078
POS1201		PC(30:1e)+H	PC(30:1e)+H	PC	(30:1e)	(30:1e)				C38 H77 O7 N1 P1	690.543	7.98764	0.0133933	13.9757	0.0319098	0.391127
POS1202		PC(12:0e_18:1)+H	PC(30:1e)+H	PC	(12:0e_18:1)	(12:0e)	(18:1)			C38 H77 O7 N1 P1	690.543	8.83538	0.0504805	0.688217	0.0749358	0.136312
POS1203		PC(18:0e_12:1)+H	PC(30:1e)+H	PC	(18:0e_12:1)	(18:0e)	(12:1)			C38 H77 O7 N1 P1	690.543	10.7446	0.0435313	4.36195	3.87199e-07	0.096441
POS1204		PC(30:2)+H	PC(30:2)+H	PC	(30:2)	(30:2)				C38 H73 O8 N1 P1	702.507	8.33889	0.0262864	0.47924	0.0203002	0.355329
POS1205		PC(12:1e_18:1)+H	PC(30:2e)+H	PC	(12:1e_18:1)	(12:1e)	(18:1)			C38 H75 O7 N1 P1	688.528	9.72813	0.0209443	3.38486	0.0035188	0.262074
POS1206		PC(30:3)+H	PC(30:3)+H	PC	(30:3)	(30:3)				C38 H71 O8 N1 P1	700.491	7.125	0.00858192	0.300671	0.00168795	0.407851
POS1207		PC(12:1e_18:2)+H	PC(30:3e)+H	PC	(12:1e_18:2)	(12:1e)	(18:2)			C38 H73 O7 N1 P1	686.512	8.82039	0.029804	4.74329	0.00347453	0.268319
POS1208		PC(31:0)+Na	PC(31:0)+Na	PC	(31:0)	(31:0)				C39 H78 O8 N1 P1 Na1	742.536	7.32331	0.124836	0.77884	0.367268	0.127236
POS1209		PC(31:0)+H	PC(31:0)+H	PC	(31:0)	(31:0)				C39 H79 O8 N1 P1	720.554	8.68206	0.0457148	0.717089	0.105204	0.9152
POS1211		PC(11:0_20:0)+H	PC(31:0)+H	PC	(11:0_20:0)	(11:0)	(20:0)			C39 H79 O8 N1 P1	720.554	10.9032	0.0104862	1.585	0.0435765	0.150466
POS1212		PC(31:0e)+H	PC(31:0e)+H	PC	(31:0e)	(31:0e)				C39 H81 O7 N1 P1	706.575	9.38963	0.0252589	2.18918	0.0314714	0.11583
POS1213		PC(19:1_12:0)+H	PC(31:1)+H	PC	(19:1_12:0)	(19:1)	(12:0)			C39 H77 O8 N1 P1	718.538	7.88056	0.0230706	0.417755	0.00704305	0.617307
POS1214		PC(8:0_23:1)+H	PC(31:1)+H	PC	(8:0_23:1)	(8:0)	(23:1)			C39 H77 O8 N1 P1	718.538	8.32655	0.00634454	1.81412	0.0324543	0.132387
POS1215		PC(18:1_13:0)+H	PC(31:1)+H	PC	(18:1_13:0)	(18:1)	(13:0)			C39 H77 O8 N1 P1	718.538	9.9075	0.00222509	0.816693	0.388407	1.16486
POS1216		PC(31:1e)+H	PC(31:1e)+H	PC	(31:1e)	(31:1e)				C39 H79 O7 N1 P1	704.559	9.229	0.0337144	1.00017	0.999439	0.0475672
POS1217		PC(31:1e)+Na	PC(31:1e)+Na	PC	(31:1e)	(31:1e)				C39 H78 O7 N1 P1 Na1	726.541	9.676	0.277662	1.48011	0.299992	0.31795
POS1218		PC(10:1e_21:0)+H	PC(31:1e)+H	PC	(10:1e_21:0)	(10:1e)	(21:0)			C39 H79 O7 N1 P1	704.559	10.6351	0.200273	5.44078	3.77518e-05	0.290269
POS1219		PC(31:2)+Na	PC(31:2)+Na	PC	(31:2)	(31:2)				C39 H74 O8 N1 P1 Na1	738.504	7.4559	0.0235939	0.627067	0.0763336	0.165305
POS1221		PC(31:2)+H	PC(31:2)+H	PC	(31:2)	(31:2)				C39 H75 O8 N1 P1	716.522	9.44283	0.00214331	0.461079	0.0614555	1.71966
POS1222		PC(31:2e)+H	PC(31:2e)+H	PC	(31:2e)	(31:2e)				C39 H77 O7 N1 P1	702.543	10.4782	0.0121736	2.10681	0.00617852	0.72627
POS1223		PC(31:3)+Na	PC(31:3)+Na	PC	(31:3)	(31:3)				C39 H72 O8 N1 P1 Na1	736.489	7.062	0.0288131	0.415518	0.0124937	0.115056
POS1224		PC(17:0_14:3)+H	PC(31:3)+H	PC	(17:0_14:3)	(17:0)	(14:3)			C39 H73 O8 N1 P1	714.507	8.00727	0.00431953	0.361246	0.00403843	0.856203
POS1225		PC(31:3)+H	PC(31:3)+H	PC	(31:3)	(31:3)				C39 H73 O8 N1 P1	714.507	8.518	0.0169936	0.51068	0.0364791	0.635326
POS1227		PC(21:1_10:3)+H	PC(31:4)+H	PC	(21:1_10:3)	(21:1)	(10:3)			C39 H71 O8 N1 P1	712.491	7.67235	0.00604472	0.0948661	0.000130009	0.16053
POS1228		PC(31:4)+H	PC(31:4)+H	PC	(31:4)	(31:4)				C39 H71 O8 N1 P1	712.491	8.745	0.0304318	0.671268	0.262304	0.141588
POS1229		PC(20:4e_11:0)+H	PC(31:4e)+H	PC	(20:4e_11:0)	(20:4e)	(11:0)			C39 H73 O7 N1 P1	698.512	8.78244	0.00114192	0.93459	0.75394	0.312209
POS1231		PC(16:0_16:0)+Na	PC(32:0)+Na	PC	(16:0_16:0)	(16:0)	(16:0)			C40 H80 O8 N1 P1 Na1	756.551	7.68781	0.00961005	0.716351	0.171899	0.68211
POS1234		PC(32:0)+H	PC(32:0)+H	PC	(32:0)	(32:0)				C40 H81 O8 N1 P1	734.569	9.90897	0.67742	0.347047	0.0510236	1.78101
POS1236		PC(32:0e)+Na	PC(32:0e)+Na	PC	(32:0e)	(32:0e)				C40 H82 O7 N1 P1 Na1	742.572	8.598	0.0243541	0.949177	0.834183	0.106753
POS1237		PC(32:0e)+H	PC(32:0e)+H	PC	(32:0e)	(32:0e)				C40 H83 O7 N1 P1	720.59	10.165	0.0256985	1.87937	0.0100996	0.216843
POS1239		PC(32:1)+Na	PC(32:1)+Na	PC	(32:1)	(32:1)				C40 H78 O8 N1 P1 Na1	754.536	6.912	0.0744724	0.553069	0.0460756	0.215872
POS124		Cer(m32:0)+NH4	Cer(m32:0)+NH4	Cer	(m32:0)	(m32:0)				C32 H69 O2 N2	513.535	9.11017	0.0100851	1.6021	0.261658	1.01321
POS1241		PC(9:0_23:1)+H	PC(32:1)+H	PC	(9:0_23:1)	(9:0)	(23:1)			C40 H79 O8 N1 P1	732.554	9.06412	0.00840693	0.658442	0.433345	0.139648
POS1242		PC(18:0_14:1)+H	PC(32:1)+H	PC	(18:0_14:1)	(18:0)	(14:1)			C40 H79 O8 N1 P1	732.554	10.2848	0.0196188	1.7758	0.039169	0.199124
POS1245		PC(14:0e_18:1)+H	PC(32:1e)+H	PC	(14:0e_18:1)	(14:0e)	(18:1)			C40 H81 O7 N1 P1	718.575	9.14984	0.00575003	0.827456	0.39369	0.276717
POS1248		PC(22:1_10:1)+H	PC(32:2)+H	PC	(22:1_10:1)	(22:1)	(10:1)			C40 H77 O8 N1 P1	730.538	8.05501	0.0175026	0.610556	0.0735149	0.143254
POS1250		PC(32:2e)+H	PC(32:2e)+H	PC	(32:2e)	(32:2e)				C40 H79 O7 N1 P1	716.559	8.21936	0.0763532	1.98021	0.0553884	0.093533
POS1251		PC(14:1e_18:1)+H	PC(32:2e)+H	PC	(14:1e_18:1)	(14:1e)	(18:1)			C40 H79 O7 N1 P1	716.559	10.8433	0.00487593	8.47221	0.000430095	0.581173
POS1252		PC(32:3)+H	PC(32:3)+H	PC	(32:3)	(32:3)				C40 H75 O8 N1 P1	728.522	6.73398	0.00939471	0.385264	0.00549322	0.233569
POS1253		PC(10:0_22:3)+H	PC(32:3)+H	PC	(10:0_22:3)	(10:0)	(22:3)			C40 H75 O8 N1 P1	728.522	8.31402	0.00769714	1.0947	0.711519	0.303676
POS1254		PC(20:1_12:2)+H	PC(32:3)+H	PC	(20:1_12:2)	(20:1)	(12:2)			C40 H75 O8 N1 P1	728.522	8.79151	0.0174371	2.39793	0.407709	0.124343
POS1255		PC(14:1e_18:2)+H	PC(32:3e)+H	PC	(14:1e_18:2)	(14:1e)	(18:2)			C40 H77 O7 N1 P1	714.543	9.95958	0.00406098	9.57242	0.000137344	0.96349
POS1259		PC(12:1e_20:4)+H	PC(32:5e)+H	PC	(12:1e_20:4)	(12:1e)	(20:4)			C40 H73 O7 N1 P1	710.512	8.79083	0.0339523	2.66332	0.0722475	0.109952
POS1260		PC(33:0)+Na	PC(33:0)+Na	PC	(33:0)	(33:0)				C41 H82 O8 N1 P1 Na1	770.567	8.285	0.00960257	1.53489	0.107968	0.286538
POS1262		PC(9:0_24:0)+H	PC(33:0)+H	PC	(9:0_24:0)	(9:0)	(24:0)			C41 H83 O8 N1 P1	748.585	9.82007	0.00723895	1.13854	0.524269	0.280167
POS1264		PC(33:0e)+H	PC(33:0e)+H	PC	(33:0e)	(33:0e)				C41 H85 O7 N1 P1	734.606	10.5164	0.00477356	3.34674	0.00156013	0.106891
POS1265		PC(15:0_18:1)+H	PC(33:1)+H	PC	(15:0_18:1)	(15:0)	(18:1)			C41 H81 O8 N1 P1	746.569	8.81947	0.00162019	0.673084	0.113416	0.609825
POS1266		PC(12:0_21:1)+H	PC(33:1)+H	PC	(12:0_21:1)	(12:0)	(21:1)			C41 H81 O8 N1 P1	746.569	9.63482	0.0198865	0.490741	0.0235035	0.353294
POS1267		PC(10:0_23:1)+H	PC(33:1)+H	PC	(10:0_23:1)	(10:0)	(23:1)			C41 H81 O8 N1 P1	746.569	11.0245	0.00482491	0.974819	0.912735	0.905251
POS1277		PC(33:1e)+H	PC(33:1e)+H	PC	(33:1e)	(33:1e)				C41 H83 O7 N1 P1	732.59	10.3946	0.23644	2.32929	0.0214928	0.0732902
POS1278		PC(33:1e)+Na	PC(33:1e)+Na	PC	(33:1e)	(33:1e)				C41 H82 O7 N1 P1 Na1	754.572	11.337	0.0034338	0.322738	0.0037287	0.230297
POS1279		PC(33:1e)+H	PC(33:1e)+H	PC	(33:1e)	(33:1e)				C41 H83 O7 N1 P1	732.59	11.7565	0.289601	2.80933	0.0560576	0.084952
POS1281		PC(33:2)+H	PC(33:2)+H	PC	(33:2)	(33:2)				C41 H79 O8 N1 P1	744.554	8.5885	0.00566597	0.621626	0.213893	0.166747
POS1282		PC(17:1_16:1)+H	PC(33:2)+H	PC	(17:1_16:1)	(17:1)	(16:1)			C41 H79 O8 N1 P1	744.554	10.008	0.0026962	0.982168	0.943705	1.09412
POS1283		PC(22:1_11:1)+H	PC(33:2)+H	PC	(22:1_11:1)	(22:1)	(11:1)			C41 H79 O8 N1 P1	744.554	10.4943	0.00414378	0.757776	0.25382	2.31945
POS1285		PC(12:1e_21:1)+H	PC(33:2e)+H	PC	(12:1e_21:1)	(12:1e)	(21:1)			C41 H81 O7 N1 P1	730.575	8.80902	0.00174739	4.0493	0.00703746	0.168253
POS1286		PC(33:2e)+H	PC(33:2e)+H	PC	(33:2e)	(33:2e)				C41 H81 O7 N1 P1	730.575	9.3925	0.0152374	1.27345	0.442296	0.00494834
POS1287		PC(33:2e)+H	PC(33:2e)+H	PC	(33:2e)	(33:2e)				C41 H81 O7 N1 P1	730.575	11.5953	0.0155737	3.10326	0.00062499	0.535465
POS1289		PC(21:0_12:3)+H	PC(33:3)+H	PC	(21:0_12:3)	(21:0)	(12:3)			C41 H77 O8 N1 P1	742.538	9.13454	0.00289674	0.683958	0.151488	1.97791
POS1290		PC(15:0_18:3)+H	PC(33:3)+H	PC	(15:0_18:3)	(15:0)	(18:3)			C41 H77 O8 N1 P1	742.538	9.65761	0.00374659	11.1696	0.0587681	1.60001
POS1291		PC(33:3)+H	PC(33:3)+H	PC	(33:3)	(33:3)				C41 H77 O8 N1 P1	742.538	10.9028	0.0458961	1.2465	0.323122	0.0402467
POS1292		PC(33:3e)+H	PC(33:3e)+H	PC	(33:3e)	(33:3e)				C41 H79 O7 N1 P1	728.559	10.7154	0.00226598	2.58015	0.0033095	0.937745
POS1293		PC(20:4_13:0)+H	PC(33:4)+H	PC	(20:4_13:0)	(20:4)	(13:0)			C41 H75 O8 N1 P1	740.522	8.34177	0.0246247	0.760035	0.279583	0.865177
POS1294		PC(22:2_11:2)+H	PC(33:4)+H	PC	(22:2_11:2)	(22:2)	(11:2)			C41 H75 O8 N1 P1	740.522	8.83299	0.0103699	0.471529	0.0268528	0.466548
POS1295		PC(33:4)+H	PC(33:4)+H	PC	(33:4)	(33:4)				C41 H75 O8 N1 P1	740.522	9.9024	0.0119036	1.55246	0.259751	0.136314
POS1296		PC(33:4e)+H	PC(33:4e)+H	PC	(33:4e)	(33:4e)				C41 H77 O7 N1 P1	726.543	9.70014	0.273978	0.931536	0.863917	0.281933
POS1297		PC(33:4e)+H	PC(33:4e)+H	PC	(33:4e)	(33:4e)				C41 H77 O7 N1 P1	726.543	10.2094	0.00432251	0.227226	0.00298065	0.462071
POS1298		PC(22:1_11:4)+H	PC(33:5)+H	PC	(22:1_11:4)	(22:1)	(11:4)			C41 H73 O8 N1 P1	738.507	8.88531	0.0121713	1.04976	0.905515	0.141461
POS1299		PC(17:0_17:0)+Na	PC(34:0)+Na	PC	(17:0_17:0)	(17:0)	(17:0)			C42 H84 O8 N1 P1 Na1	784.583	9.06353	0.0049072	1.89077	0.228473	0.806243
POS1300		PC(10:0_24:0)+H	PC(34:0)+H	PC	(10:0_24:0)	(10:0)	(24:0)			C42 H85 O8 N1 P1	762.601	10.5707	0.00864995	1.37525	0.117769	0.636792
POS1301		PC(34:0)+H	PC(34:0)+H	PC	(34:0)	(34:0)				C42 H85 O8 N1 P1	762.601	10.987	0.00481741	0.215177	0.0343518	0.838615
POS1302		PC(12:0e_22:0)+Na	PC(34:0e)+Na	PC	(12:0e_22:0)	(12:0e)	(22:0)			C42 H86 O7 N1 P1 Na1	770.603	9.458	0.00706914	1.60807	0.0420929	0.158577
POS1303		PC(16:0e_18:0)+H	PC(34:0e)+H	PC	(16:0e_18:0)	(16:0e)	(18:0)			C42 H87 O7 N1 P1	748.621	11.2842	0.0523606	3.5163	0.00140566	0.10601
POS1304		PC(12:0_22:1)+Na	PC(34:1)+Na	PC	(12:0_22:1)	(12:0)	(22:1)			C42 H82 O8 N1 P1 Na1	782.567	8.048	0.00713777	1.16707	0.517591	0.95119
POS1306		PC(16:0_18:1)+H	PC(34:1)+H	PC	(16:0_18:1)	(16:0)	(18:1)			C42 H83 O8 N1 P1	760.585	10.192	1.38008	36.1598	0.0763971	0.82039
POS1308		PC(13:0_21:1)+H	PC(34:1)+H	PC	(13:0_21:1)	(13:0)	(21:1)			C42 H83 O8 N1 P1	760.585	11.569	1.63454	0.540819	0.288832	0.32938
POS1311		PC(20:0e_14:1)+H	PC(34:1e)+H	PC	(20:0e_14:1)	(20:0e)	(14:1)			C42 H85 O7 N1 P1	746.606	10.2597	0.00938766	1.8626	0.0129878	0.3278
POS1312		PC(34:2)+Na	PC(34:2)+Na	PC	(34:2)	(34:2)				C42 H80 O8 N1 P1 Na1	780.551	7.145	0.00352269	1.19506	0.577603	0.336074
POS1314		PC(17:1_17:1)+H	PC(34:2)+H	PC	(17:1_17:1)	(17:1)	(17:1)			C42 H81 O8 N1 P1	758.569	10.5888	0.0546005	3.39788	4.51727e-05	0.345977
POS1316		PC(14:1e_20:1)+H	PC(34:2e)+H	PC	(14:1e_20:1)	(14:1e)	(20:1)			C42 H83 O7 N1 P1	744.59	9.3838	0.00581571	1.82273	0.0128514	0.407324
POS1317		PC(34:3)+H	PC(34:3)+H	PC	(34:3)	(34:3)				C42 H79 O8 N1 P1	756.554	5.531	0.0527711	4.7915	0.14127	0.0280409
POS1318		PC(34:3)+Na	PC(34:3)+Na	PC	(34:3)	(34:3)				C42 H78 O8 N1 P1 Na1	778.536	6.35482	0.00240782	0.876696	0.605425	0.0337582
POS1322		PC(24:2_10:1)+H	PC(34:3)+H	PC	(24:2_10:1)	(24:2)	(10:1)			C42 H79 O8 N1 P1	756.554	9.69799	0.0228091	1.61043	0.0535854	0.0557404
POS1323		PC(18:3e_16:0)+H	PC(34:3e)+H	PC	(18:3e_16:0)	(18:3e)	(16:0)			C42 H81 O7 N1 P1	742.575	8.59831	0.00919414	1.03413	0.884542	0.0901025
POS1325		PC(20:2_14:2)+H	PC(34:4)+H	PC	(20:2_14:2)	(20:2)	(14:2)			C42 H77 O8 N1 P1	754.538	7.35954	0.167781	0.277656	0.00390056	0.285087
POS1326		PC(20:2_14:2)+H	PC(34:4)+H	PC	(20:2_14:2)	(20:2)	(14:2)			C42 H77 O8 N1 P1	754.538	8.45757	0.00368022	1.13668	0.608895	0.31992
POS1327		PC(34:4)+H	PC(34:4)+H	PC	(34:4)	(34:4)				C42 H77 O8 N1 P1	754.538	9.22485	0.0413455	0.374468	0.00377653	0.148573
POS1328		PC(34:4)+H	PC(34:4)+H	PC	(34:4)	(34:4)				C42 H77 O8 N1 P1	754.538	10.2769	0.0102324	2.11678	0.0446341	0.0816596
POS1329		PC(14:1e_20:3)+H	PC(34:4e)+H	PC	(14:1e_20:3)	(14:1e)	(20:3)			C42 H79 O7 N1 P1	740.559	10.2233	0.117433	5.66685	0.00151725	0.2147
POS1330		PC(20:2e_14:3)+H	PC(34:5e)+H	PC	(20:2e_14:3)	(20:2e)	(14:3)			C42 H77 O7 N1 P1	738.543	9.75058	0.0240668	4.68084	0.000136366	0.295851
POS1331		PC(34:5e)+H	PC(34:5e)+H	PC	(34:5e)	(34:5e)				C42 H77 O7 N1 P1	738.543	10.8526	0.0249961	9.42818	0.00208968	0.233354
POS1332		PC(34:6e)+H	PC(34:6e)+H	PC	(34:6e)	(34:6e)				C42 H75 O7 N1 P1	736.528	8.98248	0.01428	5.91101	0.000117271	0.18328
POS1333		PC(29:0_6:0)+H	PC(35:0)+H	PC	(29:0_6:0)	(29:0)	(6:0)			C43 H87 O8 N1 P1	776.616	10.9561	0.0144101	0.966043	0.874306	0.244387
POS1334		PC(35:0)+Na	PC(35:0)+Na	PC	(35:0)	(35:0)				C43 H86 O8 N1 P1 Na1	798.598	11.564	0.00774395	0.0674652	0.0001169	0.320637
POS1336		PC(17:0_18:1)+H	PC(35:1)+H	PC	(17:0_18:1)	(17:0)	(18:1)			C43 H85 O8 N1 P1	774.601	10.7952	0.0569665	0.71494	0.232498	0.132456
POS1337		PC(19:1_16:1)+H	PC(35:2)+H	PC	(19:1_16:1)	(19:1)	(16:1)			C43 H83 O8 N1 P1	772.585	9.12257	0.00371332	1.39322	0.15377	0.466041
POS1338		PC(23:1_12:1)+H	PC(35:2)+H	PC	(23:1_12:1)	(23:1)	(12:1)			C43 H83 O8 N1 P1	772.585	9.88636	0.0392333	0.740197	0.217457	0.24138
POS1339		PC(35:2e)+H	PC(35:2e)+H	PC	(35:2e)	(35:2e)				C43 H85 O7 N1 P1	758.606	9.77829	0.452105	4.4541	0.0126322	0.348513
POS1340		PC(35:2e)+H	PC(35:2e)+H	PC	(35:2e)	(35:2e)				C43 H85 O7 N1 P1	758.606	10.4698	0.0427566	5.04574	0.000220733	0.206989
POS1341		PC(22:3_13:0)+H	PC(35:3)+H	PC	(22:3_13:0)	(22:3)	(13:0)			C43 H81 O8 N1 P1	770.569	8.28972	0.0765455	1.70573	0.0366872	0.334273
POS1343		PC(24:2_11:1)+H	PC(35:3)+H	PC	(24:2_11:1)	(24:2)	(11:1)			C43 H81 O8 N1 P1	770.569	9.97427	0.012082	0.838653	0.525074	0.169928
POS1345		PC(35:3e)+H	PC(35:3e)+H	PC	(35:3e)	(35:3e)				C43 H83 O7 N1 P1	756.59	9.59689	0.0377326	6.19556	0.00184511	0.299751
POS1346		PC(35:3e)+H	PC(35:3e)+H	PC	(35:3e)	(35:3e)				C43 H83 O7 N1 P1	756.59	11.7515	0.0235042	0.719088	0.217461	0.147809
POS1347		PC(35:4)+H	PC(35:4)+H	PC	(35:4)	(35:4)				C43 H79 O8 N1 P1	768.554	9.44085	0.0232491	0.378875	0.00279574	0.503008
POS1348		PC(25:0_10:4)+H	PC(35:4)+H	PC	(25:0_10:4)	(25:0)	(10:4)			C43 H79 O8 N1 P1	768.554	9.96742	0.00463382	0.455867	0.0139406	0.837124
POS1350		PC(35:4e)+H	PC(35:4e)+H	PC	(35:4e)	(35:4e)				C43 H81 O7 N1 P1	754.575	10.6214	0.0484814	1.88955	0.0388998	0.131572
POS1351		PC(35:4e)+H	PC(35:4e)+H	PC	(35:4e)	(35:4e)				C43 H81 O7 N1 P1	754.575	11.014	0.00521763	0.793397	0.362229	0.227611
POS1352		PC(35:5)+H	PC(35:5)+H	PC	(35:5)	(35:5)				C43 H77 O8 N1 P1	766.538	8.93002	0.0261799	0.771493	0.349431	0.4695
POS1353		PC(35:5)+H	PC(35:5)+H	PC	(35:5)	(35:5)				C43 H77 O8 N1 P1	766.538	10.179	0.0449888	1.18735	0.531309	0.167416
POS1354		PC(36:0)+Na	PC(36:0)+Na	PC	(36:0)	(36:0)				C44 H88 O8 N1 P1 Na1	812.614	9.874	0.0209171	0.652529	0.0903407	0.293479
POS1355		PC(25:0_11:0)+H	PC(36:0)+H	PC	(25:0_11:0)	(25:0)	(11:0)			C44 H89 O8 N1 P1	790.632	11.6567	0.0160316	1.30719	0.227963	0.124636
POS1360		PC(19:1_17:0)+H	PC(36:1)+H	PC	(19:1_17:0)	(19:1)	(17:0)			C44 H87 O8 N1 P1	788.616	11.4605	0.274363	11.7748	0.346721	0.962525
POS1361		PC(14:0e_22:1)+H	PC(36:1e)+H	PC	(14:0e_22:1)	(14:0e)	(22:1)			C44 H89 O7 N1 P1	774.637	11.3893	0.00725209	0.491371	0.17208	0.620576
POS1363		PC(18:1_18:1)+Na	PC(36:2)+Na	PC	(18:1_18:1)	(18:1)	(18:1)			C44 H84 O8 N1 P1 Na1	808.583	8.905	0.142569	0.695027	0.140983	0.547962
POS1365		PC(24:0_12:2)+H	PC(36:2)+H	PC	(24:0_12:2)	(24:0)	(12:2)			C44 H85 O8 N1 P1	786.601	10.3535	0.0331959	0.940877	0.797676	0.623106
POS1366		PC(25:1_11:1)+H	PC(36:2)+H	PC	(25:1_11:1)	(25:1)	(11:1)			C44 H85 O8 N1 P1	786.601	10.9333	0.0307162	1.10823	0.802794	0.103309
POS1367		PC(36:2)+H	PC(36:2)+H	PC	(36:2)	(36:2)				C44 H85 O8 N1 P1	786.601	11.5215	0.0597715	2.09476	0.0404253	0.0821444
POS1369		PC(36:2e)+H	PC(36:2e)+H	PC	(36:2e)	(36:2e)				C44 H87 O7 N1 P1	772.621	10.415	0.109935	2.41228	0.0166655	0.0738931
POS1370		PC(18:0e_18:2)+H	PC(36:2e)+H	PC	(18:0e_18:2)	(18:0e)	(18:2)			C44 H87 O7 N1 P1	772.621	11.2099	0.0248451	6.83552	0.0010533	0.186393
POS1371		PC(36:3)+H	PC(36:3)+H	PC	(36:3)	(36:3)				C44 H83 O8 N1 P1	784.585	6.66827	0.0185922	23.9636	0.0655993	0.0481355
POS1372		PC(25:0_11:3)+Na	PC(36:3)+Na	PC	(25:0_11:3)	(25:0)	(11:3)			C44 H82 O8 N1 P1 Na1	806.567	7.78	0.0154625	0.644808	0.139427	0.526572
POS1373		PC(36:3)+Na	PC(36:3)+Na	PC	(36:3)	(36:3)				C44 H82 O8 N1 P1 Na1	806.567	8.222	0.0689706	1.35797	0.352926	0.061784
POS1375		PC(36:3)+H	PC(36:3)+H	PC	(36:3)	(36:3)				C44 H83 O8 N1 P1	784.585	9.34893	0.0270346	0.328659	0.00331192	0.984934
POS1377		PC(14:0e_22:3)+H	PC(36:3e)+H	PC	(14:0e_22:3)	(14:0e)	(22:3)			C44 H85 O7 N1 P1	770.606	9.46611	0.0123057	1.56133	0.0456679	0.138471
POS1378		PC(16:1e_20:2)+H	PC(36:3e)+H	PC	(16:1e_20:2)	(16:1e)	(20:2)			C44 H85 O7 N1 P1	770.606	10.3508	0.0851116	2.94357	0.00198316	0.182303
POS1379		PC(36:4)+H	PC(36:4)+H	PC	(36:4)	(36:4)				C44 H81 O8 N1 P1	782.569	5.821	0.0248714	34.0683	0.0800684	0.0457646
POS1380		PC(36:4)+Na	PC(36:4)+Na	PC	(36:4)	(36:4)				C44 H80 O8 N1 P1 Na1	804.551	7	0.00159627	1.07805	0.804903	0.149469
POS1384		PC(36:4)+H	PC(36:4)+H	PC	(36:4)	(36:4)				C44 H81 O8 N1 P1	782.569	9.525	0.00132993	1.78567	0.322319	0.6505
POS1387		PC(20:3e_16:1)+H	PC(36:4e)+H	PC	(20:3e_16:1)	(20:3e)	(16:1)			C44 H83 O7 N1 P1	768.59	9.20228	0.00697091	1.95641	0.00803689	0.181468
POS1390		PC(36:5)+Na	PC(36:5)+Na	PC	(36:5)	(36:5)				C44 H78 O8 N1 P1 Na1	802.536	7.78593	0.00696292	0.678499	0.131153	0.147348
POS1391		PC(36:6)+H	PC(36:6)+H	PC	(36:6)	(36:6)				C44 H77 O8 N1 P1	778.538	6.36	0.00593857	0.891579	0.642722	0.0344961
POS1392		PC(36:6)+H	PC(36:6)+H	PC	(36:6)	(36:6)				C44 H77 O8 N1 P1	778.538	7.923	0.00830018	1.0009	0.996931	0.281695
POS1393		PC(36:6e)+H	PC(36:6e)+H	PC	(36:6e)	(36:6e)				C44 H79 O7 N1 P1	764.559	9.79524	0.584958	1.52237	0.614064	1.32287
POS1395		PC(37:1)+H	PC(37:1)+H	PC	(37:1)	(37:1)				C45 H89 O8 N1 P1	802.632	13.134	0.0199315	0.907428	0.657887	0.047051
POS1396		PC(27:0_10:2)+H	PC(37:2)+H	PC	(27:0_10:2)	(27:0)	(10:2)			C45 H87 O8 N1 P1	800.616	10.1986	0.0067353	1.09373	0.70488	0.172962
POS1397		PC(37:3)+H	PC(37:3)+H	PC	(37:3)	(37:3)				C45 H85 O8 N1 P1	798.601	9.35356	0.179916	0.655958	0.401073	0.1949
POS1398		PC(37:3)+H	PC(37:3)+H	PC	(37:3)	(37:3)				C45 H85 O8 N1 P1	798.601	11.5729	0.00633847	0.0681529	0.000120898	0.320729
POS1399		PC(37:3e)+H	PC(37:3e)+H	PC	(37:3e)	(37:3e)				C45 H87 O7 N1 P1	784.621	12.772	0.113693	0.405405	0.0183799	0.0565886
POS14		Cer(d32:0)+H	Cer(d32:0)+H	Cer	(d32:0)	(d32:0)				C32 H66 O3 N1	512.504	7.44468	0.00519569	1.31835	0.52376	0.204594
POS140		Cer(m17:1_15:1)+H	Cer(m32:2)+H	Cer	(m17:1_15:1)	(m17:1)	(15:1)			C32 H62 O2 N1	492.478	7.08814	0.0276423	0.94802	0.827862	0.109486
POS1400		PC(17:0_20:4)+H	PC(37:4)+H	PC	(17:0_20:4)	(17:0)	(20:4)			C45 H83 O8 N1 P1	796.585	9.993	0.042268	1.95997	0.12841	0.154706
POS1401		PC(37:6)+H	PC(37:6)+H	PC	(37:6)	(37:6)				C45 H79 O8 N1 P1	792.554	10.7963	0.00689192	0.0749475	0.000146467	0.239718
POS1402		PC(38:1)+Na	PC(38:1)+Na	PC	(38:1)	(38:1)				C46 H90 O8 N1 P1 Na1	838.63	10.453	0.0123287	0.286179	0.00184412	0.315601
POS1403		PC(26:1_12:0)+H	PC(38:1)+H	PC	(26:1_12:0)	(26:1)	(12:0)			C46 H91 O8 N1 P1	816.648	11.7869	0.0140476	0.70172	0.156986	0.241945
POS1405		PC(38:3)+Na	PC(38:3)+Na	PC	(38:3)	(38:3)				C46 H86 O8 N1 P1 Na1	834.598	8.70376	0.0169777	0.634473	0.0906274	0.410481
POS1406		PC(38:3)+Na	PC(38:3)+Na	PC	(38:3)	(38:3)				C46 H86 O8 N1 P1 Na1	834.598	9.181	0.44824	1.16028	0.560206	0.0353736
POS1408		PC(38:3)+H	PC(38:3)+H	PC	(38:3)	(38:3)				C46 H87 O8 N1 P1	812.616	10.678	0.0305391	0.910101	0.770612	0.260061
POS1409		PC(38:4)+Na	PC(38:4)+Na	PC	(38:4)	(38:4)				C46 H84 O8 N1 P1 Na1	832.583	8.337	0.00754833	1.2793	0.263874	0.0629775
POS141		Cer(m17:1_15:1)+H	Cer(m32:2)+H	Cer	(m17:1_15:1)	(m17:1)	(15:1)			C32 H62 O2 N1	492.478	7.54646	0.27493	0.839626	0.591174	0.0337879
POS1411		PC(38:4)+Na	PC(38:4)+Na	PC	(38:4)	(38:4)				C46 H84 O8 N1 P1 Na1	832.583	9.712	0.0156258	1.79458	0.291368	0.132426
POS1413		PC(38:5)+H	PC(38:5)+H	PC	(38:5)	(38:5)				C46 H83 O8 N1 P1	808.585	8.33404	0.010223	0.694091	0.490367	0.32415
POS1415		PC(28:1_10:4)+H	PC(38:5)+H	PC	(28:1_10:4)	(28:1)	(10:4)			C46 H83 O8 N1 P1	808.585	9.79775	0.00414351	1.7449	0.207243	0.636887
POS1418		PC(38:6)+H	PC(38:6)+H	PC	(38:6)	(38:6)				C46 H81 O8 N1 P1	806.569	7.76105	0.014883	0.660535	0.15057	0.570976
POS142		Cer(m18:1_15:1)+H	Cer(m33:2)+H	Cer	(m18:1_15:1)	(m18:1)	(15:1)			C33 H64 O2 N1	506.493	7.69133	0.0175259	2.44257	0.0252751	0.10045
POS1420		PC(38:7)+H	PC(38:7)+H	PC	(38:7)	(38:7)				C46 H79 O8 N1 P1	804.554	8.533	0.0156695	1.65506	0.0728563	0.103691
POS1421		PC(38:8)+H	PC(38:8)+H	PC	(38:8)	(38:8)				C46 H77 O8 N1 P1	802.538	7.166	0.0107645	1.06961	0.802823	0.117383
POS1422		PC(39:2)+H	PC(39:2)+H	PC	(39:2)	(39:2)				C47 H91 O8 N1 P1	828.648	13.346	0.0745382	0.85684	0.564177	0.0409554
POS1423		PC(39:5)+H	PC(39:5)+H	PC	(39:5)	(39:5)				C47 H85 O8 N1 P1	822.601	10.382	0.00431679	0.697266	0.155281	0.166323
POS1424		PC(22:1_18:2)+H	PC(40:3)+H	PC	(22:1_18:2)	(22:1)	(18:2)			C48 H91 O8 N1 P1	840.648	10.9643	0.0215133	0.48599	0.0437967	0.151051
POS1425		PC(20:0_20:4)+H	PC(40:4)+H	PC	(20:0_20:4)	(20:0)	(20:4)			C48 H89 O8 N1 P1	838.632	10.2577	0.0144257	0.169957	0.000590392	0.275344
POS1426		PC(18:1_22:4)+H	PC(40:5)+H	PC	(18:1_22:4)	(18:1)	(22:4)			C48 H87 O8 N1 P1	836.616	9.40487	0.0122739	0.494154	0.0925989	0.329337
POS1427		PC(18:1_22:5)+H	PC(40:6)+H	PC	(18:1_22:5)	(18:1)	(22:5)			C48 H85 O8 N1 P1	834.601	8.666	0.0169166	0.624663	0.0651739	0.42879
POS1428		PC(18:4_22:2)+H	PC(40:6)+H	PC	(18:4_22:2)	(18:4)	(22:2)			C48 H85 O8 N1 P1	834.601	10.4623	0.00192417	0.216834	0.00170795	0.330722
POS1429		PC(40:7)+H	PC(40:7)+H	PC	(40:7)	(40:7)				C48 H83 O8 N1 P1	832.585	8.298	0.0997618	1.40289	0.108254	0.129913
POS143		Cer(m18:0_16:0)+H	Cer(m34:0)+H	Cer	(m18:0_16:0)	(m18:0)	(16:0)			C34 H70 O2 N1	524.54	10.8157	0.00863943	0.979682	0.933166	0.030997
POS1430		PC(40:7)+H	PC(40:7)+H	PC	(40:7)	(40:7)				C48 H83 O8 N1 P1	832.585	9.273	0.00953198	0.786545	0.281782	0.207767
POS1431		PC(42:1)+H	PC(42:1)+H	PC	(42:1)	(42:1)				C50 H99 O8 N1 P1	872.71	13.781	0.00336247	2.14978	0.00263305	0.103865
POS1432		PC(21:1_21:1)+H	PC(42:2)+H	PC	(21:1_21:1)	(21:1)	(21:1)			C50 H97 O8 N1 P1	870.695	13.0317	0.0733436	1.3005	0.309483	0.0388102
POS1433		PC(47:3)+Na	PC(47:3)+Na	PC	(47:3)	(47:3)				C55 H104 O8 N1 P1 Na1	960.739	12.207	0.0251377	0.91343	0.671757	0.0979591
POS1436		PE(16:0e)+H	PE(16:0e)+H	PE	(16:0e)	(16:0e)				C21 H45 O7 N1 P1	454.293	1.90874	0.000670698	0.56891	0.0724993	0.435992
POS1439		PE(8:1e_8:0)+Na	PE(16:1e)+Na	PE	(8:1e_8:0)	(8:1e)	(8:0)			C21 H42 O7 N1 P1 Na1	474.259	1.46385	0.0385495	0.983168	0.977613	0.343881
POS144		Cer(m34:1)+H-H2O	Cer(m34:1)+H-H2O	Cer	(m34:1)	(m34:1)				C34 H66 O1 N1	504.514	15.205	0.0225672	1.78694	0.324054	0.0323254
POS1440		PE(11:0_6:0)+Na	PE(17:0)+Na	PE	(11:0_6:0)	(11:0)	(6:0)			C22 H44 O8 N1 P1 Na1	504.27	1.35487	0.0924913	2.81862	0.0752292	0.127085
POS1441		PE(17:0e)+H	PE(17:0e)+H	PE	(17:0e)	(17:0e)				C22 H47 O7 N1 P1	468.308	2.295	0.190185	0.927824	0.826938	0.162802
POS1442		PE(17:1e)+H	PE(17:1e)+H	PE	(17:1e)	(17:1e)				C22 H45 O7 N1 P1	466.293	1.67822	0.0189523	0.44884	0.157076	0.428743
POS1444		PE(12:0e_6:0)+H	PE(18:0e)+H	PE	(12:0e_6:0)	(12:0e)	(6:0)			C23 H49 O7 N1 P1	482.324	2.74088	0.012213	1.21016	0.520247	0.115343
POS1455		PE(18:2e)+H	PE(18:2e)+H	PE	(18:2e)	(18:2e)				C23 H45 O7 N1 P1	478.293	9.5783	0.0529682	2.75108	0.00134725	0.331918
POS1456		PE(18:2e)+H	PE(18:2e)+H	PE	(18:2e)	(18:2e)				C23 H45 O7 N1 P1	478.293	10.7204	0.000670887	5.07665	0.00104982	0.275527
POS1458		PE(18:3e)+H	PE(18:3e)+H	PE	(18:3e)	(18:3e)				C23 H43 O7 N1 P1	476.277	1.33165	0.0119471	0.529991	0.238142	1.07553
POS1459		PE(8:0_11:1)+Na	PE(19:1)+Na	PE	(8:0_11:1)	(8:0)	(11:1)			C24 H46 O8 N1 P1 Na1	530.285	1.39643	0.0395873	4.66731	0.0234169	0.225707
POS1460		PE(19:1)+H	PE(19:1)+H	PE	(19:1)	(19:1)				C24 H47 O8 N1 P1	508.303	1.89861	0.00657236	6.78787	0.0206602	0.67778
POS1461		PE(19:1e)+H	PE(19:1e)+H	PE	(19:1e)	(19:1e)				C24 H49 O7 N1 P1	494.324	2.33023	0.0109223	0.215585	0.00840712	0.241141
POS1463		PE(19:2)+H	PE(19:2)+H	PE	(19:2)	(19:2)				C24 H45 O8 N1 P1	506.288	1.47071	0.00471379	9.76327	0.013837	0.922497
POS1465		PE(14:0e_6:0)+Na	PE(20:0e)+Na	PE	(14:0e_6:0)	(14:0e)	(6:0)			C25 H52 O7 N1 P1 Na1	532.337	2.37566	0.0137828	0.0729735	0.000976141	0.423233
POS1466		PE(14:0p_6:0)+H	PE(20:0p)+H	PE	(14:0p_6:0)	(14:0p)	(6:0)			C25 H51 O7 N1 P1	508.34	2.68244	0.0183162	0.0427458	0.00075616	0.265198
POS1467		PE(20:1e)+H	PE(20:1e)+H	PE	(20:1e)	(20:1e)				C25 H51 O7 N1 P1	508.34	2.68107	0.0132116	0.249902	0.0832162	0.257153
POS1468		PE(10:0e_10:2)+Na	PE(20:2e)+Na	PE	(10:0e_10:2)	(10:0e)	(10:2)			C25 H48 O7 N1 P1 Na1	528.306	1.60757	0.00162951	0.0319862	0.000733213	0.8461
POS1469		PE(20:2e)+H	PE(20:2e)+H	PE	(20:2e)	(20:2e)				C25 H49 O7 N1 P1	506.324	2.15417	0.0150424	0.417647	0.229955	0.414263
POS1470		PE(10:1e_10:2)+Na	PE(20:3e)+Na	PE	(10:1e_10:2)	(10:1e)	(10:2)			C25 H46 O7 N1 P1 Na1	526.29	1.78126	0.0259114	0.81531	0.753079	0.301838
POS1471		PE(8:1e_12:2)+Na	PE(20:3e)+Na	PE	(8:1e_12:2)	(8:1e)	(12:2)			C25 H46 O7 N1 P1 Na1	526.29	2.744	0.0101673	1.15958	0.641224	0.0353241
POS1472		PE(8:1e_12:3)+Na	PE(20:4e)+Na	PE	(8:1e_12:3)	(8:1e)	(12:3)			C25 H44 O7 N1 P1 Na1	524.275	1.998	0.0178952	0.118705	0.00227888	0.612545
POS1473		PE(21:2)+Na	PE(21:2)+Na	PE	(21:2)	(21:2)				C26 H48 O8 N1 P1 Na1	556.301	1.605	0.0351449	5.27806	0.000141149	0.178385
POS1476		PE(22:3e)+H	PE(22:3e)+H	PE	(22:3e)	(22:3e)				C27 H51 O7 N1 P1	532.34	2.05634	0.0354226	0.466602	0.140069	0.13476
POS1477		PE(23:2e)+H	PE(23:2e)+H	PE	(23:2e)	(23:2e)				C28 H55 O7 N1 P1	548.371	2.01966	0.0164992	0.0717073	0.00126447	0.555548
POS1478		PE(28:1e)+Na	PE(28:1e)+Na	PE	(28:1e)	(28:1e)				C33 H66 O7 N1 P1 Na1	642.447	7.058	0.0249915	10.6023	0.0236805	0.137687
POS1479		PE(28:2)+H	PE(28:2)+H	PE	(28:2)	(28:2)				C33 H63 O8 N1 P1	632.429	12.9915	0.0476356	1.64756	0.395602	0.0862389
POS148		Cer(m19:1_15:1)+H	Cer(m34:2)+H	Cer	(m19:1_15:1)	(m19:1)	(15:1)			C34 H66 O2 N1	520.509	8.31983	0.0222162	1.25757	0.396044	0.06987
POS1480		PE(29:1)+H	PE(29:1)+H	PE	(29:1)	(29:1)				C34 H67 O8 N1 P1	648.46	12.984	0.00445029	2.17123	0.149838	4.41083
POS1483		PE(14:0p_16:1)+H	PE(30:1p)+H	PE	(14:0p_16:1)	(14:0p)	(16:1)			C35 H69 O7 N1 P1	646.481	8.18202	0.0345775	0.279368	0.00442776	0.361405
POS1485		PE(31:0)+Na	PE(31:0)+Na	PE	(31:0)	(31:0)				C36 H72 O8 N1 P1 Na1	700.489	7.113	0.0152744	0.314047	0.00172415	0.853587
POS1486		PE(31:0e)+Na	PE(31:0e)+Na	PE	(31:0e)	(31:0e)				C36 H74 O7 N1 P1 Na1	686.51	8.998	0.0364451	4.01124	0.0143725	0.643154
POS1487		PE(31:1)+H	PE(31:1)+H	PE	(31:1)	(31:1)				C36 H71 O8 N1 P1	676.491	6.107	0.0093288	0.377505	0.00436027	0.199311
POS1488		PE(31:3)+H	PE(31:3)+H	PE	(31:3)	(31:3)				C36 H67 O8 N1 P1	672.46	5.855	0.00204207	0.510034	0.307766	0.158205
POS1492		PE(32:1e)+Na	PE(32:1e)+Na	PE	(32:1e)	(32:1e)				C37 H74 O7 N1 P1 Na1	698.51	8.779	0.0226415	0.961739	0.875806	0.582301
POS1494		PE(16:0p_16:1)+H	PE(32:1p)+H	PE	(16:0p_16:1)	(16:0p)	(16:1)			C37 H73 O7 N1 P1	674.512	9.34955	0.0102738	0.681974	0.128785	1.09392
POS1497		PE(14:0p_18:2)+H	PE(32:2p)+H	PE	(14:0p_18:2)	(14:0p)	(18:2)			C37 H71 O7 N1 P1	672.496	8.39101	0.0110285	2.03778	0.0843922	0.398765
POS1498		PE(32:3)+H	PE(32:3)+H	PE	(32:3)	(32:3)				C37 H69 O8 N1 P1	686.476	7.041	0.0166232	0.182892	0.000420241	0.319385
POS15		Cer(d32:1)+H-H2O	Cer(d32:1)+H-H2O	Cer	(d32:1)	(d32:1)				C32 H62 O2 N1	492.478	7.08398	0.102387	0.742928	0.304955	0.165665
POS1502		PE(16:0p_17:1)+H	PE(33:1p)+H	PE	(16:0p_17:1)	(16:0p)	(17:1)			C38 H75 O7 N1 P1	688.528	9.91712	0.0117841	2.23519	0.0120244	0.512906
POS1503		PE(33:2)+H	PE(33:2)+H	PE	(33:2)	(33:2)				C38 H73 O8 N1 P1	702.507	6.296	0.0568434	0.482937	0.0288398	0.161302
POS1505		PE(17:0_17:0)+Na	PE(34:0)+Na	PE	(17:0_17:0)	(17:0)	(17:0)			C39 H78 O8 N1 P1 Na1	742.536	7.321	0.0822235	0.79364	0.372775	0.307681
POS1507		PE(34:0)+Na	PE(34:0)+Na	PE	(34:0)	(34:0)				C39 H78 O8 N1 P1 Na1	742.536	9.654	0.0093167	7.05434	0.157154	2.28397
POS1510		PE(13:0_21:1)+Na	PE(34:1)+Na	PE	(13:0_21:1)	(13:0)	(21:1)			C39 H76 O8 N1 P1 Na1	740.52	8.346	0.0341039	0.895129	0.65125	1.62217
POS1512		PE(34:1e)+H	PE(34:1e)+H	PE	(34:1e)	(34:1e)				C39 H79 O7 N1 P1	704.559	11.5	0.0139901	4.06253	3.77493e-05	0.193541
POS1514		PE(34:2)+Na	PE(34:2)+Na	PE	(34:2)	(34:2)				C39 H74 O8 N1 P1 Na1	738.504	7.67431	0.0124304	0.356304	0.006751	0.417329
POS1519		PE(20:2_14:1)+Na	PE(34:3)+Na	PE	(20:2_14:1)	(20:2)	(14:1)			C39 H72 O8 N1 P1 Na1	736.489	7.77574	0.0121539	0.465787	0.0105892	0.555227
POS1521		PE(34:3e)+Na	PE(34:3e)+Na	PE	(34:3e)	(34:3e)				C39 H74 O7 N1 P1 Na1	722.51	8.607	0.00534017	1.24587	0.387822	0.28663
POS1523		PE(16:0p_18:3)+H	PE(34:3p)+H	PE	(16:0p_18:3)	(16:0p)	(18:3)			C39 H73 O7 N1 P1	698.512	8.78347	0.0029024	0.998758	0.995447	0.592481
POS1525		PE(34:6e)+Na	PE(34:6e)+Na	PE	(34:6e)	(34:6e)				C39 H68 O7 N1 P1 Na1	716.463	7.118	0.0107625	0.337606	0.00185555	0.352677
POS1526		PE(35:0)+Na	PE(35:0)+Na	PE	(35:0)	(35:0)				C40 H80 O8 N1 P1 Na1	756.551	7.935	0.00563181	0.674461	0.13808	1.93966
POS1528		PE(35:1)+Na	PE(35:1)+Na	PE	(35:1)	(35:1)				C40 H78 O8 N1 P1 Na1	754.536	6.918	0.0751321	0.582717	0.0594772	0.454365
POS1529		PE(35:1)+H	PE(35:1)+H	PE	(35:1)	(35:1)				C40 H79 O8 N1 P1	732.554	10.4684	0.0176832	1.32633	0.292366	0.315233
POS1530		PE(15:0_20:2)+H	PE(35:2)+H	PE	(15:0_20:2)	(15:0)	(20:2)			C40 H77 O8 N1 P1	730.538	7.55168	0.0139259	0.646965	0.106785	1.88259
POS1531		PE(35:2e)+Na	PE(35:2e)+Na	PE	(35:2e)	(35:2e)				C40 H78 O7 N1 P1 Na1	738.541	10.839	0.0235169	10.3878	0.00528492	0.521786
POS1532		PE(23:0_12:3)+Na	PE(35:3)+Na	PE	(23:0_12:3)	(23:0)	(12:3)			C40 H74 O8 N1 P1 Na1	750.504	6.74042	0.0426104	0.473588	0.0225288	0.168341
POS1535		PE(36:0)+H	PE(36:0)+H	PE	(36:0)	(36:0)				C41 H83 O8 N1 P1	748.585	11.988	0.0199788	1.04576	0.82622	0.0758454
POS1536		PE(36:1)+Na	PE(36:1)+Na	PE	(36:1)	(36:1)				C41 H80 O8 N1 P1 Na1	768.551	7.549	0.00625178	0.684262	0.131306	0.312139
POS1547		PE(36:3)+Na	PE(36:3)+Na	PE	(36:3)	(36:3)				C41 H76 O8 N1 P1 Na1	764.52	7.32501	0.132635	0.570219	0.185535	0.230761
POS1548		PE(16:1_20:2)+H	PE(36:3)+H	PE	(16:1_20:2)	(16:1)	(20:2)			C41 H77 O8 N1 P1	742.538	9.13222	0.0120524	0.785492	0.350284	3.60759
POS1549		PE(36:3)+H	PE(36:3)+H	PE	(36:3)	(36:3)				C41 H77 O8 N1 P1	742.538	10.906	0.0183588	1.6279	0.0677893	0.120535
POS1551		PE(18:1p_18:2)+H	PE(36:3p)+H	PE	(18:1p_18:2)	(18:1p)	(18:2)			C41 H77 O7 N1 P1	726.543	9.7031	0.27552	0.989678	0.979617	0.539005
POS1552		PE(18:0p_18:3)+H	PE(36:3p)+H	PE	(18:0p_18:3)	(18:0p)	(18:3)			C41 H77 O7 N1 P1	726.543	10.207	0.0069886	0.262676	0.00092506	0.983764
POS1555		PE(18:1p_18:3)+H	PE(36:4p)+H	PE	(18:1p_18:3)	(18:1p)	(18:3)			C41 H75 O7 N1 P1	724.528	8.91653	0.112797	0.730221	0.232166	0.417451
POS1558		PE(16:0p_20:5)+H	PE(36:5p)+H	PE	(16:0p_20:5)	(16:0p)	(20:5)			C41 H73 O7 N1 P1	722.512	8.61	0.00290666	1.24947	0.385345	0.28513
POS1560		PE(37:0)+Na	PE(37:0)+Na	PE	(37:0)	(37:0)				C42 H84 O8 N1 P1 Na1	784.583	10.406	0.0941081	1.43909	0.474082	0.292036
POS1561		PE(24:0_13:0)+Na	PE(37:0)+Na	PE	(24:0_13:0)	(24:0)	(13:0)			C42 H84 O8 N1 P1 Na1	784.583	11.03	0.0125721	8.10184	0.0517862	0.639663
POS1562		PE(37:0e)+Na	PE(37:0e)+Na	PE	(37:0e)	(37:0e)				C42 H86 O7 N1 P1 Na1	770.603	9.468	0.00470455	1.79446	0.0192428	0.377253
POS1563		PE(37:1)+Na	PE(37:1)+Na	PE	(37:1)	(37:1)				C42 H82 O8 N1 P1 Na1	782.567	9.57607	0.00303357	2.05648	0.276891	1.58661
POS1565		PE(37:1e)+Na	PE(37:1e)+Na	PE	(37:1e)	(37:1e)				C42 H84 O7 N1 P1 Na1	768.588	9.202	0.00861594	1.98521	0.0204276	0.381466
POS1566		PE(37:2)+H	PE(37:2)+H	PE	(37:2)	(37:2)				C42 H81 O8 N1 P1	758.569	9.088	0.21056	12.0431	0.160595	2.59036
POS1567		PE(37:2e)+H	PE(37:2e)+H	PE	(37:2e)	(37:2e)				C42 H83 O7 N1 P1	744.59	15.627	0.134236	35.1938	0.198695	0.859224
POS1568		PE(37:3)+H	PE(37:3)+H	PE	(37:3)	(37:3)				C42 H79 O8 N1 P1	756.554	7.933	0.003852	0.728063	0.210704	1.85893
POS1569		PE(37:3)+H	PE(37:3)+H	PE	(37:3)	(37:3)				C42 H79 O8 N1 P1	756.554	9.4432	0.0287738	1.51291	0.297327	0.722223
POS1570		PE(37:3e)+Na	PE(37:3e)+Na	PE	(37:3e)	(37:3e)				C42 H80 O7 N1 P1 Na1	764.556	9.215	0.0645278	11.7185	0.0110492	0.523851
POS1571		PE(37:4)+Na	PE(37:4)+Na	PE	(37:4)	(37:4)				C42 H76 O8 N1 P1 Na1	776.52	7.34717	0.0224834	0.312633	0.000382943	0.291437
POS1572		PE(37:5)+H	PE(37:5)+H	PE	(37:5)	(37:5)				C42 H75 O8 N1 P1	752.522	6.592	0.0350717	0.595947	0.0446007	0.13776
POS1574		PE(19:0_19:0)+Na	PE(38:0)+Na	PE	(19:0_19:0)	(19:0)	(19:0)			C43 H86 O8 N1 P1 Na1	798.598	10.9555	0.0102492	1.7806	0.0727704	0.216114
POS1575		PE(38:1)+H	PE(38:1)+H	PE	(38:1)	(38:1)				C43 H85 O8 N1 P1	774.601	12.012	0.00154361	0.754828	0.242405	0.316463
POS1576		PE(20:0_18:2)+Na	PE(38:2)+Na	PE	(20:0_18:2)	(20:0)	(18:2)			C43 H82 O8 N1 P1 Na1	794.567	8.038	0.0167819	0.882994	0.71797	0.303638
POS1577		PE(19:1_19:1)+H	PE(38:2)+H	PE	(19:1_19:1)	(19:1)	(19:1)			C43 H83 O8 N1 P1	772.585	9.27174	0.00348629	1.16303	0.505458	0.666287
POS1578		PE(38:2)+H	PE(38:2)+H	PE	(38:2)	(38:2)				C43 H83 O8 N1 P1	772.585	11.043	0.129317	0.828347	0.462146	0.341434
POS1579		PE(38:2e)+Na	PE(38:2e)+Na	PE	(38:2e)	(38:2e)				C43 H84 O7 N1 P1 Na1	780.588	10.467	0.0124245	3.17829	0.0219827	0.249463
POS1580		PE(38:3)+H	PE(38:3)+H	PE	(38:3)	(38:3)				C43 H81 O8 N1 P1	770.569	8.28225	0.078385	1.83987	0.0399786	0.777279
POS1581		PE(38:3)+H	PE(38:3)+H	PE	(38:3)	(38:3)				C43 H81 O8 N1 P1	770.569	8.784	0.0224993	0.303466	0.000507165	0.586614
POS1582		PE(38:4)+Na	PE(38:4)+Na	PE	(38:4)	(38:4)				C43 H78 O8 N1 P1 Na1	790.536	10.989	0.258609	2.96237	0.14693	0.444325
POS1583		PE(38:4e)+H	PE(38:4e)+H	PE	(38:4e)	(38:4e)				C43 H81 O7 N1 P1	754.575	11.334	0.0257335	0.357554	0.00516318	0.466636
POS1584		PE(38:4p)+H	PE(38:4p)+H	PE	(38:4p)	(38:4p)				C43 H79 O7 N1 P1	752.559	10.097	0.00773891	2.08096	0.174911	1.16882
POS1585		PE(16:1p_22:3)+H	PE(38:4p)+H	PE	(16:1p_22:3)	(16:1p)	(22:3)			C43 H79 O7 N1 P1	752.559	10.518	0.0185115	2.08049	0.0152606	0.63832
POS1586		PE(38:5)+H	PE(38:5)+H	PE	(38:5)	(38:5)				C43 H77 O8 N1 P1	766.538	8.124	0.0208033	1.38365	0.403055	0.211643
POS1587		PE(38:5)+H	PE(38:5)+H	PE	(38:5)	(38:5)				C43 H77 O8 N1 P1	766.538	10.171	0.0509903	1.31309	0.401747	0.264135
POS1588		PE(38:5e)+Na	PE(38:5e)+Na	PE	(38:5e)	(38:5e)				C43 H78 O7 N1 P1 Na1	774.541	11.585	0.00268864	4.08466	0.0327681	0.311666
POS1591		PE(39:0)+H	PE(39:0)+H	PE	(39:0)	(39:0)				C44 H89 O8 N1 P1	790.632	11.66	0.0150685	1.36721	0.145931	0.260111
POS1592		PE(15:0_24:1)+Na	PE(39:1)+Na	PE	(15:0_24:1)	(15:0)	(24:1)			C44 H86 O8 N1 P1 Na1	810.598	9.659	0.0355782	1.16205	0.498394	0.500989
POS1593		PE(25:0_14:1)+Na	PE(39:1)+Na	PE	(25:0_14:1)	(25:0)	(14:1)			C44 H86 O8 N1 P1 Na1	810.598	10.7049	0.0112376	0.827194	0.572012	1.90908
POS1594		PE(39:2)+Na	PE(39:2)+Na	PE	(39:2)	(39:2)				C44 H84 O8 N1 P1 Na1	808.583	9.84288	0.00209618	1.94137	0.191551	1.63616
POS1595		PE(39:2)+Na	PE(39:2)+Na	PE	(39:2)	(39:2)				C44 H84 O8 N1 P1 Na1	808.583	10.272	0.0271065	13.6669	0.170706	1.11045
POS1597		PE(39:2e)+H	PE(39:2e)+H	PE	(39:2e)	(39:2e)				C44 H87 O7 N1 P1	772.621	10.53	0.0138277	3.38017	0.000699026	0.669902
POS1598		PE(39:3)+Na	PE(39:3)+Na	PE	(39:3)	(39:3)				C44 H82 O8 N1 P1 Na1	806.567	8.81274	0.0174266	4.49581	0.0653822	1.11421
POS1599		PE(39:3)+H	PE(39:3)+H	PE	(39:3)	(39:3)				C44 H83 O8 N1 P1	784.585	10.572	0.00974387	1.16362	0.62074	0.246683
POS1600		PE(39:3e)+H	PE(39:3e)+H	PE	(39:3e)	(39:3e)				C44 H85 O7 N1 P1	770.606	10.349	0.0245243	3.95317	0.00117981	0.435476
POS1601		PE(27:1_12:3)+H	PE(39:4)+H	PE	(27:1_12:3)	(27:1)	(12:3)			C44 H81 O8 N1 P1	782.569	7.95805	0.00858146	1.22084	0.382946	1.97317
POS1602		PE(18:4_21:0)+Na	PE(39:4)+Na	PE	(18:4_21:0)	(18:4)	(21:0)			C44 H80 O8 N1 P1 Na1	804.551	8.53236	0.0174376	1.81559	0.0665622	0.287459
POS1604		PE(39:4e)+H	PE(39:4e)+H	PE	(39:4e)	(39:4e)				C44 H83 O7 N1 P1	768.59	10.26	0.00635251	2.6253	0.0270532	0.405008
POS1605		PE(39:5)+H	PE(39:5)+H	PE	(39:5)	(39:5)				C44 H79 O8 N1 P1	780.554	7.151	0.0124648	1.62107	0.112859	0.730675
POS1606		PE(39:6)+H	PE(39:6)+H	PE	(39:6)	(39:6)				C44 H77 O8 N1 P1	778.538	7.703	0.011827	1.81655	0.064302	0.496244
POS1607		PE(16:0_24:2)+H	PE(40:2)+H	PE	(16:0_24:2)	(16:0)	(24:2)			C45 H87 O8 N1 P1	800.616	10.2008	0.0065343	1.14576	0.552175	0.355356
POS1608		PE(40:4)+H	PE(40:4)+H	PE	(40:4)	(40:4)				C45 H83 O8 N1 P1	796.585	8.85385	0.193152	0.382031	0.00245815	0.58966
POS1609		PE(40:5)+H	PE(40:5)+H	PE	(40:5)	(40:5)				C45 H81 O8 N1 P1	794.569	9.283	0.0203299	2.57606	0.0516373	0.675106
POS1610		PE(40:5)+H	PE(40:5)+H	PE	(40:5)	(40:5)				C45 H81 O8 N1 P1	794.569	9.752	0.0317786	0.387116	0.00824966	0.556402
POS1611		PE(40:6e)+H	PE(40:6e)+H	PE	(40:6e)	(40:6e)				C45 H81 O7 N1 P1	778.575	10.537	0.00381852	1.93252	0.0127609	0.390331
POS1612		PE(26:1_15:0)+H	PE(41:1)+H	PE	(26:1_15:0)	(26:1)	(15:0)			C46 H91 O8 N1 P1	816.648	11.786	0.0154268	0.755816	0.269399	0.507896
POS1613		PE(41:2)+Na	PE(41:2)+Na	PE	(41:2)	(41:2)				C46 H88 O8 N1 P1 Na1	836.614	9.692	0.007129	1.11566	0.612303	0.40314
POS1615		PE(41:3)+Na	PE(41:3)+Na	PE	(41:3)	(41:3)				C46 H86 O8 N1 P1 Na1	834.598	10.1561	0.048631	0.554303	0.0600545	0.740106
POS1616		PE(41:4)+Na	PE(41:4)+Na	PE	(41:4)	(41:4)				C46 H84 O8 N1 P1 Na1	832.583	8.082	0.188542	0.373097	0.00814595	0.296342
POS1617		PE(41:4)+H	PE(41:4)+H	PE	(41:4)	(41:4)				C46 H85 O8 N1 P1	810.601	9.656	0.0401461	1.04537	0.845094	0.845081
POS1618		PE(41:5)+H	PE(41:5)+H	PE	(41:5)	(41:5)				C46 H83 O8 N1 P1	808.585	9.77486	0.00211253	1.95286	0.18899	1.64989
POS1619		PE(41:6)+H	PE(41:6)+H	PE	(41:6)	(41:6)				C46 H81 O8 N1 P1	806.569	7.75	0.0168551	0.672557	0.166989	1.10629
POS1620		PE(41:6)+H	PE(41:6)+H	PE	(41:6)	(41:6)				C46 H81 O8 N1 P1	806.569	8.22	0.0696006	1.50089	0.267437	0.205448
POS1621		PE(42:1)+H	PE(42:1)+H	PE	(42:1)	(42:1)				C47 H93 O8 N1 P1	830.663	14.039	0.0194172	2.18561	0.00911403	0.105042
POS1622		PE(30:1_12:4)+H	PE(42:5)+H	PE	(30:1_12:4)	(30:1)	(12:4)			C47 H85 O8 N1 P1	822.601	10.3898	0.00425122	0.722444	0.192494	0.359619
POS1623		PE(25:1_18:3)+H	PE(43:4)+H	PE	(25:1_18:3)	(25:1)	(18:3)			C48 H89 O8 N1 P1	838.632	11.799	0.0179573	1.02618	0.94542	0.158236
POS1624		PE(43:5)+H	PE(43:5)+H	PE	(43:5)	(43:5)				C48 H87 O8 N1 P1	836.616	9.39792	0.0142132	0.554713	0.181522	0.665231
POS1625		PE(43:5)+H	PE(43:5)+H	PE	(43:5)	(43:5)				C48 H87 O8 N1 P1	836.616	10.8361	0.0407251	0.692195	0.209498	0.386666
POS1626		PE(43:6)+H	PE(43:6)+H	PE	(43:6)	(43:6)				C48 H85 O8 N1 P1	834.601	10.248	0.12956	1.04834	0.870751	0.170782
POS1628		PE(52:3)+Na	PE(52:3)+Na	PE	(52:3)	(52:3)				C57 H108 O8 N1 P1 Na1	988.77	13.208	0.00472213	5.53721	7.84466e-05	0.340473
POS1629		PG(28:6e)+NH4	PG(28:6e)+NH4	PG	(28:6e)	(28:6e)				C34 H61 O9 N1 P1	658.408	2.00866	0.0152185	7.53458	0.0470393	0.185861
POS1630		PG(32:3e)+Na	PG(32:3e)+Na	PG	(32:3e)	(32:3e)				C38 H71 O9 N0 P1 Na1	725.473	7.72	0.0237905	2.96611	0.101588	0.0633819
POS1631		PG(32:4e)+Na	PG(32:4e)+Na	PG	(32:4e)	(32:4e)				C38 H69 O9 N0 P1 Na1	723.457	6.704	0.00806462	2.41784	0.0959534	0.117056
POS1633		PG(34:3)+NH4	PG(34:3)+NH4	PG	(34:3)	(34:3)				C40 H77 O10 N1 P1	762.528	8.565	0.0341272	0.794242	0.344155	0.530862
POS1634		PG(34:4)+NH4	PG(34:4)+NH4	PG	(34:4)	(34:4)				C40 H75 O10 N1 P1	760.512	7.68697	0.114023	1.19597	0.467108	0.0746569
POS1635		PG(36:3)+NH4	PG(36:3)+NH4	PG	(36:3)	(36:3)				C42 H81 O10 N1 P1	790.559	9.629	0.00638656	1.59849	0.0417605	0.845883
POS1637		PG(36:4)+NH4	PG(36:4)+NH4	PG	(36:4)	(36:4)				C42 H79 O10 N1 P1	788.544	8.78975	0.00317502	1.07015	0.762161	0.636911
POS1638		PG(36:4)+NH4	PG(36:4)+NH4	PG	(36:4)	(36:4)				C42 H79 O10 N1 P1	788.544	9.35	0.00797058	0.91011	0.724212	1.15159
POS1639		PG(36:4e)+NH4	PG(36:4e)+NH4	PG	(36:4e)	(36:4e)				C42 H81 O9 N1 P1	774.564	5.668	0.00620914	5.15135	0.0314747	0.0785539
POS1640		PG(36:5)+NH4	PG(36:5)+NH4	PG	(36:5)	(36:5)				C42 H77 O10 N1 P1	786.528	8.04642	0.00675201	0.927929	0.754	0.431471
POS1641		PG(38:3)+NH4	PG(38:3)+NH4	PG	(38:3)	(38:3)				C44 H85 O10 N1 P1	818.591	10.721	0.0128013	1.00413	0.987372	0.174717
POS1642		PG(38:4)+NH4	PG(38:4)+NH4	PG	(38:4)	(38:4)				C44 H83 O10 N1 P1	816.575	9.882	0.00896719	0.767299	0.335096	0.236682
POS1643		PG(40:3)+NH4	PG(40:3)+NH4	PG	(40:3)	(40:3)				C46 H89 O10 N1 P1	846.622	11.7544	0.0259769	0.977801	0.916948	0.27548
POS1644		PG(40:4)+NH4	PG(40:4)+NH4	PG	(40:4)	(40:4)				C46 H87 O10 N1 P1	844.606	10.9648	0.0102612	0.566552	0.0572731	0.374685
POS1645		PG(40:6)+NH4	PG(40:6)+NH4	PG	(40:6)	(40:6)				C46 H83 O10 N1 P1	840.575	9.396	0.0169202	0.288598	0.00147843	0.475057
POS1646		PG(40:7)+NH4	PG(40:7)+NH4	PG	(40:7)	(40:7)				C46 H81 O10 N1 P1	838.559	8.681	0.0213216	0.845693	0.482891	0.398853
POS1647		PG(41:3)+NH4	PG(41:3)+NH4	PG	(41:3)	(41:3)				C47 H91 O10 N1 P1	860.638	12.249	0.000526208	0.549799	0.044794	0.273404
POS1648		PG(42:1)+NH4	PG(42:1)+NH4	PG	(42:1)	(42:1)				C48 H97 O10 N1 P1	878.684	14.071	0.00481896	4.512	7.20546e-05	0.0831426
POS1649		PG(42:4)+NH4	PG(42:4)+NH4	PG	(42:4)	(42:4)				C48 H91 O10 N1 P1	872.638	11.7053	0.0854827	1.19525	0.739347	0.0348415
POS165		Cer(m17:0_18:2)+H	Cer(m35:2)+H	Cer	(m17:0_18:2)	(m17:0)	(18:2)			C35 H68 O2 N1	534.524	10.3618	0.0141937	2.64721	0.000129422	0.0929988
POS1650		PG(20:2e_22:3)+NH4	PG(42:5e)+NH4	PG	(20:2e_22:3)	(20:2e)	(22:3)			C48 H91 O9 N1 P1	856.643	10.644	0.0515456	0.499053	0.171296	0.110222
POS1654		PI(36:2)+NH4	PI(36:2)+NH4	PI	(36:2)	(36:2)				C45 H87 O13 N1 P1	880.591	8.631	0.0181344	0.735599	0.238446	0.283672
POS1655		PI(38:3)+NH4	PI(38:3)+NH4	PI	(38:3)	(38:3)				C47 H89 O13 N1 P1	906.607	8.92139	0.03126	0.442559	0.00694729	0.225156
POS1656		PI(38:4)+NH4	PI(38:4)+NH4	PI	(38:4)	(38:4)				C47 H87 O13 N1 P1	904.591	8.487	0.0308249	0.486123	0.024802	0.322931
POS1657		PI(40:3)+Na	PI(40:3)+Na	PI	(40:3)	(40:3)				C49 H89 O13 N0 P1 Na1	939.593	6.132	0.0711048	2.01287	0.0841882	0.0590674
POS1659		PI(42:3)+NH4	PI(42:3)+NH4	PI	(42:3)	(42:3)				C51 H97 O13 N1 P1	962.669	6.133	0.0434428	1.89764	0.2291	0.0238409
POS166		Cer(m36:0)+H-H2O	Cer(m36:0)+H-H2O	Cer	(m36:0)	(m36:0)				C36 H72 O1 N1	534.561	13.22	0.0753174	1.70086	0.30275	0.0743014
POS1660		PIP(42:2)+H	PIP(42:2)+H	PIP	(42:2)	(42:2)				C51 H97 O16 N0 P2	1027.62	12.294	0.0975778	5.33193	0.131127	0.0850608
POS1661		PS(8:1e_8:0)+H	PS(16:1e)+H	PS	(8:1e_8:0)	(8:1e)	(8:0)			C22 H43 O9 N1 P1	496.267	1.251	0.77433	6.62746	0.0243436	0.423623
POS1662		PS(12:0e_6:0)+H	PS(18:0e)+H	PS	(12:0e_6:0)	(12:0e)	(6:0)			C24 H49 O9 N1 P1	526.314	2.06698	0.00173601	1.85548	0.0195825	0.0685455
POS1663		PS(8:1e_10:0)+H	PS(18:1e)+H	PS	(8:1e_10:0)	(8:1e)	(10:0)			C24 H47 O9 N1 P1	524.298	1.5765	0.01346	0.136366	0.00110091	0.197563
POS1664		PS(8:1e_10:1)+H	PS(18:2e)+H	PS	(8:1e_10:1)	(8:1e)	(10:1)			C24 H45 O9 N1 P1	522.283	1.30841	0.00881947	0.523375	0.191014	0.180207
POS1665		PS(10:0e_16:1)+H	PS(26:1e)+H	PS	(10:0e_16:1)	(10:0e)	(16:1)			C32 H63 O9 N1 P1	636.423	1.951	0.012924	4.5907	0.123836	0.340946
POS1666		PS(17:0_17:0)+Na	PS(34:0)+Na	PS	(17:0_17:0)	(17:0)	(17:0)			C40 H78 O10 N1 P1 Na1	786.526	8.054	0.00784708	0.90714	0.699443	0.43856
POS167		Cer(m18:1_18:1)+H	Cer(m36:2)+H	Cer	(m18:1_18:1)	(m18:1)	(18:1)			C36 H70 O2 N1	548.54	9.47925	0.0493886	10.5016	0.00149785	0.144502
POS1670		PS(18:0_18:0)+Na	PS(36:0)+Na	PS	(18:0_18:0)	(18:0)	(18:0)			C42 H82 O10 N1 P1 Na1	814.557	9.08745	0.0204383	0.722223	0.235375	0.500972
POS1671		PS(36:1)+Na	PS(36:1)+Na	PS	(36:1)	(36:1)				C42 H80 O10 N1 P1 Na1	812.541	8.366	0.104428	1.01701	0.967063	0.0876063
POS1677		PS(36:2e)+Na	PS(36:2e)+Na	PS	(36:2e)	(36:2e)				C42 H80 O9 N1 P1 Na1	796.546	5.802	0.0465525	3.62601	0.091293	0.0345742
POS1678		PS(36:3)+H	PS(36:3)+H	PS	(36:3)	(36:3)				C42 H77 O10 N1 P1	786.528	5.769	0.0206569	25.1217	0.0664486	0.056295
POS168		Cer(m20:1_16:1)+H	Cer(m36:2)+H	Cer	(m20:1_16:1)	(m20:1)	(16:1)			C36 H70 O2 N1	548.54	10.9594	0.0151964	3.68408	1.3312e-05	0.231367
POS1681		PS(38:2)+Na	PS(38:2)+Na	PS	(38:2)	(38:2)				C44 H82 O10 N1 P1 Na1	838.557	8.686	0.0245363	0.891102	0.579565	0.358834
POS1684		PS(38:5)+H	PS(38:5)+H	PS	(38:5)	(38:5)				C44 H77 O10 N1 P1	810.528	8.788	0.0165196	1.97607	0.128432	0.258416
POS1686		PS(39:3e)+Na	PS(39:3e)+Na	PS	(39:3e)	(39:3e)				C45 H84 O9 N1 P1 Na1	836.578	10.9685	0.013497	0.0187831	0.000215377	0.212985
POS1688		PS(20:1_20:1)+H	PS(40:2)+H	PS	(20:1_20:1)	(20:1)	(20:1)			C46 H87 O10 N1 P1	844.606	10.6935	0.304103	0.357741	0.0939884	0.202399
POS1689		PS(41:2)+H	PS(41:2)+H	PS	(41:2)	(41:2)				C47 H89 O10 N1 P1	858.622	11.491	0.0484007	0.392569	0.00710546	0.246196
POS169		Cer(m21:0_16:0)+H	Cer(m37:0)+H	Cer	(m21:0_16:0)	(m21:0)	(16:0)			C37 H76 O2 N1	566.587	11.5	0.0127388	0.941581	0.868737	0.0464572
POS1690		PS(42:2)+Na	PS(42:2)+Na	PS	(42:2)	(42:2)				C48 H90 O10 N1 P1 Na1	894.619	11.9979	0.0678094	0.956	0.846748	0.086026
POS1691		PS(44:4)+H	PS(44:4)+H	PS	(44:4)	(44:4)				C50 H91 O10 N1 P1	896.638	12.727	0.0699725	1.2012	0.702437	0.0769338
POS1692		SM(d28:1)+H	SM(d28:1)+H	SM	(d28:1)	(d28:1)				C33 H68 O6 N2 P1	619.481	4.21578	0.0187839	0.211895	0.00131296	0.122151
POS1694		SM(d30:0)+H	SM(d30:0)+H	SM	(d30:0)	(d30:0)				C35 H74 O6 N2 P1	649.528	6.16177	0.000636442	0.998858	0.997608	0.0268968
POS1696		SM(d31:1)+H	SM(d31:1)+H	SM	(d31:1)	(d31:1)				C36 H74 O6 N2 P1	661.528	6.35848	0.00578937	1.65692	0.167569	0.0703055
POS1697		SM(d18:1_13:0)+H	SM(d31:1)+H	SM	(d18:1_13:0)	(d18:1)	(13:0)			C36 H74 O6 N2 P1	661.528	8.42215	8.94e-05	0.554482	0.021266	0.238323
POS1698		SM(d17:0_15:0)+H	SM(d32:0)+H	SM	(d17:0_15:0)	(d17:0)	(15:0)			C37 H78 O6 N2 P1	677.559	7.45791	0.0125628	1.05999	0.865152	0.103243
POS1700		SM(d32:1)+H	SM(d32:1)+H	SM	(d32:1)	(d32:1)				C37 H76 O6 N2 P1	675.544	7.54	0.00765631	0.911603	0.845001	0.418498
POS1701		SM(d32:2)+H	SM(d32:2)+H	SM	(d32:2)	(d32:2)				C37 H74 O6 N2 P1	673.528	5.86715	0.0112416	0.942141	0.808554	0.0614159
POS1702		SM(d32:4)+H	SM(d32:4)+H	SM	(d32:4)	(d32:4)				C37 H70 O6 N2 P1	669.497	5.72113	0.0332416	0.544757	0.0469775	0.206328
POS1703		SM(d33:0)+H	SM(d33:0)+H	SM	(d33:0)	(d33:0)				C38 H80 O6 N2 P1	691.575	8.07612	0.0181243	1.90512	0.164086	0.0735071
POS1705		SM(d33:2)+H	SM(d33:2)+H	SM	(d33:2)	(d33:2)				C38 H76 O6 N2 P1	687.544	7.1319	0.00480416	1.59668	0.0996368	0.0613245
POS1706		SM(d34:0)+H	SM(d34:0)+H	SM	(d34:0)	(d34:0)				C39 H82 O6 N2 P1	705.591	8.67575	0.000297389	0.863094	0.545754	0.375972
POS1708		SM(d19:1_15:0)+H	SM(d34:1)+H	SM	(d19:1_15:0)	(d19:1)	(15:0)			C39 H80 O6 N2 P1	703.575	8.83528	0.702002	0.134458	0.140661	0.782831
POS171		Cer(m17:0_20:2)+H	Cer(m37:2)+H	Cer	(m17:0_20:2)	(m17:0)	(20:2)			C37 H72 O2 N1	562.556	11.5492	0.0201353	4.7795	3.18779e-06	0.0827819
POS1711		SM(d16:0_18:2)+H	SM(d34:2)+H	SM	(d16:0_18:2)	(d16:0)	(18:2)			C39 H78 O6 N2 P1	701.559	7.15754	0.00222872	1.24163	0.353359	0.158487
POS1713		SM(d34:3)+H	SM(d34:3)+H	SM	(d34:3)	(d34:3)				C39 H76 O6 N2 P1	699.544	7.45132	0.0130667	0.708007	0.223862	0.123511
POS1714		SM(d16:0_18:4)+H	SM(d34:4)+H	SM	(d16:0_18:4)	(d16:0)	(18:4)			C39 H74 O6 N2 P1	697.528	7.00384	0.0129283	0.797951	0.340348	0.64481
POS1715		SM(d17:0_18:0)+H	SM(d35:0)+H	SM	(d17:0_18:0)	(d17:0)	(18:0)			C40 H84 O6 N2 P1	719.606	9.28543	0.011991	2.06574	0.0495495	0.0456779
POS1716		SM(d35:1)+H	SM(d35:1)+H	SM	(d35:1)	(d35:1)				C40 H82 O6 N2 P1	717.591	8.64637	0.00362841	0.899702	0.628694	0.340262
POS1718		SM(d18:1_17:1)+H	SM(d35:2)+H	SM	(d18:1_17:1)	(d18:1)	(17:1)			C40 H80 O6 N2 P1	715.575	7.92821	0.0396931	2.29356	0.00688464	0.0802605
POS1719		SM(d17:0_18:4)+H	SM(d35:4)+H	SM	(d17:0_18:4)	(d17:0)	(18:4)			C40 H76 O6 N2 P1	711.544	7.63321	0.0326871	1.59444	0.0970577	0.262079
POS1720		SM(d36:0)+H	SM(d36:0)+H	SM	(d36:0)	(d36:0)				C41 H86 O6 N2 P1	733.622	9.88634	0.0275497	3.40849	0.00782026	0.166433
POS1722		SM(d17:1_19:0)+H	SM(d36:1)+H	SM	(d17:1_19:0)	(d17:1)	(19:0)			C41 H84 O6 N2 P1	731.606	9.91729	0.822774	2.48468	0.0943377	1.21218
POS1723		SM(d18:1_18:1)+H	SM(d36:2)+H	SM	(d18:1_18:1)	(d18:1)	(18:1)			C41 H82 O6 N2 P1	729.591	8.50211	0.0042851	1.99005	0.00796369	0.315557
POS1727		SM(d36:3)+H	SM(d36:3)+H	SM	(d36:3)	(d36:3)				C41 H80 O6 N2 P1	727.575	8.66592	0.00426207	3.41923	0.0836933	0.179822
POS1728		SM(d36:4)+H	SM(d36:4)+H	SM	(d36:4)	(d36:4)				C41 H78 O6 N2 P1	725.559	8.27053	0.0242175	2.10316	0.152336	0.917388
POS1729		SM(d37:0)+H	SM(d37:0)+H	SM	(d37:0)	(d37:0)				C42 H88 O6 N2 P1	747.637	10.464	0.0223102	1.55537	0.245334	0.0278062
POS173		Cer(m18:0_20:0)+H	Cer(m38:0)+H	Cer	(m18:0_20:0)	(m18:0)	(20:0)			C38 H78 O2 N1	580.603	15.8181	0.0125052	0.419566	0.089569	0.0505415
POS1731		SM(d19:0_18:4)+H	SM(d37:4)+H	SM	(d19:0_18:4)	(d19:0)	(18:4)			C42 H80 O6 N2 P1	739.575	8.63618	0.0591309	3.84622	0.045426	0.193809
POS1732		SM(d16:0_22:0)+H	SM(d38:0)+H	SM	(d16:0_22:0)	(d16:0)	(22:0)			C43 H90 O6 N2 P1	761.653	11.0349	0.0189689	1.98058	0.0982872	0.149066
POS1734		SM(d38:1)+H	SM(d38:1)+H	SM	(d38:1)	(d38:1)				C43 H88 O6 N2 P1	759.637	11.794	0.0708943	2.15608	0.0293919	0.0351305
POS1735		SM(d38:1)+H	SM(d38:1)+H	SM	(d38:1)	(d38:1)				C43 H88 O6 N2 P1	759.637	12.487	0.000847846	0.735231	0.166494	0.0824342
POS1736		SM(d14:0_24:2)+H	SM(d38:2)+H	SM	(d14:0_24:2)	(d14:0)	(24:2)			C43 H86 O6 N2 P1	757.622	9.64454	0.0510936	2.85791	0.000290212	0.537229
POS1737		SM(d38:4)+H	SM(d38:4)+H	SM	(d38:4)	(d38:4)				C43 H82 O6 N2 P1	753.591	9.40953	0.859267	0.73489	0.790145	0.0485386
POS1738		SM(d39:0)+H	SM(d39:0)+H	SM	(d39:0)	(d39:0)				C44 H92 O6 N2 P1	775.669	11.604	0.00629877	1.83876	0.20714	0.0525005
POS1739		SM(d39:1)+H	SM(d39:1)+H	SM	(d39:1)	(d39:1)				C44 H90 O6 N2 P1	773.653	11.0149	0.0264005	1.33406	0.2661	0.17122
POS1742		SM(d20:1_19:1)+H	SM(d39:2)+H	SM	(d20:1_19:1)	(d20:1)	(19:1)			C44 H88 O6 N2 P1	771.637	10.0578	0.0178385	0.631753	0.122208	0.255307
POS1743		SM(d39:2)+H	SM(d39:2)+H	SM	(d39:2)	(d39:2)				C44 H88 O6 N2 P1	771.637	11.899	0.0203147	0.597029	0.0612352	0.0729658
POS1744		SM(d40:0)+H	SM(d40:0)+H	SM	(d40:0)	(d40:0)				C45 H94 O6 N2 P1	789.684	12.1415	0.00504842	2.11062	0.112876	0.137174
POS1746		SM(d17:0_23:1)+H	SM(d40:1)+H	SM	(d17:0_23:1)	(d17:0)	(23:1)			C45 H92 O6 N2 P1	787.669	12.4272	0.0645049	1.08949	0.847647	0.116542
POS1747		SM(d40:1)+H	SM(d40:1)+H	SM	(d40:1)	(d40:1)				C45 H92 O6 N2 P1	787.669	12.9853	0.0218192	0.801603	0.527546	0.0988788
POS1750		SM(d17:0_23:2)+H	SM(d40:2)+H	SM	(d17:0_23:2)	(d17:0)	(23:2)			C45 H90 O6 N2 P1	785.653	10.9986	0.00352858	2.21266	0.424178	0.260904
POS1751		SM(d18:2_22:1)+H	SM(d40:3)+H	SM	(d18:2_22:1)	(d18:2)	(22:1)			C45 H88 O6 N2 P1	783.637	9.70188	0.00945242	2.32803	0.0106051	0.301404
POS1752		SM(d40:4)+H	SM(d40:4)+H	SM	(d40:4)	(d40:4)				C45 H86 O6 N2 P1	781.622	10.626	0.0264763	1.72322	0.252756	0.381144
POS1755		SM(d41:2)+H	SM(d41:2)+H	SM	(d41:2)	(d41:2)				C46 H92 O6 N2 P1	799.669	11.852	1.34282	1.05471	0.964565	0.0792611
POS1756		SM(d41:2)+H	SM(d41:2)+H	SM	(d41:2)	(d41:2)				C46 H92 O6 N2 P1	799.669	12.9481	0.0227772	5.3028	0.00319981	0.0661225
POS1757		SM(d20:0_21:4)+H	SM(d41:4)+H	SM	(d20:0_21:4)	(d20:0)	(21:4)			C46 H88 O6 N2 P1	795.637	11.216	0.0121883	0.858697	0.60849	0.73192
POS1758		SM(d41:4)+H	SM(d41:4)+H	SM	(d41:4)	(d41:4)				C46 H88 O6 N2 P1	795.637	12.9963	0.0215852	0.85233	0.407652	0.0431654
POS176		Cer(m17:0_21:2)+H	Cer(m38:2)+H	Cer	(m17:0_21:2)	(m17:0)	(21:2)			C38 H74 O2 N1	576.571	10.6206	0.0256592	2.18494	0.0201953	0.106869
POS1760		SM(d42:1)+H	SM(d42:1)+H	SM	(d42:1)	(d42:1)				C47 H96 O6 N2 P1	815.7	13.6719	0.183462	1.78469	0.201638	0.0674698
POS1763		SM(d20:0_22:2)+H	SM(d42:2)+H	SM	(d20:0_22:2)	(d20:0)	(22:2)			C47 H94 O6 N2 P1	813.684	12.0962	0.00454936	1.08037	0.708839	1.00202
POS1764		SM(d42:2)+H	SM(d42:2)+H	SM	(d42:2)	(d42:2)				C47 H94 O6 N2 P1	813.684	13.184	0.0264477	0.740599	0.210763	0.0945629
POS1765		SM(d20:1_22:2)+H	SM(d42:3)+H	SM	(d20:1_22:2)	(d20:1)	(22:2)			C47 H92 O6 N2 P1	811.669	10.7453	0.000622958	1.59746	0.14438	0.405669
POS1766		SM(d42:3)+H	SM(d42:3)+H	SM	(d42:3)	(d42:3)				C47 H92 O6 N2 P1	811.669	12.15	0.0193498	2.59468	0.100565	0.13491
POS1767		SM(d18:0_24:4)+H	SM(d42:4)+H	SM	(d18:0_24:4)	(d18:0)	(24:4)			C47 H90 O6 N2 P1	809.653	11.7801	0.0272646	1.38479	0.451549	0.527655
POS1769		SM(d42:5)+H	SM(d42:5)+H	SM	(d42:5)	(d42:5)				C47 H88 O6 N2 P1	807.637	11.081	0.760322	3.20818	0.161191	0.203076
POS177		Cer(m17:0_21:2)+H	Cer(m38:2)+H	Cer	(m17:0_21:2)	(m17:0)	(21:2)			C38 H74 O2 N1	576.571	12.1131	0.0101586	2.50277	0.00117297	0.193011
POS1771		SM(d43:5)+H	SM(d43:5)+H	SM	(d43:5)	(d43:5)				C48 H90 O6 N2 P1	821.653	11.146	0.00192426	1.1861	0.577105	0.143849
POS1773		SM(d44:2)+H	SM(d44:2)+H	SM	(d44:2)	(d44:2)				C49 H98 O6 N2 P1	841.716	13.3553	0.00471506	8.43875	0.00265034	0.888465
POS1774		SM(d44:3)+H	SM(d44:3)+H	SM	(d44:3)	(d44:3)				C49 H96 O6 N2 P1	839.7	11.892	0.00374307	9.73074	0.000464024	0.381779
POS1775		SM(t32:1)+H	SM(t32:1)+H	SM	(t32:1)	(t32:1)				C37 H76 O7 N2 P1	691.538	6.61446	0.012747	2.97028	0.00234052	0.0732033
POS1776		SM(t33:1)+H	SM(t33:1)+H	SM	(t33:1)	(t33:1)				C38 H78 O7 N2 P1	705.554	7.13858	0.0174557	1.85851	0.114357	0.073213
POS1777		SM(t34:1)+H	SM(t34:1)+H	SM	(t34:1)	(t34:1)				C39 H80 O7 N2 P1	719.57	7.86602	0.00293141	3.45696	0.0135026	0.261748
POS1778		SM(t36:1)+H	SM(t36:1)+H	SM	(t36:1)	(t36:1)				C41 H84 O7 N2 P1	747.601	9.07485	0.00901495	3.81295	0.000620285	0.242686
POS1779		SM(t36:4)+H	SM(t36:4)+H	SM	(t36:4)	(t36:4)				C41 H78 O7 N2 P1	741.554	7.8535	0.00124382	3.21799	0.00423508	0.162189
POS178		Cer(m38:2)+H-H2O	Cer(m38:2)+H-H2O	Cer	(m38:2)	(m38:2)				C38 H72 O1 N1	558.561	13.5988	0.00701983	1.74844	0.220378	0.0454626
POS1780		SM(t38:1)+H	SM(t38:1)+H	SM	(t38:1)	(t38:1)				C43 H88 O7 N2 P1	775.632	10.2346	0.0111473	2.77455	0.00519569	0.418884
POS1781		SM(t39:1)+H	SM(t39:1)+H	SM	(t39:1)	(t39:1)				C44 H90 O7 N2 P1	789.648	9.625	0.0588764	1.2372	0.503614	0.0258151
POS1782		SM(t39:1)+H	SM(t39:1)+H	SM	(t39:1)	(t39:1)				C44 H90 O7 N2 P1	789.648	10.818	0.0449752	1.16772	0.61666	0.140119
POS1783		SM(t40:1)+H	SM(t40:1)+H	SM	(t40:1)	(t40:1)				C45 H92 O7 N2 P1	803.664	11.339	0.0120107	1.61587	0.0689678	0.356668
POS1784		SM(t40:2)+H	SM(t40:2)+H	SM	(t40:2)	(t40:2)				C45 H90 O7 N2 P1	801.648	10.433	0.0130474	1.55624	0.0871831	0.111198
POS1785		SM(t41:1)+H	SM(t41:1)+H	SM	(t41:1)	(t41:1)				C46 H94 O7 N2 P1	817.679	11.708	0.589715	0.195813	0.0435529	0.472503
POS1786		SM(t42:4)+H	SM(t42:4)+H	SM	(t42:4)	(t42:4)				C47 H90 O7 N2 P1	825.648	11.341	0.00352791	1.50711	0.109453	0.231467
POS179		Cer(m21:0_18:0)+H	Cer(m39:0)+H	Cer	(m21:0_18:0)	(m21:0)	(18:0)			C39 H80 O2 N1	594.618	12.623	0.0112972	1.21084	0.614498	0.0470754
POS1791		SPH(d14:0)+H	SPH(d14:0)+H	SPH	(d14:0)	(d14:0)				C14 H32 O2 N1	246.243	2.17946	0.00155552	3.50188	0.184596	5.26867
POS1798		SPH(d14:1)+H	SPH(d14:1)+H	SPH	(d14:1)	(d14:1)				C14 H30 O2 N1	244.227	1.00304	0.0223016	2.49948	0.172308	0.404909
POS180		Cer(m39:0+O)+H-H2O	Cer(m39:0+O)+H-H2O	Cer	(m39:0+O)	(m39:0+O)				C39 H78 O2 N1	592.603	14.6978	0.119917	1.71213	0.263337	0.0245234
POS1800		SPH(d15:1)+H	SPH(d15:1)+H	SPH	(d15:1)	(d15:1)				C15 H32 O2 N1	258.243	1.55523	0.00174111	1.86111	0.242555	0.383025
POS181		Cer(m39:1)+H	Cer(m39:1)+H	Cer	(m39:1)	(m39:1)				C39 H78 O2 N1	592.603	14.693	0.120435	1.69142	0.274567	0.0242371
POS182		Cer(m20:1_19:0+O)+H	Cer(m39:1+O)+H	Cer	(m20:1_19:0+O)	(m20:1)	(19:0+O)			C39 H78 O3 N1	608.598	12.6699	0.0429927	1.1904	0.414453	0.0468577
POS183		Cer(m17:0_22:2)+H	Cer(m39:2)+H	Cer	(m17:0_22:2)	(m17:0)	(22:2)			C39 H76 O2 N1	590.587	11.2665	0.0334094	1.25759	0.458688	0.0293698
POS1831		SPH(d16:1)+H	SPH(d16:1)+H	SPH	(d16:1)	(d16:1)				C16 H34 O2 N1	272.258	1.1858	0.00404355	2.58374	0.123084	1.8487
POS1832		SPH(d16:1)+H	SPH(d16:1)+H	SPH	(d16:1)	(d16:1)				C16 H34 O2 N1	272.258	1.65314	0.0613188	3.1633	0.124293	0.366429
POS1833		SPH(d16:2)+H-H2O	SPH(d16:2)+H-H2O	SPH	(d16:2)	(d16:2)				C16 H30 O1 N1	252.232	3.358	0.0684585	1.50838	0.523108	0.014786
POS1834		SPH(d17:0)+H	SPH(d17:0)+H	SPH	(d17:0)	(d17:0)				C17 H38 O2 N1	288.29	1.13413	0.0296865	0.81945	0.602911	1.04117
POS1835		SPH(d17:1)+H	SPH(d17:1)+H	SPH	(d17:1)	(d17:1)				C17 H36 O2 N1	286.274	1.202	0.282882	12.092	0.0120303	0.128393
POS1837		SPH(d18:0)+H	SPH(d18:0)+H	SPH	(d18:0)	(d18:0)				C18 H40 O2 N1	302.305	1.31247	0.00436969	2.43165	0.138612	9.92107
POS184		Cer(m17:0_22:2)+H	Cer(m39:2)+H	Cer	(m17:0_22:2)	(m17:0)	(22:2)			C39 H76 O2 N1	590.587	12.6692	0.0452683	1.21104	0.345717	0.0547974
POS1842		SPH(d18:1)+H	SPH(d18:1)+H	SPH	(d18:1)	(d18:1)				C18 H38 O2 N1	300.29	1.52589	0.0064555	2.09378	0.189098	1.21647
POS1845		SPH(d18:2)+Na	SPH(d18:2)+Na	SPH	(d18:2)	(d18:2)				C18 H35 O2 N1 Na1	320.256	1.51582	0.0232182	3.1606	0.18652	0.324976
POS1846		SPH(d19:0)+H	SPH(d19:0)+H	SPH	(d19:0)	(d19:0)				C19 H42 O2 N1	316.321	1.38952	0.0431802	1.53845	0.388638	0.518334
POS1847		SPH(d19:0)+H-H2O	SPH(d19:0)+H-H2O	SPH	(d19:0)	(d19:0)				C19 H40 O1 N1	298.31	4.38366	0.00528166	2.0798	0.192378	0.197536
POS1848		SPH(d19:1)+H	SPH(d19:1)+H	SPH	(d19:1)	(d19:1)				C19 H40 O2 N1	314.305	3.06401	0.0159704	1.2132	0.65639	0.164733
POS185		Cer(m39:2)+H-H2O	Cer(m39:2)+H-H2O	Cer	(m39:2)	(m39:2)				C39 H74 O1 N1	572.576	13.9759	0.0249361	1.28017	0.595581	0.0290061
POS1855		SPH(d20:0)+H	SPH(d20:0)+H	SPH	(d20:0)	(d20:0)				C20 H44 O2 N1	330.337	2.95267	1.50868	4.9433	0.0676099	0.644469
POS186		Cer(m39:2)+H-H2O	Cer(m39:2)+H-H2O	Cer	(m39:2)	(m39:2)				C39 H74 O1 N1	572.576	15.402	0.0158077	1.36629	0.41886	0.0375858
POS1860		SPH(d20:1)+H	SPH(d20:1)+H	SPH	(d20:1)	(d20:1)				C20 H42 O2 N1	328.321	2.11324	0.0228915	2.23954	0.155456	0.79682
POS1861		SPH(d21:0)+H	SPH(d21:0)+H	SPH	(d21:0)	(d21:0)				C21 H46 O2 N1	344.352	1.96744	0.0226973	2.62335	0.103536	0.404754
POS1862		SPH(d21:0)+Na	SPH(d21:0)+Na	SPH	(d21:0)	(d21:0)				C21 H45 O2 N1 Na1	366.334	5.90435	0.0173787	1.96318	0.234586	0.314029
POS1863		SPH(d21:1)+H	SPH(d21:1)+H	SPH	(d21:1)	(d21:1)				C21 H44 O2 N1	342.337	4.69269	0.308863	2.49927	0.144971	0.131286
POS1866		SPH(d22:0)+H	SPH(d22:0)+H	SPH	(d22:0)	(d22:0)				C22 H48 O2 N1	358.368	2.45479	0.0100313	2.13005	0.173501	3.91535
POS187		Cer(m18:0_22:0)+H	Cer(m40:0)+H	Cer	(m18:0_22:0)	(m18:0)	(22:0)			C40 H82 O2 N1	608.634	14.058	0.0127287	2.50975	0.0369711	0.071458
POS188		Cer(m40:0)+H-H2O	Cer(m40:0)+H-H2O	Cer	(m40:0)	(m40:0)				C40 H80 O1 N1	590.623	15.332	0.00451312	1.52324	0.347852	0.0203299
POS1890		SPH(d22:1)+H	SPH(d22:1)+H	SPH	(d22:1)	(d22:1)				C22 H46 O2 N1	356.352	1.8591	0.00871177	2.49065	0.12679	3.9752
POS1891		SPH(d22:1)+H	SPH(d22:1)+H	SPH	(d22:1)	(d22:1)				C22 H46 O2 N1	356.352	3.11995	0.210964	2.11642	0.135567	0.569959
POS1892		SPH(d22:2)+H	SPH(d22:2)+H	SPH	(d22:2)	(d22:2)				C22 H44 O2 N1	354.337	1.564	0.00238694	2.20208	0.184304	0.767824
POS1893		SPH(d22:2)+H	SPH(d22:2)+H	SPH	(d22:2)	(d22:2)				C22 H44 O2 N1	354.337	2.51893	0.00215746	2.19655	0.257776	0.556262
POS1894		SPH(d24:0)+H	SPH(d24:0)+H	SPH	(d24:0)	(d24:0)				C24 H52 O2 N1	386.399	3.49709	0.0101169	2.1122	0.178104	0.361141
POS1895		SPH(d24:1)+H	SPH(d24:1)+H	SPH	(d24:1)	(d24:1)				C24 H50 O2 N1	384.384	2.58769	0.0182357	2.25137	0.159264	0.241559
POS1896		SPH(d24:1)+H	SPH(d24:1)+H	SPH	(d24:1)	(d24:1)				C24 H50 O2 N1	384.384	7.04019	0.00549388	2.38957	0.150497	0.195937
POS1897		SPH(m17:0)+H	SPH(m17:0)+H	SPH	(m17:0)	(m17:0)				C17 H38 O1 N1	272.295	1.34944	0.00446692	2.36802	0.150391	0.464696
POS1898		SPH(m17:0)+NH4	SPH(m17:0)+NH4	SPH	(m17:0)	(m17:0)				C17 H41 O1 N2	289.321	9.10726	0.00289128	2.53858	0.10717	0.399522
POS19		Cer(d33:0)+H	Cer(d33:0)+H	Cer	(d33:0)	(d33:0)				C33 H68 O3 N1	526.519	8.10054	0.0206684	3.58819	0.0166347	0.0776835
POS190		Cer(m18:1_22:0+O)+H	Cer(m40:1+O)+H	Cer	(m18:1_22:0+O)	(m18:1)	(22:0+O)			C40 H80 O3 N1	622.613	13.1855	0.00135636	1.21999	0.335518	0.129364
POS1900		SPH(m18:0)+H	SPH(m18:0)+H	SPH	(m18:0)	(m18:0)				C18 H40 O1 N1	286.31	1.84831	0.0251377	2.22543	0.167391	1.1338
POS1901		SPH(m18:1)+H	SPH(m18:1)+H	SPH	(m18:1)	(m18:1)				C18 H38 O1 N1	284.295	1.28449	0.028676	2.39745	0.135705	0.509626
POS1902		SPH(m19:0)+H	SPH(m19:0)+H	SPH	(m19:0)	(m19:0)				C19 H42 O1 N1	300.326	1.79813	0.0038477	2.76086	0.140929	0.340942
POS1905		SPH(m20:0)+H	SPH(m20:0)+H	SPH	(m20:0)	(m20:0)				C20 H44 O1 N1	314.342	2.62732	0.0105204	2.28798	0.137099	0.776073
POS1906		SPH(m20:1)+H	SPH(m20:1)+H	SPH	(m20:1)	(m20:1)				C20 H42 O1 N1	312.326	1.3609	0.0535147	2.73867	0.122931	0.245609
POS1907		SPH(m20:1)+H	SPH(m20:1)+H	SPH	(m20:1)	(m20:1)				C20 H42 O1 N1	312.326	2.06733	0.00451556	2.43964	0.151102	0.795559
POS1908		SPH(m21:0)+H	SPH(m21:0)+H	SPH	(m21:0)	(m21:0)				C21 H46 O1 N1	328.357	2.48379	0.0134235	2.42821	0.154347	0.255597
POS1910		SPH(m22:0)+H	SPH(m22:0)+H	SPH	(m22:0)	(m22:0)				C22 H48 O1 N1	342.373	2.61959	0.00735995	2.6728	0.0985479	0.29763
POS1913		SPH(t16:0)+H	SPH(t16:0)+H	SPH	(t16:0)	(t16:0)				C16 H36 O3 N1	290.269	1.11477	0.00215232	2.80739	0.0989521	2.38798
POS1927		SPH(t17:0)+H-H2O	SPH(t17:0)+H-H2O	SPH	(t17:0)	(t17:0)				C17 H36 O2 N1	286.274	2.09051	0.0184352	1.36639	0.495176	0.220219
POS1928		SPH(t17:1)+H	SPH(t17:1)+H	SPH	(t17:1)	(t17:1)				C17 H36 O3 N1	302.269	1.12213	0.0294685	8.28138	0.0616244	0.294188
POS1929		SPH(t18:0)+H	SPH(t18:0)+H	SPH	(t18:0)	(t18:0)				C18 H40 O3 N1	318.3	1.08598	0.00162695	2.21061	0.147875	1.85138
POS193		Cer(m19:0_21:2)+H	Cer(m40:2)+H	Cer	(m19:0_21:2)	(m19:0)	(21:2)			C40 H78 O2 N1	604.603	13.1815	0.0113232	1.16456	0.471069	0.158917
POS1930		SPH(t18:0)+H-H2O	SPH(t18:0)+H-H2O	SPH	(t18:0)	(t18:0)				C18 H38 O2 N1	300.29	1.52112	0.00595088	2.10044	0.19119	1.08199
POS1932		SPH(t20:0)+Na	SPH(t20:0)+Na	SPH	(t20:0)	(t20:0)				C20 H43 O3 N1 Na1	368.314	1.296	0.0192715	4.8906	0.0714087	0.603777
POS1933		SPH(t20:0)+H	SPH(t20:0)+H	SPH	(t20:0)	(t20:0)				C20 H44 O3 N1	346.332	2.02502	0.0463208	3.06026	0.0740485	0.689277
POS1935		SPHP(d18:0)+H-H2O	SPHP(d18:0)+H-H2O	SPHP	(d18:0)	(d18:0)				C18 H39 O4 N1 P1	364.261	9.58223	0.0451246	3.02803	0.00344278	0.284463
POS1937		SPHP(d20:0)+H-H2O	SPHP(d20:0)+H-H2O	SPHP	(d20:0)	(d20:0)				C20 H43 O4 N1 P1	392.292	10.7254	0.0476283	4.28857	0.00134489	0.203189
POS1938		ST(d36:5)+Na	ST(d36:5)+Na	ST	(d36:5)	(d36:5)				C42 H73 O11 N1 S1 Na1	822.48	6.44	0.0078596	3.435	0.151039	0.187956
POS1939		ST(d37:0)+NH4	ST(d37:0)+NH4	ST	(d37:0)	(d37:0)				C43 H89 O11 N2 S1	841.618	11.374	0.0040592	2.18392	0.0176884	0.102501
POS1940		ST(d37:1+2O)+H	ST(d37:1+2O)+H	ST	(d37:1+2O)	(d37:1+2O)				C43 H84 O13 N1 S1	854.566	7.808	0.023389	0.933399	0.760046	0.0779353
POS1941		ST(d39:1)+NH4	ST(d39:1)+NH4	ST	(d39:1)	(d39:1)				C45 H91 O11 N2 S1	867.634	11.498	0.00458426	1.80128	0.0225914	0.0426192
POS1942		ST(d39:7)+H-H2O	ST(d39:7)+H-H2O	ST	(d39:7)	(d39:7)				C45 H74 O10 N1 S1	820.503	7.541	0.0169411	0.462022	0.014583	0.204016
POS1943		ST(m37:0)+NH4	ST(m37:0)+NH4	ST	(m37:0)	(m37:0)				C43 H89 O10 N2 S1	825.623	11.568	0.00623754	1.66943	0.257068	0.120862
POS1944		ST(m39:1)+NH4	ST(m39:1)+NH4	ST	(m39:1)	(m39:1)				C45 H91 O10 N2 S1	851.639	11.7731	0.0135559	2.68488	0.00198605	0.170268
POS1945		ST(m40:1)+NH4	ST(m40:1)+NH4	ST	(m40:1)	(m40:1)				C46 H93 O10 N2 S1	865.655	12.41	0.0299806	2.31295	0.00505244	0.0633762
POS1946		ST(t30:0)+H	ST(t30:0)+H	ST	(t30:0)	(t30:0)				C36 H72 O12 N1 S1	742.477	7.289	0.0126539	0.152783	0.000264788	0.24693
POS1947		ST(t33:0+O)+H-H2O	ST(t33:0+O)+H-H2O	ST	(t33:0+O)	(t33:0+O)				C39 H76 O12 N1 S1	782.508	10.0046	0.277924	0.917301	0.72768	0.0544213
POS1948		TG(11:0_6:0_6:0)+NH4	TG(23:0)+NH4	TG	(11:0_6:0_6:0)	(11:0)	(6:0)	(6:0)		C26 H52 O6 N1	474.379	2.88871	0.0688098	0.979986	0.950178	0.0262646
POS1949		TG(6:0_6:0_12:0)+Na	TG(24:0)+Na	TG	(6:0_6:0_12:0)	(6:0)	(6:0)	(12:0)		C27 H50 O6 Na1	493.35	3.624	0.125819	4.6165	0.166471	0.0837164
POS195		Cer(m40:2)+H-H2O	Cer(m40:2)+H-H2O	Cer	(m40:2)	(m40:2)				C40 H76 O1 N1	586.592	14.5626	0.0581931	1.29348	0.471769	0.0340108
POS1950		TG(24:6)+NH4	TG(24:6)+NH4	TG	(24:6)	(24:6)				C27 H42 O6 N1	476.301	5.48617	0.0606101	2.28679	0.0672172	0.0599167
POS1951		TG(24:6)+NH4	TG(24:6)+NH4	TG	(24:6)	(24:6)				C27 H42 O6 N1	476.301	6.52257	0.000276338	2.17602	0.108919	0.127112
POS1952		TG(4:0_10:0_11:1)+Na	TG(25:1)+Na	TG	(4:0_10:0_11:1)	(4:0)	(10:0)	(11:1)		C28 H50 O6 Na1	505.35	11.7389	0.00627418	2.11157	0.120406	0.093092
POS1953		TG(4:0_10:0_11:4)+H	TG(25:4)+H	TG	(4:0_10:0_11:4)	(4:0)	(10:0)	(11:4)		C28 H45 O6	477.321	10.614	0.0569131	1.51609	0.325592	0.0529534
POS1954		TG(4:0_10:0_12:3)+H	TG(26:3)+H	TG	(4:0_10:0_12:3)	(4:0)	(10:0)	(12:3)		C29 H49 O6	493.352	3.63129	0.105969	3.92576	0.181985	0.0764438
POS1955		TG(4:0_11:0_12:3)+H	TG(27:3)+H	TG	(4:0_11:0_12:3)	(4:0)	(11:0)	(12:3)		C30 H51 O6	507.368	4.33694	0.033908	1.2668	0.598615	0.00952986
POS1956		TG(6:0_10:0_11:4)+H	TG(27:4)+H	TG	(6:0_10:0_11:4)	(6:0)	(10:0)	(11:4)		C30 H49 O6	505.352	10.6128	0.0124141	1.69884	0.204625	0.0736105
POS1958		TG(4:0_11:2_14:0)+Na	TG(29:2)+Na	TG	(4:0_11:2_14:0)	(4:0)	(11:2)	(14:0)		C32 H56 O6 Na1	559.397	5.7074	0.0858458	0.178562	0.00111155	0.0744389
POS1959		TG(4:0_12:3_13:0)+H	TG(29:3)+H	TG	(4:0_12:3_13:0)	(4:0)	(12:3)	(13:0)		C32 H55 O6	535.399	5.79621	0.0073669	2.71023	0.140817	0.0570978
POS1960		TG(6:0_11:1_12:3)+H	TG(29:4)+H	TG	(6:0_11:1_12:3)	(6:0)	(11:1)	(12:3)		C32 H53 O6	533.384	4.50467	0.0119177	0.371805	0.0586089	0.0956448
POS1961		TG(6:0_11:4_12:0)+H	TG(29:4)+H	TG	(6:0_11:4_12:0)	(6:0)	(11:4)	(12:0)		C32 H53 O6	533.384	11.743	0.144584	2.20302	0.148242	0.0729904
POS1962		TG(6:0_11:4_12:0)+H	TG(29:4)+H	TG	(6:0_11:4_12:0)	(6:0)	(11:4)	(12:0)		C32 H53 O6	533.384	12.8329	0.0557615	2.14479	0.165426	0.0630994
POS1963		TG(4:0_11:1_15:0)+Na	TG(30:1)+Na	TG	(4:0_11:1_15:0)	(4:0)	(11:1)	(15:0)		C33 H60 O6 Na1	575.428	10.61	0.00462551	1.58414	0.259452	0.567639
POS1968		TG(30:3)+H	TG(30:3)+H	TG	(30:3)	(30:3)				C33 H57 O6	549.415	4.643	0.0180221	3.51096	0.0776954	0.0392826
POS1969		TG(10:0_10:2_10:2)+Na	TG(30:4)+Na	TG	(10:0_10:2_10:2)	(10:0)	(10:2)	(10:2)		C33 H54 O6 Na1	569.381	8.95584	1.01524	0.409825	0.108195	0.106603
POS1970		TG(4:0_11:4_15:0)+H	TG(30:4)+H	TG	(4:0_11:4_15:0)	(4:0)	(11:4)	(15:0)		C33 H55 O6	547.399	9.43835	0.00555142	1.24604	0.502354	0.29777
POS1971		TG(14:1e_6:0_10:4)+H	TG(30:5e)+H	TG	(14:1e_6:0_10:4)	(14:1e)	(6:0)	(10:4)		C33 H55 O5	531.404	7.55499	0.0129765	0.195241	0.00145638	0.210405
POS1972		TG(31:3)+Na	TG(31:3)+Na	TG	(31:3)	(31:3)				C34 H58 O6 Na1	585.413	5.86673	0.0122191	0.855955	0.774256	0.073246
POS1974		TG(32:0)+Na	TG(32:0)+Na	TG	(32:0)	(32:0)				C35 H66 O6 Na1	605.475	7.241	0.0126167	0.132646	0.000400935	0.135448
POS1975		TG(6:0_8:0_18:1)+Na	TG(32:1)+Na	TG	(6:0_8:0_18:1)	(6:0)	(8:0)	(18:1)		C35 H64 O6 Na1	603.46	11.7423	0.00615481	1.95205	0.148837	0.689486
POS1976		TG(4:0_11:1_17:0)+Na	TG(32:1)+Na	TG	(4:0_11:1_17:0)	(4:0)	(11:1)	(17:0)		C35 H64 O6 Na1	603.46	17.315	0.465654	0.17537	0.371652	0.067063
POS198		Cer(m17:0_23:3)+H	Cer(m40:3)+H	Cer	(m17:0_23:3)	(m17:0)	(23:3)			C40 H76 O2 N1	602.587	12.0765	0.0055335	1.4972	0.0509995	0.0595883
POS1980		TG(4:0_10:3_18:0)+H	TG(32:3)+H	TG	(4:0_10:3_18:0)	(4:0)	(10:3)	(18:0)		C35 H61 O6	577.446	6.64967	0.0172313	0.22382	0.00317941	0.0732112
POS1981		TG(4:0_11:4_17:0)+NH4	TG(32:4)+NH4	TG	(4:0_11:4_17:0)	(4:0)	(11:4)	(17:0)		C35 H62 O6 N1	592.457	9.4273	0.0240664	2.6692	0.19801	0.196049
POS1982		TG(10:0_11:2_11:2)+H	TG(32:4)+H	TG	(10:0_11:2_11:2)	(10:0)	(11:2)	(11:2)		C35 H59 O6	575.431	10.6066	0.00589067	1.73361	0.276856	0.903105
POS1989		TG(12:0e_10:3_11:0)+H	TG(33:3e)+H	TG	(12:0e_10:3_11:0)	(12:0e)	(10:3)	(11:0)		C36 H65 O5	577.483	11.243	0.0106937	0.230741	0.00179868	0.141342
POS199		Cer(m19:1_21:4)+H	Cer(m40:5)+H	Cer	(m19:1_21:4)	(m19:1)	(21:4)			C40 H72 O2 N1	598.556	7.396	0.0997374	9.34526	0.0297585	0.0537159
POS1990		TG(33:6)+H	TG(33:6)+H	TG	(33:6)	(33:6)				C36 H57 O6	585.415	5.87434	0.00758692	0.854165	0.771039	0.0731886
POS1991		TG(34:1)+Na	TG(34:1)+Na	TG	(34:1)	(34:1)				C37 H68 O6 Na1	631.491	12.82	0.00465389	2.01571	0.128865	0.357624
POS2		AcCa(18:0)+H	AcCa(18:0)+H	AcCa	(18:0)	(18:0)				C25 H50 O4 N1	428.373	2.50462	0.000402735	47.8308	0.000119225	0.169196
POS200		Cer(m20:0_21:0)+H	Cer(m41:0)+H	Cer	(m20:0_21:0)	(m20:0)	(21:0)			C41 H84 O2 N1	622.65	13.6697	0.00254965	1.3896	0.387426	0.0406408
POS201		Cer(m18:0_23:0)+H	Cer(m41:0)+H	Cer	(m18:0_23:0)	(m18:0)	(23:0)			C41 H84 O2 N1	622.65	14.3445	0.0283145	6.30294	0.00750263	0.0378383
POS202		Cer(m41:1+O)+H	Cer(m41:1+O)+H	Cer	(m41:1+O)	(m41:1+O)				C41 H82 O3 N1	636.629	13.6824	0.0322453	0.913369	0.642741	0.131326
POS2021		TG(16:0_6:0_12:3)+H	TG(34:3)+H	TG	(16:0_6:0_12:3)	(16:0)	(6:0)	(12:3)		C37 H65 O6	605.478	7.25653	0.0137463	0.13645	0.000610916	0.136844
POS2022		TG(34:3e)+Na	TG(34:3e)+Na	TG	(34:3e)	(34:3e)				C37 H66 O5 Na1	613.48	10.286	0.0895911	0.164151	0.000187676	0.329055
POS2023		TG(34:4)+NH4	TG(34:4)+NH4	TG	(34:4)	(34:4)				C37 H66 O6 N1	620.488	10.594	0.0380805	2.20106	0.224679	0.306653
POS2024		TG(11:0_11:3_12:1)+H	TG(34:4)+H	TG	(11:0_11:3_12:1)	(11:0)	(11:3)	(12:1)		C37 H63 O6	603.462	11.7391	0.00758988	1.96995	0.145332	0.698404
POS2025		TG(6:0_14:2_14:2)+H	TG(34:4)+H	TG	(6:0_14:2_14:2)	(6:0)	(14:2)	(14:2)		C37 H63 O6	603.462	17.2241	0.00968763	2.53068	0.31704	0.0789874
POS2031		TG(34:7)+H	TG(34:7)+H	TG	(34:7)	(34:7)				C37 H57 O6	597.415	10.609	0.0109219	2.00423	0.300649	0.698585
POS2032		TG(35:2e)+NH4	TG(35:2e)+NH4	TG	(35:2e)	(35:2e)				C38 H74 O5 N1	624.556	11.4272	0.00372851	0.197134	0.00240961	0.131091
POS2033		TG(35:3e)+H	TG(35:3e)+H	TG	(35:3e)	(35:3e)				C38 H69 O5	605.514	12.164	0.0062865	0.324374	0.00498371	0.178609
POS2034		TG(35:4)+NH4	TG(35:4)+NH4	TG	(35:4)	(35:4)				C38 H68 O6 N1	634.504	10.61	0.0369277	2.24431	0.239296	0.0828927
POS2035		TG(12:0e_10:4_13:0)+H	TG(35:4e)+H	TG	(12:0e_10:4_13:0)	(12:0e)	(10:4)	(13:0)		C38 H67 O5	603.498	11.32	0.000772642	0.240749	0.000925499	0.331163
POS2040		TG(12:1e_6:0_18:1)+NH4	TG(36:2e)+NH4	TG	(12:1e_6:0_18:1)	(12:1e)	(6:0)	(18:1)		C39 H76 O5 N1	638.572	11.9657	0.0661496	0.23487	0.00381277	0.537666
POS205		Cer(m19:0_22:2)+H	Cer(m41:2)+H	Cer	(m19:0_22:2)	(m19:0)	(22:2)			C41 H80 O2 N1	618.618	13.6674	0.00456751	0.939742	0.775679	0.147519
POS2053		TG(12:1e_6:0_18:2)+H	TG(36:3e)+H	TG	(12:1e_6:0_18:2)	(12:1e)	(6:0)	(18:2)		C39 H71 O5	619.53	11.0818	0.0032368	0.160449	0.00110041	0.782634
POS2055		TG(12:0e_6:0_18:3)+H	TG(36:3e)+H	TG	(12:0e_6:0_18:3)	(12:0e)	(6:0)	(18:3)		C39 H71 O5	619.53	12.902	0.00587747	0.274807	0.00175072	0.367904
POS2056		TG(36:3e)+NH4	TG(36:3e)+NH4	TG	(36:3e)	(36:3e)				C39 H74 O5 N1	636.556	16.9587	0.332999	2.09511	0.464201	0.0420547
POS2059		TG(8:0_8:0_20:4)+H	TG(36:4)+H	TG	(8:0_8:0_20:4)	(8:0)	(8:0)	(20:4)		C39 H67 O6	631.493	8.702	0.0358902	3.26622	0.126725	0.319383
POS2060		TG(20:1_6:0_10:3)+NH4	TG(36:4)+NH4	TG	(20:1_6:0_10:3)	(20:1)	(6:0)	(10:3)		C39 H70 O6 N1	648.52	11.7624	0.0335953	4.08174	0.114428	0.331825
POS2061		TG(19:0_6:0_11:4)+H	TG(36:4)+H	TG	(19:0_6:0_11:4)	(19:0)	(6:0)	(11:4)		C39 H67 O6	631.493	12.8233	0.00457636	2.01209	0.1297	0.358716
POS2062		TG(36:4)+NH4	TG(36:4)+NH4	TG	(36:4)	(36:4)				C39 H70 O6 N1	648.52	14.0374	0.289781	2.81077	0.213622	0.0163983
POS2065		TG(36:4e)+Na	TG(36:4e)+Na	TG	(36:4e)	(36:4e)				C39 H68 O5 Na1	639.496	10.2827	0.0356199	0.127798	0.000475395	0.501939
POS2066		TG(12:1e_6:0_18:3)+H	TG(36:4e)+H	TG	(12:1e_6:0_18:3)	(12:1e)	(6:0)	(18:3)		C39 H69 O5	617.514	11.881	0.0291684	0.338838	0.00390324	0.813443
POS207		Cer(m41:2)+H-H2O	Cer(m41:2)+H-H2O	Cer	(m41:2)	(m41:2)				C41 H78 O1 N1	600.608	14.79	0.1536	1.353	0.490408	0.0436783
POS2079		TG(12:1e_6:0_18:4)+H	TG(36:5e)+H	TG	(12:1e_6:0_18:4)	(12:1e)	(6:0)	(18:4)		C39 H67 O5	615.498	11.408	0.0104941	0.0463926	0.0188302	0.935165
POS208		Cer(m18:0_23:3)+H	Cer(m41:3)+H	Cer	(m18:0_23:3)	(m18:0)	(23:3)			C41 H78 O2 N1	616.603	12.6095	0.0576699	1.65415	0.0536583	0.0420173
POS2080		TG(16:2e_10:2_10:2)+H	TG(36:6e)+H	TG	(16:2e_10:2_10:2)	(16:2e)	(10:2)	(10:2)		C39 H65 O5	613.483	10.321	0.0648495	0.206356	0.00461832	0.269383
POS2081		TG(14:1_10:2_12:4)+H	TG(36:7)+H	TG	(14:1_10:2_12:4)	(14:1)	(10:2)	(12:4)		C39 H61 O6	625.446	11.6362	0.209644	7.19042	0.0855194	0.802957
POS2082		TG(12:1e_11:0_14:0)+Na	TG(37:1e)+Na	TG	(12:1e_11:0_14:0)	(12:1e)	(11:0)	(14:0)		C40 H76 O5 Na1	659.558	13.48	0.0756533	0.417679	0.00216694	0.0809273
POS2083		TG(37:2e)+Na	TG(37:2e)+Na	TG	(37:2e)	(37:2e)				C40 H74 O5 Na1	657.543	12.497	0.0144051	0.180025	0.000585686	0.146729
POS2084		TG(18:3e_8:0_11:0)+H	TG(37:3e)+H	TG	(18:3e_8:0_11:0)	(18:3e)	(8:0)	(11:0)		C40 H73 O5	633.545	13.3474	0.0265921	0.176786	0.000500992	0.0793989
POS2085		TG(37:4)+NH4	TG(37:4)+NH4	TG	(37:4)	(37:4)				C40 H72 O6 N1	662.535	11.767	0.0136745	4.31838	0.154284	0.0703138
POS2086		TG(37:4e)+H	TG(37:4e)+H	TG	(37:4e)	(37:4e)				C40 H71 O5	631.53	12.431	0.00783098	0.335702	0.0122953	0.169852
POS2087		TG(12:0e_11:1_14:4)+H	TG(37:5e)+H	TG	(12:0e_11:1_14:4)	(12:0e)	(11:1)	(14:4)		C40 H69 O5	629.514	11.42	0.00112127	0.161649	0.00129582	0.420421
POS2088		TG(37:7e)+Na	TG(37:7e)+Na	TG	(37:7e)	(37:7e)				C40 H64 O5 Na1	647.465	13.395	0.094602	2.13386	0.0779993	1.51753
POS2089		TG(11:0_11:0_16:0)+NH4	TG(38:0)+NH4	TG	(11:0_11:0_16:0)	(11:0)	(11:0)	(16:0)		C41 H82 O6 N1	684.614	14.1265	0.0607026	0.865165	0.585516	0.0674657
POS209		Cer(m18:0_24:0)+H	Cer(m42:0)+H	Cer	(m18:0_24:0)	(m18:0)	(24:0)			C42 H86 O2 N1	636.665	14.7697	0.0126012	7.99283	0.000663224	0.180718
POS2090		TG(13:0_12:1_13:0)+NH4	TG(38:1)+NH4	TG	(13:0_12:1_13:0)	(13:0)	(12:1)	(13:0)		C41 H80 O6 N1	682.598	13.3481	0.0240063	1.38988	0.305393	0.0115722
POS2091		TG(18:3e_10:4_10:4)+NH4	TG(38:11e)+NH4	TG	(18:3e_10:4_10:4)	(18:3e)	(10:4)	(10:4)		C41 H62 O5 N1	648.462	12.985	0.000279463	1.75686	0.192968	1.57094
POS2092		TG(14:1e_12:0_12:0)+Na	TG(38:1e)+Na	TG	(14:1e_12:0_12:0)	(14:1e)	(12:0)	(12:0)		C41 H78 O5 Na1	673.574	13.95	0.014387	0.468504	0.018379	0.105623
POS2093		TG(16:2e_11:0_11:0)+Na	TG(38:2e)+Na	TG	(16:2e_11:0_11:0)	(16:2e)	(11:0)	(11:0)		C41 H76 O5 Na1	671.558	13.074	0.00835493	0.567079	0.0315682	0.137723
POS2094		TG(12:0_12:0_14:3)+H	TG(38:3)+H	TG	(12:0_12:0_14:3)	(12:0)	(12:0)	(14:3)		C41 H73 O6	661.54	13.441	0.161172	0.895504	0.767885	0.0361204
POS2095		TG(18:4_10:0_10:0)+NH4	TG(38:4)+NH4	TG	(18:4_10:0_10:0)	(18:4)	(10:0)	(10:0)		C41 H74 O6 N1	676.551	12.863	0.0246136	2.66684	0.206006	0.150183
POS2096		TG(4:0_16:1_18:3)+H	TG(38:4)+H	TG	(4:0_16:1_18:3)	(4:0)	(16:1)	(18:3)		C41 H71 O6	659.525	13.8448	0.0623012	1.65282	0.327323	0.0216818
POS2098		TG(38:4e)+NH4	TG(38:4e)+NH4	TG	(38:4e)	(38:4e)				C41 H76 O5 N1	662.572	11.874	0.0668749	1.32937	0.257583	0.0128492
POS2099		TG(12:1e_6:0_20:3)+H	TG(38:4e)+H	TG	(12:1e_6:0_20:3)	(12:1e)	(6:0)	(20:3)		C41 H73 O5	645.545	12.9618	0.0719287	0.748897	0.233119	0.364971
POS210		Cer(m20:0_22:0+O)+H	Cer(m42:0+O)+H	Cer	(m20:0_22:0+O)	(m20:0)	(22:0+O)			C42 H86 O3 N1	652.66	14.4565	0.00845635	1.64243	0.0873168	0.0185386
POS2102		TG(16:0e_11:3_11:3)+H	TG(38:6e)+H	TG	(16:0e_11:3_11:3)	(16:0e)	(11:3)	(11:3)		C41 H69 O5	641.514	11.0882	0.00297186	0.163747	0.00118145	0.755338
POS2103		TG(18:3_10:2_10:2)+H	TG(38:7)+H	TG	(18:3_10:2_10:2)	(18:3)	(10:2)	(10:2)		C41 H65 O6	653.478	12.5723	0.0107755	1.87401	0.223709	0.120384
POS2104		TG(8:0_8:0_24:0)+Na	TG(40:0)+Na	TG	(8:0_8:0_24:0)	(8:0)	(8:0)	(24:0)		C43 H82 O6 Na1	717.6	14.8815	0.020367	0.503573	0.0128925	0.185992
POS2105		TG(6:0_10:0_24:1)+NH4	TG(40:1)+NH4	TG	(6:0_10:0_24:1)	(6:0)	(10:0)	(24:1)		C43 H84 O6 N1	710.629	14.2552	0.0109887	1.41292	0.177521	0.0422294
POS2106		TG(18:4_10:2_12:4)+Na	TG(40:10)+Na	TG	(18:4_10:2_12:4)	(18:4)	(10:2)	(12:4)		C43 H62 O6 Na1	697.444	6.50383	0.00947328	2.22905	0.0987915	0.0740993
POS2107		TG(8:0_8:0_24:2)+NH4	TG(40:2)+NH4	TG	(8:0_8:0_24:2)	(8:0)	(8:0)	(24:2)		C43 H82 O6 N1	708.614	13.4201	0.0144622	1.54225	0.0890036	0.0225301
POS2108		TG(18:1_10:2_12:0)+H	TG(40:3)+H	TG	(18:1_10:2_12:0)	(18:1)	(10:2)	(12:0)		C43 H77 O6	689.571	14.1986	0.0809008	0.562533	0.0929626	0.104586
POS2109		TG(8:0_14:2_18:2)+H	TG(40:4)+H	TG	(8:0_14:2_18:2)	(8:0)	(14:2)	(18:2)		C43 H75 O6	687.556	8.69444	0.0312938	2.04124	0.187322	0.328648
POS211		Cer(m18:0_24:1)+H	Cer(m42:1)+H	Cer	(m18:0_24:1)	(m18:0)	(24:1)			C42 H84 O2 N1	634.65	14.012	0.0868686	2.38382	0.0343332	0.0433894
POS2110		TG(20:2_10:1_10:1)+H	TG(40:4)+H	TG	(20:2_10:1_10:1)	(20:2)	(10:1)	(10:1)		C43 H75 O6	687.556	13.489	0.0348252	2.2428	0.0538697	0.0427255
POS2111		TG(16:1e_12:2_12:2)+H	TG(40:5e)+H	TG	(16:1e_12:2_12:2)	(16:1e)	(12:2)	(12:2)		C43 H75 O5	671.561	12.977	0.466961	0.531278	0.0277321	0.137878
POS2112		TG(20:2e_10:2_10:2)+Na	TG(40:6e)+Na	TG	(20:2e_10:2_10:2)	(20:2e)	(10:2)	(10:2)		C43 H72 O5 Na1	691.527	10.8943	0.0112596	0.0856788	0.00026486	0.188097
POS2113		TG(12:0e_6:0_22:6)+H	TG(40:6e)+H	TG	(12:0e_6:0_22:6)	(12:0e)	(6:0)	(22:6)		C43 H73 O5	669.545	12.3832	0.0229017	1.26033	0.54738	0.0409799
POS2114		TG(20:1_10:3_10:3)+Na	TG(40:7)+Na	TG	(20:1_10:3_10:3)	(20:1)	(10:3)	(10:3)		C43 H68 O6 Na1	703.491	7.718	0.0304786	1.862	0.17961	0.0631177
POS2115		TG(20:3_10:2_10:2)+H	TG(40:7)+H	TG	(20:3_10:2_10:2)	(20:3)	(10:2)	(10:2)		C43 H69 O6	681.509	13.5991	0.00414123	1.91203	0.194124	0.0516409
POS2116		TG(12:1e_6:0_22:6)+H	TG(40:7e)+H	TG	(12:1e_6:0_22:6)	(12:1e)	(6:0)	(22:6)		C43 H71 O5	667.53	11.4182	0.006822	0.154074	0.00153776	0.272506
POS2117		TG(16:1e_12:3_12:3)+H	TG(40:7e)+H	TG	(16:1e_12:3_12:3)	(16:1e)	(12:3)	(12:3)		C43 H71 O5	667.53	11.8859	0.0162982	1.7744	0.0894873	0.0652793
POS2118		TG(4:0_14:2_22:6)+Na	TG(40:8)+Na	TG	(4:0_14:2_22:6)	(4:0)	(14:2)	(22:6)		C43 H66 O6 Na1	701.475	6.7	0.0251689	2.4508	0.0936225	0.106973
POS2119		TG(20:2e_10:3_10:3)+H	TG(40:8e)+H	TG	(20:2e_10:3_10:3)	(20:2e)	(10:3)	(10:3)		C43 H69 O5	665.514	10.81	0.0275948	0.209043	0.00096281	0.229472
POS212		Cer(m42:1+O)+Na	Cer(m42:1+O)+Na	Cer	(m42:1+O)	(m42:1+O)				C42 H83 O3 N1 Na1	672.627	13.9892	0.0102575	1.19876	0.378582	0.0979346
POS2120		TG(16:1_12:4_12:4)+Na	TG(40:9)+Na	TG	(16:1_12:4_12:4)	(16:1)	(12:4)	(12:4)		C43 H64 O6 Na1	699.46	5.836	0.0121614	1.69051	0.216638	0.0725971
POS2121		TG(14:0_13:0_14:0)+Na	TG(41:0)+Na	TG	(14:0_13:0_14:0)	(14:0)	(13:0)	(14:0)		C44 H84 O6 Na1	731.616	15.0902	0.0196085	0.251502	4.85406e-05	0.115388
POS2122		TG(15:0_12:0_15:0)+NH4	TG(42:0)+NH4	TG	(15:0_12:0_15:0)	(15:0)	(12:0)	(15:0)		C45 H90 O6 N1	740.676	15.4667	0.00087833	0.35891	0.0024361	0.440945
POS2123		TG(18:1_12:0_12:0)+NH4	TG(42:1)+NH4	TG	(18:1_12:0_12:0)	(18:1)	(12:0)	(12:0)		C45 H88 O6 N1	738.661	14.291	0.0446399	1.80356	0.0469229	0.0513705
POS2124		TG(10:0_10:0_22:1)+NH4	TG(42:1)+NH4	TG	(10:0_10:0_22:1)	(10:0)	(10:0)	(22:1)		C45 H88 O6 N1	738.661	14.9293	0.00590059	1.46345	0.2145	0.0575285
POS2125		TG(20:3_11:4_11:4)+H	TG(42:11)+H	TG	(20:3_11:4_11:4)	(20:3)	(11:4)	(11:4)		C45 H65 O6	701.478	6.68269	0.0273818	2.43855	0.100713	0.105722
POS2126		TG(20:4e_11:4_11:4)+NH4	TG(42:12e)+NH4	TG	(20:4e_11:4_11:4)	(20:4e)	(11:4)	(11:4)		C45 H68 O5 N1	702.509	6.304	0.0612477	0.436418	0.0156041	0.0829892
POS2127		TG(18:0_12:1_12:1)+Na	TG(42:2)+Na	TG	(18:0_12:1_12:1)	(18:0)	(12:1)	(12:1)		C45 H82 O6 Na1	741.6	14.327	0.0293564	2.05079	0.0274618	0.0749025
POS2128		TG(6:0_14:3_22:0)+H	TG(42:3)+H	TG	(6:0_14:3_22:0)	(6:0)	(14:3)	(22:0)		C45 H81 O6	717.603	14.882	0.0161763	0.50624	0.014434	0.184099
POS2129		TG(16:0_10:4_16:0)+H	TG(42:4)+H	TG	(16:0_10:4_16:0)	(16:0)	(10:4)	(16:0)		C45 H79 O6	715.587	14.2848	0.0137123	1.31873	0.290537	0.0408802
POS2130		TG(18:0e_12:2_12:2)+H	TG(42:4e)+H	TG	(18:0e_12:2_12:2)	(18:0e)	(12:2)	(12:2)		C45 H81 O5	701.608	14.815	0.00850377	0.404777	0.0102125	0.0697742
POS2131		TG(42:5e)+H	TG(42:5e)+H	TG	(42:5e)	(42:5e)				C45 H79 O5	699.592	13.925	0.0403104	0.519787	0.0688248	0.0551642
POS2132		TG(42:7e)+Na	TG(42:7e)+Na	TG	(42:7e)	(42:7e)				C45 H74 O5 Na1	717.543	2.837	0.00914644	0.0224095	0.0002397	0.140831
POS2133		TG(12:1e_8:0_22:6)+H	TG(42:7e)+H	TG	(12:1e_8:0_22:6)	(12:1e)	(8:0)	(22:6)		C45 H75 O5	695.561	12.472	0.00859343	0.524278	0.073404	0.0836128
POS2134		TG(11:0_16:0_16:0)+NH4	TG(43:0)+NH4	TG	(11:0_16:0_16:0)	(11:0)	(16:0)	(16:0)		C46 H92 O6 N1	754.692	15.088	0.25967	0.411927	0.02531	0.052663
POS2135		TG(25:0_9:0_9:0)+NH4	TG(43:0)+NH4	TG	(25:0_9:0_9:0)	(25:0)	(9:0)	(9:0)		C46 H92 O6 N1	754.692	15.6237	0.209107	0.380102	0.00403533	0.322295
POS2136		TG(10:0_11:1_22:0)+NH4	TG(43:1)+NH4	TG	(10:0_11:1_22:0)	(10:0)	(11:1)	(22:0)		C46 H90 O6 N1	752.676	15.1265	0.0704608	1.0993	0.721415	0.0290564
POS2137		TG(23:0_10:1_10:1)+Na	TG(43:2)+Na	TG	(23:0_10:1_10:1)	(23:0)	(10:1)	(10:1)		C46 H84 O6 Na1	755.616	8.97051	0.00245203	2.01404	0.120872	1.41283
POS2138		TG(43:6e)+Na	TG(43:6e)+Na	TG	(43:6e)	(43:6e)				C46 H78 O5 Na1	733.574	14.878	0.0211335	0.500284	0.0126403	0.136434
POS2139		TG(43:6e)+NH4	TG(43:6e)+NH4	TG	(43:6e)	(43:6e)				C46 H82 O5 N1	728.619	15.628	0.0779839	22.311	0.179897	0.438526
POS214		Cer(m19:0_23:2)+H	Cer(m42:2)+H	Cer	(m19:0_23:2)	(m19:0)	(23:2)			C42 H82 O2 N1	632.634	12.8213	0.0826151	1.4071	0.41184	0.0153246
POS2140		TG(43:7)+H	TG(43:7)+H	TG	(43:7)	(43:7)				C46 H75 O6	723.556	8.685	0.0123176	0.681212	0.192692	0.260434
POS2141		TG(43:7e)+Na	TG(43:7e)+Na	TG	(43:7e)	(43:7e)				C46 H76 O5 Na1	731.558	14.285	0.0557118	1.30224	0.30243	0.0243938
POS2142		TG(43:9e)+H	TG(43:9e)+H	TG	(43:9e)	(43:9e)				C46 H73 O5	705.545	14.109	0.0192878	0.454556	0.119872	0.0748392
POS2143		TG(17:0_10:0_17:0)+Na	TG(44:0)+Na	TG	(17:0_10:0_17:0)	(17:0)	(10:0)	(17:0)		C47 H90 O6 Na1	773.663	15.9226	0.0102618	0.39919	0.00217908	0.636192
POS2144		TG(28:1_8:0_8:0)+NH4	TG(44:1)+NH4	TG	(28:1_8:0_8:0)	(28:1)	(8:0)	(8:0)		C47 H92 O6 N1	766.692	14.9383	0.0595326	1.53787	0.189545	0.0607604
POS2145		TG(16:0_12:1_16:0)+Na	TG(44:1)+Na	TG	(16:0_12:1_16:0)	(16:0)	(12:1)	(16:0)		C47 H88 O6 Na1	771.647	15.4904	0.00727876	1.15586	0.582356	0.0949832
POS2146		TG(20:3e_12:4_12:4)+NH4	TG(44:11e)+NH4	TG	(20:3e_12:4_12:4)	(20:3e)	(12:4)	(12:4)		C47 H74 O5 N1	732.556	8.449	0.00463187	0.620149	0.0666112	3.02479
POS2147		TG(44:12e)+NH4	TG(44:12e)+NH4	TG	(44:12e)	(44:12e)				C47 H72 O5 N1	730.541	7.56	0.00736523	0.594499	0.0685747	0.971413
POS2148		TG(20:4e_12:4_12:4)+NH4	TG(44:12e)+NH4	TG	(20:4e_12:4_12:4)	(20:4e)	(12:4)	(12:4)		C47 H72 O5 N1	730.541	8.05	0.0185615	0.590281	0.0583417	0.157944
POS2149		TG(44:2)+NH4	TG(44:2)+NH4	TG	(44:2)	(44:2)				C47 H90 O6 N1	764.676	14.317	0.0315204	2.23769	0.0202799	0.0473035
POS2151		TG(11:0_11:0_22:3)+Na	TG(44:3)+Na	TG	(11:0_11:0_22:3)	(11:0)	(11:0)	(22:3)		C47 H84 O6 Na1	767.616	14.375	0.018385	2.00768	0.0529867	0.0406629
POS2152		TG(16:1_14:1_14:1)+H	TG(44:3)+H	TG	(16:1_14:1_14:1)	(16:1)	(14:1)	(14:1)		C47 H85 O6	745.634	15.4651	0.00644433	0.357709	0.00155879	0.419255
POS2153		TG(8:0_18:2_18:2)+H	TG(44:4)+H	TG	(8:0_18:2_18:2)	(8:0)	(18:2)	(18:2)		C47 H83 O6	743.618	14.9339	0.00388091	1.15551	0.589822	0.0490627
POS2155		TG(20:4e_12:2_12:2)+Na	TG(44:8e)+Na	TG	(20:4e_12:2_12:2)	(20:4e)	(12:2)	(12:2)		C47 H76 O5 Na1	743.558	2.978	0.00731664	1.79495	0.216353	0.105751
POS2156		TG(15:0_15:0_15:0)+NH4	TG(45:0)+NH4	TG	(15:0_15:0_15:0)	(15:0)	(15:0)	(15:0)		C48 H96 O6 N1	782.723	15.6243	0.138901	0.583903	0.0414314	0.165083
POS2157		TG(15:0_15:0_15:0)+Na	TG(45:0)+Na	TG	(15:0_15:0_15:0)	(15:0)	(15:0)	(15:0)		C48 H92 O6 Na1	787.679	16.0474	0.00455918	0.375779	0.000919781	0.437064
POS2158		TG(15:0_11:1_19:0)+NH4	TG(45:1)+NH4	TG	(15:0_11:1_19:0)	(15:0)	(11:1)	(19:0)		C48 H94 O6 N1	780.708	15.221	0.136326	1.52342	0.279589	0.013668
POS2159		TG(4:0_18:1_23:0)+NH4	TG(45:1)+NH4	TG	(4:0_18:1_23:0)	(4:0)	(18:1)	(23:0)		C48 H94 O6 N1	780.708	15.6721	0.0240164	1.19296	0.519624	0.0925766
POS2160		TG(45:2)+NH4	TG(45:2)+NH4	TG	(45:2)	(45:2)				C48 H92 O6 N1	778.692	15.273	0.0368382	1.83314	0.098333	0.0371444
POS2161		TG(21:1_12:1_12:1)+H	TG(45:3)+H	TG	(21:1_12:1_12:1)	(21:1)	(12:1)	(12:1)		C48 H87 O6	759.65	15.6215	0.00322327	0.311017	0.000434124	0.267434
POS2163		TG(45:6e)+Na	TG(45:6e)+Na	TG	(45:6e)	(45:6e)				C48 H82 O5 Na1	761.605	15.463	0.0162767	0.375668	0.00204618	0.271599
POS2164		TG(45:7e)+Na	TG(45:7e)+Na	TG	(45:7e)	(45:7e)				C48 H80 O5 Na1	759.59	14.926	0.00692442	1.0069	0.978652	0.0584577
POS2165		TG(12:0e_11:4_22:5)+H	TG(45:9e)+H	TG	(12:0e_11:4_22:5)	(12:0e)	(11:4)	(22:5)		C48 H77 O5	733.577	14.88	0.0085353	0.500996	0.0113976	0.138792
POS2169		TG(26:0_10:0_10:0)+NH4	TG(46:0)+NH4	TG	(26:0_10:0_10:0)	(26:0)	(10:0)	(10:0)		C49 H98 O6 N1	796.739	17.4167	0.00254827	0.0492698	0.0753603	0.938664
POS2173		TG(20:0e_13:0_13:0)+Na	TG(46:0e)+Na	TG	(20:0e_13:0_13:0)	(20:0e)	(13:0)	(13:0)		C49 H96 O5 Na1	787.715	16.746	0.0226931	0.2845	0.00034943	0.0970263
POS2174		TG(17:0_12:1_17:0)+NH4	TG(46:1)+NH4	TG	(17:0_12:1_17:0)	(17:0)	(12:1)	(17:0)		C49 H96 O6 N1	794.723	15.495	0.0386066	1.38029	0.302182	0.0781871
POS2175		TG(28:1_9:0_9:0)+NH4	TG(46:1)+NH4	TG	(28:1_9:0_9:0)	(28:1)	(9:0)	(9:0)		C49 H96 O6 N1	794.723	15.9321	0.0108285	1.26528	0.501729	0.378129
POS2176		TG(46:11)+NH4	TG(46:11)+NH4	TG	(46:11)	(46:11)				C49 H76 O6 N1	774.567	5.691	0.0308645	4.76759	0.0403551	0.078941
POS2178		TG(26:0_10:1_10:1)+NH4	TG(46:2)+NH4	TG	(26:0_10:1_10:1)	(26:0)	(10:1)	(10:1)		C49 H94 O6 N1	792.708	14.9814	0.0268571	1.9285	0.0636983	0.0692879
POS2179		TG(22:0_12:1_12:1)+NH4	TG(46:2)+NH4	TG	(22:0_12:1_12:1)	(22:0)	(12:1)	(12:1)		C49 H94 O6 N1	792.708	15.517	0.00729692	1.98997	0.0545952	0.208206
POS2180		TG(16:1_14:1_16:1)+NH4	TG(46:3)+NH4	TG	(16:1_14:1_16:1)	(16:1)	(14:1)	(16:1)		C49 H92 O6 N1	790.692	15.1251	0.0236842	1.93867	0.0586884	0.0821266
POS2182		TG(26:1_10:2_10:2)+Na	TG(46:5)+Na	TG	(26:1_10:2_10:2)	(26:1)	(10:2)	(10:2)		C49 H84 O6 Na1	791.616	9.805	0.0830961	1.2676	0.317021	0.0255382
POS2183		TG(26:1_10:2_10:2)+H	TG(46:5)+H	TG	(26:1_10:2_10:2)	(26:1)	(10:2)	(10:2)		C49 H85 O6	769.634	14.9891	0.00767009	1.68127	0.100531	0.0704698
POS2184		TG(46:6e)+Na	TG(46:6e)+Na	TG	(46:6e)	(46:6e)				C49 H84 O5 Na1	775.621	15.701	0.0102063	0.242896	0.00011601	0.184785
POS2185		TG(23:1_11:3_12:4)+H	TG(46:8)+H	TG	(23:1_11:3_12:4)	(23:1)	(11:3)	(12:4)		C49 H79 O6	763.587	8.639	0.206541	1.15763	0.800444	0.00899561
POS2186		TG(46:9e)+H	TG(46:9e)+H	TG	(46:9e)	(46:9e)				C49 H79 O5	747.592	15.199	0.0433244	0.306431	0.000471923	0.0928034
POS2187		TG(19:0_9:0_19:0)+NH4	TG(47:0)+NH4	TG	(19:0_9:0_19:0)	(19:0)	(9:0)	(19:0)		C50 H100 O6 N1	810.755	15.462	0.0555882	0.546766	0.034874	0.0666241
POS2188		TG(15:0_16:0_16:0)+NH4	TG(47:0)+NH4	TG	(15:0_16:0_16:0)	(15:0)	(16:0)	(16:0)		C50 H100 O6 N1	810.755	16.3603	0.0100564	0.717591	0.245904	0.661324
POS2189		TG(25:1_11:0_11:0)+NH4	TG(47:1)+NH4	TG	(25:1_11:0_11:0)	(25:1)	(11:0)	(11:0)		C50 H98 O6 N1	808.739	15.9394	0.00274845	1.66941	0.116883	0.292857
POS219		Cer(m42:2)+H	Cer(m42:2)+H	Cer	(m42:2)	(m42:2)				C42 H82 O2 N1	632.634	15.083	0.0900781	0.191876	0.208913	0.0447001
POS2190		TG(12:0_14:0_21:1)+NH4	TG(47:1)+NH4	TG	(12:0_14:0_21:1)	(12:0)	(14:0)	(21:1)		C50 H98 O6 N1	808.739	16.408	0.29414	0.683687	0.139753	0.169576
POS2191		TG(47:11e)+NH4	TG(47:11e)+NH4	TG	(47:11e)	(47:11e)				C50 H80 O5 N1	774.603	10.149	0.00823284	1.15463	0.50966	0.4308
POS2192		TG(14:0_12:1_21:1)+Na	TG(47:2)+Na	TG	(14:0_12:1_21:1)	(14:0)	(12:1)	(21:1)		C50 H92 O6 Na1	811.679	15.7444	0.00691388	1.9974	0.0131916	0.117425
POS2193		TG(47:3)+Na	TG(47:3)+Na	TG	(47:3)	(47:3)				C50 H90 O6 Na1	809.663	15.3584	0.0218257	1.73597	0.0786794	0.0564191
POS2194		TG(25:1_11:1_11:1)+H	TG(47:3)+H	TG	(25:1_11:1_11:1)	(25:1)	(11:1)	(11:1)		C50 H91 O6	787.681	16.116	0.00344116	0.368034	0.000860258	0.437474
POS2195		TG(23:0_12:2_12:2)+H	TG(47:4)+H	TG	(23:0_12:2_12:2)	(23:0)	(12:2)	(12:2)		C50 H89 O6	785.665	15.7215	0.00841904	1.15817	0.524772	0.0731926
POS2196		TG(25:1_11:2_11:2)+H	TG(47:5)+H	TG	(25:1_11:2_11:2)	(25:1)	(11:2)	(11:2)		C50 H87 O6	783.65	15.2726	0.0117741	1.73999	0.055443	0.0493464
POS2197		TG(21:1_12:4_14:2)+Na	TG(47:7)+Na	TG	(21:1_12:4_14:2)	(21:1)	(12:4)	(14:2)		C50 H82 O6 Na1	801.6	7.00329	0.0091171	14.3331	0.0175867	0.400312
POS2198		TG(47:7e)+Na	TG(47:7e)+Na	TG	(47:7e)	(47:7e)				C50 H84 O5 Na1	787.621	8.096	0.0265284	1.9556	0.127358	0.151634
POS2199		TG(47:7e)+Na	TG(47:7e)+Na	TG	(47:7e)	(47:7e)				C50 H84 O5 Na1	787.621	15.5	0.00622884	1.14224	0.576869	0.0577755
POS22		Cer(d18:0_16:0)+H	Cer(d34:0)+H	Cer	(d18:0_16:0)	(d18:0)	(16:0)			C34 H70 O3 N1	540.535	8.83292	0.012614	1.83684	0.264947	0.238775
POS2200		TG(27:0_10:4_10:4)+H	TG(47:8)+H	TG	(27:0_10:4_10:4)	(27:0)	(10:4)	(10:4)		C50 H81 O6	777.603	8.982	0.0118891	4.27755	0.0779502	0.410167
POS2201		TG(47:8e)+Na	TG(47:8e)+Na	TG	(47:8e)	(47:8e)				C50 H82 O5 Na1	785.605	14.9634	0.0155366	1.48901	0.190649	0.0309198
POS2202		TG(16:0_16:0_16:0)+NH4	TG(48:0)+NH4	TG	(16:0_16:0_16:0)	(16:0)	(16:0)	(16:0)		C51 H102 O6 N1	824.77	15.4712	0.0595231	0.672015	0.297583	0.0859203
POS2203		TG(11:0_17:0_20:0)+NH4	TG(48:0)+NH4	TG	(11:0_17:0_20:0)	(11:0)	(17:0)	(20:0)		C51 H102 O6 N1	824.77	15.9971	0.0139637	0.99336	0.982413	0.0838397
POS2206		TG(28:0_10:0_10:0)+NH4	TG(48:0)+NH4	TG	(28:0_10:0_10:0)	(28:0)	(10:0)	(10:0)		C51 H102 O6 N1	824.77	16.5933	0.0042921	0.700227	0.182845	3.1567
POS2209		TG(17:0_14:0_17:0)+NH4	TG(48:0)+NH4	TG	(17:0_14:0_17:0)	(17:0)	(14:0)	(17:0)		C51 H102 O6 N1	824.77	17.996	0.130499	1.56448	0.386774	0.00663427
POS2213		TG(18:0_12:1_18:0)+NH4	TG(48:1)+NH4	TG	(18:0_12:1_18:0)	(18:0)	(12:1)	(18:0)		C51 H100 O6 N1	822.755	16.2848	0.00707484	1.4312	0.244095	0.759506
POS2214		TG(15:0_15:0_18:1)+NH4	TG(48:1)+NH4	TG	(15:0_15:0_18:1)	(15:0)	(15:0)	(18:1)		C51 H100 O6 N1	822.755	17.2821	0.0693402	0.170945	0.398502	0.262062
POS2218		TG(14:0e_12:4_22:6)+H	TG(48:10e)+H	TG	(14:0e_12:4_22:6)	(14:0e)	(12:4)	(22:6)		C51 H81 O5	773.608	15.228	0.000552355	0.803505	0.367355	0.0480791
POS2219		TG(20:5_14:3_14:3)+NH4	TG(48:11)+NH4	TG	(20:5_14:3_14:3)	(20:5)	(14:3)	(14:3)		C51 H80 O6 N1	802.598	6.71756	0.0157624	4.24605	0.0162654	0.0814909
POS2229		TG(12:0_12:0_24:2)+NH4	TG(48:2)+NH4	TG	(12:0_12:0_24:2)	(12:0)	(12:0)	(24:2)		C51 H98 O6 N1	820.739	15.5222	0.0438913	2.06015	0.035239	0.1523
POS2230		TG(20:1_8:0_20:1)+NH4	TG(48:2)+NH4	TG	(20:1_8:0_20:1)	(20:1)	(8:0)	(20:1)		C51 H98 O6 N1	820.739	15.955	0.00879732	2.75919	0.0293429	0.697462
POS2231		TG(28:1_10:1_10:1)+NH4	TG(48:3)+NH4	TG	(28:1_10:1_10:1)	(28:1)	(10:1)	(10:1)		C51 H96 O6 N1	818.723	15.04	0.0189175	2.39292	0.00953092	0.0709195
POS2232		TG(14:0_14:0_20:3)+NH4	TG(48:3)+NH4	TG	(14:0_14:0_20:3)	(14:0)	(14:0)	(20:3)		C51 H96 O6 N1	818.723	15.5974	0.00813322	2.56411	0.0125219	0.268549
POS2233		TG(19:0_11:1_18:2)+H	TG(48:3)+H	TG	(19:0_11:1_18:2)	(19:0)	(11:1)	(18:2)		C51 H93 O6	801.697	16.303	0.0129533	0.472128	0.00645908	0.484416
POS2235		TG(15:0_12:4_21:0)+H	TG(48:4)+H	TG	(15:0_12:4_21:0)	(15:0)	(12:4)	(21:0)		C51 H91 O6	799.681	15.94	0.00793754	1.18185	0.469975	0.159204
POS2236		TG(8:0_18:1_22:3)+NH4	TG(48:4)+NH4	TG	(8:0_18:1_22:3)	(8:0)	(18:1)	(22:3)		C51 H94 O6 N1	816.708	16.4282	0.0108123	0.739716	0.185392	0.297431
POS2237		TG(26:1_11:2_11:2)+H	TG(48:5)+H	TG	(26:1_11:2_11:2)	(26:1)	(11:2)	(11:2)		C51 H89 O6	797.665	15.5224	0.000975504	1.88603	0.0409089	0.175211
POS2238		TG(22:6_13:0_13:0)+H	TG(48:6)+H	TG	(22:6_13:0_13:0)	(22:6)	(13:0)	(13:0)		C51 H87 O6	795.65	15.1273	0.0113792	1.99656	0.0473909	0.0904641
POS2239		TG(48:7e)+Na	TG(48:7e)+Na	TG	(48:7e)	(48:7e)				C51 H86 O5 Na1	801.637	15.728	0.0216468	1.01265	0.951953	0.0591733
POS2240		TG(27:0_8:0_14:0)+NH4	TG(49:0)+NH4	TG	(27:0_8:0_14:0)	(27:0)	(8:0)	(14:0)		C52 H104 O6 N1	838.786	15.913	0.00648355	0.486504	0.00930478	0.161959
POS2241		TG(27:0_11:0_11:0)+NH4	TG(49:0)+NH4	TG	(27:0_11:0_11:0)	(27:0)	(11:0)	(11:0)		C52 H104 O6 N1	838.786	16.7039	0.00665889	1.03511	0.913277	0.611502
POS2242		TG(25:1_12:0_12:0)+NH4	TG(49:1)+NH4	TG	(25:1_12:0_12:0)	(25:1)	(12:0)	(12:0)		C52 H102 O6 N1	836.77	16.3004	0.0126153	2.31259	0.115729	0.333486
POS2243		TG(18:0_13:0_18:1)+NH4	TG(49:1)+NH4	TG	(18:0_13:0_18:1)	(18:0)	(13:0)	(18:1)		C52 H102 O6 N1	836.77	16.7116	0.022012	0.679564	0.179448	0.122525
POS2244		TG(11:0_14:1_24:1)+NH4	TG(49:2)+NH4	TG	(11:0_14:1_24:1)	(11:0)	(14:1)	(24:1)		C52 H100 O6 N1	834.755	13.118	0.0217906	3.81597	0.209947	0.0217773
POS2245		TG(19:1_13:0_17:1)+Na	TG(49:2)+Na	TG	(19:1_13:0_17:1)	(19:1)	(13:0)	(17:1)		C52 H96 O6 Na1	839.71	16.2706	0.0112632	2.8947	0.00130156	0.29078
POS2246		TG(18:1_13:0_18:1)+NH4	TG(49:2)+NH4	TG	(18:1_13:0_18:1)	(18:1)	(13:0)	(18:1)		C52 H100 O6 N1	834.755	16.9924	0.0607861	2.22083	0.306469	0.248477
POS2247		TG(16:1_16:1_17:0)+NH4	TG(49:2)+NH4	TG	(16:1_16:1_17:0)	(16:1)	(16:1)	(17:0)		C52 H100 O6 N1	834.755	17.7504	0.0630023	0.355415	0.510426	0.230524
POS2253		TG(16:1_16:1_17:1)+NH4	TG(49:3)+NH4	TG	(16:1_16:1_17:1)	(16:1)	(16:1)	(17:1)		C52 H98 O6 N1	832.739	15.8082	0.00755168	2.87773	0.00790844	0.195876
POS2254		TG(19:0_11:3_19:0)+H	TG(49:3)+H	TG	(19:0_11:3_19:0)	(19:0)	(11:3)	(19:0)		C52 H95 O6	815.712	16.4517	0.0133022	0.578401	0.0213959	0.453712
POS2256		TG(26:0_11:3_12:1)+H	TG(49:4)+H	TG	(26:0_11:3_12:1)	(26:0)	(11:3)	(12:1)		C52 H93 O6	813.697	16.0809	0.00904434	1.42632	0.115354	0.11681
POS2257		TG(29:1_10:2_10:2)+H	TG(49:5)+H	TG	(29:1_10:2_10:2)	(29:1)	(10:2)	(10:2)		C52 H91 O6	811.681	15.735	0.00703865	2.12221	0.0088841	0.130931
POS2258		TG(20:2e_11:4_18:1)+Na	TG(49:7e)+Na	TG	(20:2e_11:4_18:1)	(20:2e)	(11:4)	(18:1)		C52 H88 O5 Na1	815.652	15.933	0.00855777	1.28356	0.296307	0.043248
POS2262		TG(20:0_10:1_20:0)+NH4	TG(50:1)+NH4	TG	(20:0_10:1_20:0)	(20:0)	(10:1)	(20:0)		C53 H104 O6 N1	850.786	5.81	0.354846	0.57866	0.265478	0.0312436
POS2263		TG(20:1_8:0_22:0)+NH4	TG(50:1)+NH4	TG	(20:1_8:0_22:0)	(20:1)	(8:0)	(22:0)		C53 H104 O6 N1	850.786	15.053	0.15088	2.21229	0.0126156	0.0371767
POS2264		TG(11:0_17:0_22:1)+NH4	TG(50:1)+NH4	TG	(11:0_17:0_22:1)	(11:0)	(17:0)	(22:1)		C53 H104 O6 N1	850.786	15.4915	0.0597651	1.29905	0.288775	0.0124766
POS2265		TG(26:1_9:0_15:0)+NH4	TG(50:1)+NH4	TG	(26:1_9:0_15:0)	(26:1)	(9:0)	(15:0)		C53 H104 O6 N1	850.786	16.603	0.00530841	1.82861	0.0872233	1.32385
POS2266		TG(20:1_6:0_24:0)+NH4	TG(50:1)+NH4	TG	(20:1_6:0_24:0)	(20:1)	(6:0)	(24:0)		C53 H104 O6 N1	850.786	17.2449	0.0795467	2.1532	0.0419395	0.246872
POS2267		TG(18:0_14:1_18:0)+NH4	TG(50:1)+NH4	TG	(18:0_14:1_18:0)	(18:0)	(14:1)	(18:0)		C53 H104 O6 N1	850.786	17.7811	0.0342113	2.89366	0.0241729	0.055088
POS2274		TG(18:4_14:3_18:4)+Na	TG(50:11)+Na	TG	(18:4_14:3_18:4)	(18:4)	(14:3)	(18:4)		C53 H80 O6 Na1	835.585	8.072	0.107211	7.19121	0.000556364	0.255432
POS2275		TG(50:12e)+NH4	TG(50:12e)+NH4	TG	(50:12e)	(50:12e)				C53 H84 O5 N1	814.634	10.975	0.0166912	0.495665	0.0235557	0.56514
POS2278		TG(19:0_9:0_22:2)+NH4	TG(50:2)+NH4	TG	(19:0_9:0_22:2)	(19:0)	(9:0)	(22:2)		C53 H102 O6 N1	848.77	5.756	0.664257	1.23611	0.521281	0.00767384
POS228		Cer(m19:0_23:3)+H	Cer(m42:3)+H	Cer	(m19:0_23:3)	(m19:0)	(23:3)			C42 H80 O2 N1	630.618	11.8104	0.136698	1.00636	0.986671	0.0308179
POS2280		TG(28:0_11:1_11:1)+NH4	TG(50:2)+NH4	TG	(28:0_11:1_11:1)	(28:0)	(11:1)	(11:1)		C53 H102 O6 N1	848.77	16.8579	1.32228	97.9254	0.113109	0.296393
POS2281		TG(18:1_14:0_18:1)+NH4	TG(50:2)+NH4	TG	(18:1_14:0_18:1)	(18:1)	(14:0)	(18:1)		C53 H102 O6 N1	848.77	17.3103	1.68215	67.8862	0.158459	0.0741305
POS229		Cer(m19:0_23:3)+H	Cer(m42:3)+H	Cer	(m19:0_23:3)	(m19:0)	(23:3)			C42 H80 O2 N1	630.618	13.1252	0.015408	1.40267	0.10092	0.0947156
POS2290		TG(19:0_12:3_19:0)+NH4	TG(50:3)+NH4	TG	(19:0_12:3_19:0)	(19:0)	(12:3)	(19:0)		C53 H100 O6 N1	846.755	15.9954	0.0142367	3.71716	0.0115796	0.684345
POS2291		TG(22:0_11:3_17:1)+NH4	TG(50:4)+NH4	TG	(22:0_11:3_17:1)	(22:0)	(11:3)	(17:1)		C53 H98 O6 N1	844.739	15.175	0.167831	3.41085	0.00185856	0.0758928
POS2292		TG(26:0_12:2_12:2)+Na	TG(50:4)+Na	TG	(26:0_12:2_12:2)	(26:0)	(12:2)	(12:2)		C53 H94 O6 Na1	849.694	15.6841	0.0126869	3.59293	0.00266028	0.239602
POS2293		TG(18:1_14:2_18:1)+H	TG(50:4)+H	TG	(18:1_14:2_18:1)	(18:1)	(14:2)	(18:1)		C53 H95 O6	827.712	16.5522	0.0143982	1.14996	0.535658	0.211158
POS2294		TG(22:2_11:2_17:1)+Na	TG(50:5)+Na	TG	(22:2_11:2_17:1)	(22:2)	(11:2)	(17:1)		C53 H92 O6 Na1	847.679	15.2437	0.00850656	3.47063	0.00169536	0.0863151
POS2295		TG(26:1_12:2_12:2)+H	TG(50:5)+H	TG	(26:1_12:2_12:2)	(26:1)	(12:2)	(12:2)		C53 H93 O6	825.697	15.9622	0.0142724	2.20392	0.00530483	0.379262
POS2296		TG(15:0_11:4_24:2)+H	TG(50:6)+H	TG	(15:0_11:4_24:2)	(15:0)	(11:4)	(24:2)		C53 H91 O6	823.681	15.5871	0.00407824	2.31047	0.011559	0.234628
POS2298		TG(18:2_14:3_18:2)+H	TG(50:7)+H	TG	(18:2_14:3_18:2)	(18:2)	(14:3)	(18:2)		C53 H89 O6	821.665	15.184	0.0684858	2.70925	0.0322284	0.0924727
POS2299		TG(18:2e_10:3_22:2)+Na	TG(50:7e)+Na	TG	(18:2e_10:3_22:2)	(18:2e)	(10:3)	(22:2)		C53 H90 O5 Na1	829.668	16.0582	0.0316664	1.29643	0.277806	0.0382975
POS230		Cer(m19:1_23:2)+H	Cer(m42:3)+H	Cer	(m19:1_23:2)	(m19:1)	(23:2)			C42 H80 O2 N1	630.618	13.569	0.304194	0.42512	0.00562515	0.0304681
POS2300		TG(14:1e_18:4_18:4)+H	TG(50:9e)+H	TG	(14:1e_18:4_18:4)	(14:1e)	(18:4)	(18:4)		C53 H87 O5	803.655	16.039	0.00463748	0.333348	0.000501624	0.259977
POS2301		TG(29:0_11:0_11:0)+NH4	TG(51:0)+NH4	TG	(29:0_11:0_11:0)	(29:0)	(11:0)	(11:0)		C54 H108 O6 N1	866.817	16.121	0.0123996	0.543963	0.0231823	0.124828
POS2302		TG(17:0_17:0_17:0)+NH4	TG(51:0)+NH4	TG	(17:0_17:0_17:0)	(17:0)	(17:0)	(17:0)		C54 H108 O6 N1	866.817	16.9446	0.0100651	1.23398	0.538295	0.461888
POS2303		TG(20:0_11:1_20:0)+NH4	TG(51:1)+NH4	TG	(20:0_11:1_20:0)	(20:0)	(11:1)	(20:0)		C54 H106 O6 N1	864.801	15.938	0.0188789	1.4572	0.173335	0.0558626
POS2304		TG(15:0_15:0_21:1)+NH4	TG(51:1)+NH4	TG	(15:0_15:0_21:1)	(15:0)	(15:0)	(21:1)		C54 H106 O6 N1	864.801	16.9725	0.0193746	0.70276	0.192286	0.0999428
POS2305		TG(51:11e)+NH4	TG(51:11e)+NH4	TG	(51:11e)	(51:11e)				C54 H88 O5 N1	830.666	12.326	0.106607	0.23473	0.000310892	0.146782
POS2306		TG(17:0_14:0_20:2)+Na	TG(51:2)+Na	TG	(17:0_14:0_20:2)	(17:0)	(14:0)	(20:2)		C54 H100 O6 Na1	867.741	16.4563	0.0119364	4.90842	0.000248029	0.441309
POS2307		TG(17:1_17:1_17:1)+NH4	TG(51:3)+NH4	TG	(17:1_17:1_17:1)	(17:1)	(17:1)	(17:1)		C54 H102 O6 N1	860.77	16.0785	0.00878047	4.37663	0.00359826	0.367677
POS2308		TG(30:0_10:0_11:3)+H	TG(51:3)+H	TG	(30:0_10:0_11:3)	(30:0)	(10:0)	(11:3)		C54 H99 O6	843.744	16.6792	0.00377144	0.806213	0.325664	0.351482
POS2309		TG(18:1_13:0_20:3)+Na	TG(51:4)+Na	TG	(18:1_13:0_20:3)	(18:1)	(13:0)	(20:3)		C54 H96 O6 Na1	863.71	15.8912	0.0248633	6.19136	0.000133692	0.140986
POS231		Cer(m42:3)+H	Cer(m42:3)+H	Cer	(m42:3)	(m42:3)				C42 H80 O2 N1	630.618	14.0743	0.117922	5.66095	0.0168831	0.0699471
POS2310		TG(16:0_14:4_21:0)+H	TG(51:4)+H	TG	(16:0_14:4_21:0)	(16:0)	(14:4)	(21:0)		C54 H97 O6	841.728	16.4659	0.00387123	1.96841	0.0177451	0.290664
POS2311		TG(6:0_22:5_23:0)+H	TG(51:5)+H	TG	(6:0_22:5_23:0)	(6:0)	(22:5)	(23:0)		C54 H95 O6	839.712	16.1391	0.00762852	2.80222	0.00157782	0.278363
POS2312		TG(26:1_11:2_14:3)+H	TG(51:6)+H	TG	(26:1_11:2_14:3)	(26:1)	(11:2)	(14:3)		C54 H93 O6	837.697	15.802	0.0155871	2.84052	0.00138706	0.137235
POS2313		TG(51:6e)+Na	TG(51:6e)+Na	TG	(51:6e)	(51:6e)				C54 H94 O5 Na1	845.699	16.6	0.0136822	0.599412	0.0421759	0.313314
POS2314		TG(18:0e_11:3_22:5)+H	TG(51:8e)+H	TG	(18:0e_11:3_22:5)	(18:0e)	(11:3)	(22:5)		C54 H91 O5	819.686	11.892	0.0121992	1.29914	0.232731	0.132754
POS2315		TG(51:9e)+Na	TG(51:9e)+Na	TG	(51:9e)	(51:9e)				C54 H88 O5 Na1	839.652	15.584	0.0137949	1.90987	0.0156401	0.134799
POS2316		TG(8:0_22:0_22:0)+NH4	TG(52:0)+NH4	TG	(8:0_22:0_22:0)	(8:0)	(22:0)	(22:0)		C55 H110 O6 N1	880.833	16.302	0.0546141	1.532	0.472003	0.0474072
POS2317		TG(26:0_13:0_13:0)+NH4	TG(52:0)+NH4	TG	(26:0_13:0_13:0)	(26:0)	(13:0)	(13:0)		C55 H110 O6 N1	880.833	17.1032	0.00420109	1.20514	0.556875	0.723349
POS2318		TG(10:0_21:0_21:0)+NH4	TG(52:0)+NH4	TG	(10:0_21:0_21:0)	(10:0)	(21:0)	(21:0)		C55 H110 O6 N1	880.833	17.629	0.341648	2.14284	0.12185	0.0368615
POS232		Cer(m19:1_23:3)+H	Cer(m42:4)+H	Cer	(m19:1_23:3)	(m19:1)	(23:3)			C42 H78 O2 N1	628.603	12.189	0.0390097	3.00314	0.00990837	0.0518798
POS2320		TG(15:0_15:0_22:1)+NH4	TG(52:1)+NH4	TG	(15:0_15:0_22:1)	(15:0)	(15:0)	(22:1)		C55 H108 O6 N1	878.817	17.4915	0.497891	4.76975	0.100304	0.276653
POS233		Cer(m19:0_24:0)+H	Cer(m43:0)+H	Cer	(m19:0_24:0)	(m19:0)	(24:0)			C43 H88 O2 N1	650.681	15.0906	0.00527286	8.98794	0.0253683	0.0765054
POS234		Cer(m43:1+O)+H	Cer(m43:1+O)+H	Cer	(m43:1+O)	(m43:1+O)				C43 H86 O3 N1	664.66	14.4229	0.0145447	5.21391	0.0569177	0.128384
POS2344		TG(15:0_15:0_22:3)+NH4	TG(52:3)+NH4	TG	(15:0_15:0_22:3)	(15:0)	(15:0)	(22:3)		C55 H104 O6 N1	874.786	2.958	0.144735	0.926029	0.830332	0.0165129
POS2345		TG(16:1_16:1_20:1)+NH4	TG(52:3)+NH4	TG	(16:1_16:1_20:1)	(16:1)	(16:1)	(20:1)		C55 H104 O6 N1	874.786	5.27	0.092532	1.64681	0.446985	0.0166301
POS2346		TG(19:1_14:1_19:1)+NH4	TG(52:3)+NH4	TG	(19:1_14:1_19:1)	(19:1)	(14:1)	(19:1)		C55 H104 O6 N1	874.786	5.81918	0.654311	3.76406	0.36839	0.0229082
POS2347		TG(52:3)+NH4	TG(52:3)+NH4	TG	(52:3)	(52:3)				C55 H104 O6 N1	874.786	6.337	0.190334	2.5895	0.230419	0.0174296
POS2349		TG(20:0_12:3_20:0)+NH4	TG(52:3)+NH4	TG	(20:0_12:3_20:0)	(20:0)	(12:3)	(20:0)		C55 H104 O6 N1	874.786	16.8539	0.486403	3.73292	0.0015697	0.0937313
POS235		Cer(m21:0_22:2)+H	Cer(m43:2)+H	Cer	(m21:0_22:2)	(m21:0)	(22:2)			C43 H84 O2 N1	646.65	13.215	0.0555999	4.60427	0.00273676	0.0689777
POS2350		TG(26:0_10:2_16:1)+NH4	TG(52:3)+NH4	TG	(26:0_10:2_16:1)	(26:0)	(10:2)	(16:1)		C55 H104 O6 N1	874.786	17.3448	0.150986	0.952838	0.968711	0.0153241
POS2351		TG(28:0_6:0_18:3)+NH4	TG(52:3)+NH4	TG	(28:0_6:0_18:3)	(28:0)	(6:0)	(18:3)		C55 H104 O6 N1	874.786	17.9349	0.21276	1.66216	0.414739	0.0277887
POS2358		TG(15:0_15:0_22:4)+NH4	TG(52:4)+NH4	TG	(15:0_15:0_22:4)	(15:0)	(15:0)	(22:4)		C55 H102 O6 N1	872.77	16.0521	0.0148192	4.80706	0.00143179	0.695828
POS236		Cer(m20:0_23:2)+H	Cer(m43:2)+H	Cer	(m20:0_23:2)	(m20:0)	(23:2)			C43 H84 O2 N1	646.65	14.4208	0.000594731	1.45049	0.0332892	0.0422655
POS2360		TG(16:0_16:0_20:4)+H	TG(52:4)+H	TG	(16:0_16:0_20:4)	(16:0)	(16:0)	(20:4)		C55 H99 O6	855.744	16.6055	0.0152642	1.58135	0.0684901	0.258214
POS2363		TG(20:4e_8:0_24:0)+H	TG(52:4e)+H	TG	(20:4e_8:0_24:0)	(20:4e)	(8:0)	(24:0)		C55 H101 O5	841.764	17.002	0.0191611	0.816338	0.435787	0.0507055
POS2364		TG(18:4_12:1_22:0)+NH4	TG(52:5)+NH4	TG	(18:4_12:1_22:0)	(18:4)	(12:1)	(22:0)		C55 H100 O6 N1	870.755	15.7412	0.0866687	7.49766	0.00200558	0.259503
POS2365		TG(20:3_11:1_21:1)+H	TG(52:5)+H	TG	(20:3_11:1_21:1)	(20:3)	(11:1)	(21:1)		C55 H97 O6	853.728	16.337	0.00917507	2.69378	0.00155999	0.481745
POS2366		TG(52:6)+NH4	TG(52:6)+NH4	TG	(52:6)	(52:6)				C55 H98 O6 N1	868.739	15.482	0.154576	3.64671	0.0057127	0.105752
POS2367		TG(26:1_12:4_14:1)+H	TG(52:6)+H	TG	(26:1_12:4_14:1)	(26:1)	(12:4)	(14:1)		C55 H95 O6	851.712	16.0016	0.00149428	2.72177	0.000771302	0.405805
POS2368		TG(29:1_11:4_12:2)+H	TG(52:7)+H	TG	(29:1_11:4_12:2)	(29:1)	(11:4)	(12:2)		C55 H93 O6	849.697	15.6849	0.0171254	3.67679	0.000908328	0.241621
POS2369		TG(52:7e)+Na	TG(52:7e)+Na	TG	(52:7e)	(52:7e)				C55 H94 O5 Na1	857.699	16.4581	0.0236295	1.68024	0.0776167	0.100281
POS237		Cer(m43:2)+H-H2O	Cer(m43:2)+H-H2O	Cer	(m43:2)	(m43:2)				C43 H82 O1 N1	628.639	15.44	0.0167444	1.67326	0.203326	0.035975
POS2370		TG(52:8e)+Na	TG(52:8e)+Na	TG	(52:8e)	(52:8e)				C55 H92 O5 Na1	855.684	16.149	0.0100533	2.72769	0.00259102	0.162891
POS2371		TG(12:1e_20:4_20:4)+H	TG(52:9e)+H	TG	(12:1e_20:4_20:4)	(12:1e)	(20:4)	(20:4)		C55 H91 O5	831.686	16.3905	0.0254036	0.512181	0.00888592	0.268969
POS2374		TG(26:0_8:0_19:1)+NH4	TG(53:1)+NH4	TG	(26:0_8:0_19:1)	(26:0)	(8:0)	(19:1)		C56 H110 O6 N1	892.833	16.8332	0.0190333	2.97878	0.00401413	0.390208
POS2375		TG(28:1_6:0_19:1)+NH4	TG(53:2)+NH4	TG	(28:1_6:0_19:1)	(28:1)	(6:0)	(19:1)		C56 H108 O6 N1	890.817	15.966	0.0762388	2.87029	0.00203984	0.106762
POS2376		TG(18:1_12:1_23:0)+NH4	TG(53:2)+NH4	TG	(18:1_12:1_23:0)	(18:1)	(12:1)	(23:0)		C56 H108 O6 N1	890.817	16.7113	0.0351369	6.90727	0.00285525	0.669667
POS2377		TG(29:1_12:1_12:1)+NH4	TG(53:3)+NH4	TG	(29:1_12:1_12:1)	(29:1)	(12:1)	(12:1)		C56 H106 O6 N1	888.801	16.4313	0.00691282	8.49166	0.0021224	0.512578
POS2378		TG(20:2_13:0_20:2)+H	TG(53:4)+H	TG	(20:2_13:0_20:2)	(20:2)	(13:0)	(20:2)		C56 H101 O6	869.759	16.742	0.0156357	2.18563	0.0226605	0.307586
POS2379		TG(21:1_11:4_21:0)+H	TG(53:5)+H	TG	(21:1_11:4_21:0)	(21:1)	(11:4)	(21:0)		C56 H99 O6	867.744	16.4592	0.0119282	4.95173	0.000266216	0.442757
POS238		Cer(m20:0_23:3)+H	Cer(m43:3)+H	Cer	(m20:0_23:3)	(m20:0)	(23:3)			C43 H82 O2 N1	644.634	13.535	0.0224176	0.898859	0.656688	0.054964
POS2380		TG(10:0_21:0_22:6)+H	TG(53:6)+H	TG	(10:0_21:0_22:6)	(10:0)	(21:0)	(22:6)		C56 H97 O6	865.728	16.177	0.000744149	4.74886	0.000238005	0.258495
POS2381		TG(53:6e)+Na	TG(53:6e)+Na	TG	(53:6e)	(53:6e)				C56 H98 O5 Na1	873.731	16.871	0.00744948	0.900957	0.633336	0.202209
POS2382		TG(53:7e)+Na	TG(53:7e)+Na	TG	(53:7e)	(53:7e)				C56 H96 O5 Na1	871.715	16.604	0.00847872	1.49622	0.156619	0.05374
POS2383		TG(53:9e)+Na	TG(53:9e)+Na	TG	(53:9e)	(53:9e)				C56 H92 O5 Na1	867.684	16.006	0.0082341	2.98674	0.000678323	0.243594
POS2384		TG(28:0_13:0_13:0)+NH4	TG(54:0)+NH4	TG	(28:0_13:0_13:0)	(28:0)	(13:0)	(13:0)		C57 H114 O6 N1	908.864	16.5999	0.199491	0.955886	0.880935	0.115748
POS2385		TG(16:0_16:0_22:0)+NH4	TG(54:0)+NH4	TG	(16:0_16:0_22:0)	(16:0)	(16:0)	(22:0)		C57 H114 O6 N1	908.864	17.3063	0.0181542	0.722433	0.224957	0.375355
POS2386		TG(54:1)+NH4	TG(54:1)+NH4	TG	(54:1)	(54:1)				C57 H112 O6 N1	906.848	16.467	0.0356139	0.36174	0.0179915	0.144527
POS2387		TG(27:0_8:0_19:1)+Na	TG(54:1)+Na	TG	(27:0_8:0_19:1)	(27:0)	(8:0)	(19:1)		C57 H108 O6 Na1	911.804	17.104	0.0172746	1.79967	0.0683688	0.178968
POS2388		TG(18:2e_14:2_22:6)+H	TG(54:10e)+H	TG	(18:2e_14:2_22:6)	(18:2e)	(14:2)	(22:6)		C57 H93 O5	857.702	16.397	0.0234514	1.76755	0.0828131	0.108448
POS2389		TG(20:0_17:1_17:1)+NH4	TG(54:2)+NH4	TG	(20:0_17:1_17:1)	(20:0)	(17:1)	(17:1)		C57 H110 O6 N1	904.833	15.9541	0.102892	1.9831	0.0171815	0.0960073
POS239		Cer(m20:0_24:0)+H	Cer(m44:0)+H	Cer	(m20:0_24:0)	(m20:0)	(24:0)			C44 H90 O2 N1	664.697	15.4732	0.0415588	6.67135	0.00173552	0.0972343
POS2391		TG(54:3)+NH4	TG(54:3)+NH4	TG	(54:3)	(54:3)				C57 H108 O6 N1	902.817	15.628	0.178516	3.00954	0.00898212	0.0705772
POS2393		TG(17:0_17:0_20:3)+H	TG(54:3)+H	TG	(17:0_17:0_20:3)	(17:0)	(17:0)	(20:3)		C57 H105 O6	885.791	17.0986	0.0207975	1.11439	0.633592	0.228194
POS2394		TG(22:0_10:3_22:0)+NH4	TG(54:3)+NH4	TG	(22:0_10:3_22:0)	(22:0)	(10:3)	(22:0)		C57 H108 O6 N1	902.817	17.9099	0.630703	2.06123	0.0463931	0.0127203
POS2397		TG(9:0_22:3_23:1)+NH4	TG(54:4)+NH4	TG	(9:0_22:3_23:1)	(9:0)	(22:3)	(23:1)		C57 H106 O6 N1	900.801	16.3539	0.0181339	7.53991	0.00194347	0.856849
POS2398		TG(17:0_17:0_20:4)+H	TG(54:4)+H	TG	(17:0_17:0_20:4)	(17:0)	(17:0)	(20:4)		C57 H103 O6	883.775	16.8566	0.0113368	2.02804	0.0221195	0.42278
POS2399		TG(22:1_10:3_22:1)+NH4	TG(54:5)+NH4	TG	(22:1_10:3_22:1)	(22:1)	(10:3)	(22:1)		C57 H104 O6 N1	898.786	16.0743	0.0144829	7.04215	0.00142602	0.400542
POS24		Cer(d16:0_18:0+O)+H	Cer(d34:0+O)+H	Cer	(d16:0_18:0+O)	(d16:0)	(18:0+O)			C34 H70 O4 N1	556.53	6.71512	0.0133063	1.05686	0.915636	0.00674624
POS240		Cer(m44:1+O)+H	Cer(m44:1+O)+H	Cer	(m44:1+O)	(m44:1+O)				C44 H88 O3 N1	678.676	14.928	0.0123767	10.1373	0.000906032	0.30241
POS2400		TG(30:1_12:2_12:2)+H	TG(54:5)+H	TG	(30:1_12:2_12:2)	(30:1)	(12:2)	(12:2)		C57 H101 O6	881.759	16.6097	0.0199281	4.20377	0.000587402	0.663165
POS2401		TG(18:0_18:3_18:3)+NH4	TG(54:6)+NH4	TG	(18:0_18:3_18:3)	(18:0)	(18:3)	(18:3)		C57 H102 O6 N1	896.77	15.7374	0.017477	4.84854	4.65137e-05	0.183465
POS2402		TG(18:4_18:1_18:1)+H	TG(54:6)+H	TG	(18:4_18:1_18:1)	(18:4)	(18:1)	(18:1)		C57 H99 O6	879.744	16.3506	0.00234672	4.47741	0.000107213	0.552336
POS2405		TG(54:6e)+Na	TG(54:6e)+Na	TG	(54:6e)	(54:6e)				C57 H100 O5 Na1	887.746	16.956	0.00511643	1.01288	0.955452	0.11718
POS2406		TG(18:1_18:3_18:3)+H	TG(54:7)+H	TG	(18:1_18:3_18:3)	(18:1)	(18:3)	(18:3)		C57 H97 O6	877.728	16.0288	0.0113262	4.04208	0.000179864	0.395443
POS2407		TG(16:1_16:1_22:6)+H	TG(54:8)+H	TG	(16:1_16:1_22:6)	(16:1)	(16:1)	(22:6)		C57 H95 O6	875.712	15.7121	0.0147434	4.91162	7.31784e-05	0.203846
POS2408		TG(28:1_12:4_14:4)+H	TG(54:9)+H	TG	(28:1_12:4_14:4)	(28:1)	(12:4)	(14:4)		C57 H93 O6	873.697	15.403	0.0181368	3.59135	0.00245936	0.0991996
POS2409		TG(18:0_18:0_19:0)+NH4	TG(55:0)+NH4	TG	(18:0_18:0_19:0)	(18:0)	(18:0)	(19:0)		C58 H116 O6 N1	922.88	16.736	0.0239026	1.02328	0.921908	0.0942989
POS2410		TG(25:0_15:0_15:0)+Na	TG(55:0)+Na	TG	(25:0_15:0_15:0)	(25:0)	(15:0)	(15:0)		C58 H112 O6 Na1	927.835	17.2273	0.0417854	1.46164	0.189938	0.0256438
POS2411		TG(17:0_17:0_21:1)+NH4	TG(55:1)+NH4	TG	(17:0_17:0_21:1)	(17:0)	(17:0)	(21:1)		C58 H114 O6 N1	920.864	17.1195	0.0499319	1.47965	0.263598	0.128018
POS2412		TG(22:0_11:2_22:0)+NH4	TG(55:2)+NH4	TG	(22:0_11:2_22:0)	(22:0)	(11:2)	(22:0)		C58 H112 O6 N1	918.848	16.3417	0.0248929	3.7164	0.00424076	0.156985
POS2413		TG(16:1_16:1_23:0)+Na	TG(55:2)+Na	TG	(16:1_16:1_23:0)	(16:1)	(16:1)	(23:0)		C58 H108 O6 Na1	923.804	16.9857	0.00669526	4.37615	0.00196526	0.114386
POS2414		TG(19:1_17:1_19:1)+NH4	TG(55:3)+NH4	TG	(19:1_17:1_19:1)	(19:1)	(17:1)	(19:1)		C58 H110 O6 N1	916.833	16.4841	0.0334094	5.37897	0.00067419	0.229552
POS2415		TG(26:1_11:0_18:2)+H	TG(55:3)+H	TG	(26:1_11:0_18:2)	(26:1)	(11:0)	(18:2)		C58 H107 O6	899.806	17.205	0.0148408	1.01045	0.972326	0.112688
POS2416		TG(18:4_16:0_21:0)+H	TG(55:4)+H	TG	(18:4_16:0_21:0)	(18:4)	(16:0)	(21:0)		C58 H105 O6	897.791	16.9795	0.0209929	2.30524	0.0216677	0.19351
POS2417		TG(19:1_18:2_18:2)+H	TG(55:5)+H	TG	(19:1_18:2_18:2)	(19:1)	(18:2)	(18:2)		C58 H103 O6	895.775	16.7582	0.00244306	6.16719	0.000518555	0.351506
POS2418		TG(25:0_8:0_22:6)+H	TG(55:6)+H	TG	(25:0_8:0_22:6)	(25:0)	(8:0)	(22:6)		C58 H101 O6	893.759	16.4741	0.00667055	8.6058	0.000141433	0.293923
POS2419		TG(55:8)+H	TG(55:8)+H	TG	(55:8)	(55:8)				C58 H97 O6	889.728	15.348	0.0316448	1.35172	0.401876	0.0176021
POS2420		TG(55:9e)+Na	TG(55:9e)+Na	TG	(55:9e)	(55:9e)				C58 H96 O5 Na1	895.715	16.359	0.0120937	3.77518	0.000565163	0.268463
POS2421		TG(12:0_21:0_23:0)+NH4	TG(56:0)+NH4	TG	(12:0_21:0_23:0)	(12:0)	(21:0)	(23:0)		C59 H118 O6 N1	936.895	16.862	0.0315757	0.96398	0.891223	0.143769
POS2422		TG(12:0_22:0_22:0)+NH4	TG(56:0)+NH4	TG	(12:0_22:0_22:0)	(12:0)	(22:0)	(22:0)		C59 H118 O6 N1	936.895	17.496	0.00618215	1.17074	0.579315	0.138152
POS2423		TG(26:1_15:0_15:0)+NH4	TG(56:1)+NH4	TG	(26:1_15:0_15:0)	(26:1)	(15:0)	(15:0)		C59 H116 O6 N1	934.88	16.594	0.0151191	2.04215	0.0515557	0.156626
POS2424		TG(23:0_10:1_23:0)+NH4	TG(56:1)+NH4	TG	(23:0_10:1_23:0)	(23:0)	(10:1)	(23:0)		C59 H116 O6 N1	934.88	17.0992	0.0305939	2.01532	0.0396274	0.205033
POS2425		TG(22:4_12:4_22:6)+H	TG(56:14)+H	TG	(22:4_12:4_22:6)	(22:4)	(12:4)	(22:6)		C59 H87 O6	891.65	12.213	0.249627	3.10296	0.0731324	0.265807
POS2426		TG(16:0_16:0_24:2)+NH4	TG(56:2)+NH4	TG	(16:0_16:0_24:2)	(16:0)	(16:0)	(24:2)		C59 H114 O6 N1	932.864	16.9128	0.0206307	4.9406	0.00180038	0.372893
POS2427		TG(28:1_8:0_20:2)+NH4	TG(56:3)+NH4	TG	(28:1_8:0_20:2)	(28:1)	(8:0)	(20:2)		C59 H112 O6 N1	930.848	15.996	0.010934	3.37754	0.00128237	0.128136
POS2428		TG(11:0_22:2_23:1)+Na	TG(56:3)+Na	TG	(11:0_22:2_23:1)	(11:0)	(22:2)	(23:1)		C59 H108 O6 Na1	935.804	16.6385	0.0958405	8.18526	0.0599867	0.0619443
POS2429		TG(20:1_18:1_18:1)+H	TG(56:3)+H	TG	(20:1_18:1_18:1)	(20:1)	(18:1)	(18:1)		C59 H109 O6	913.822	17.3088	0.0228873	0.703042	0.14865	0.185756
POS243		Cer(m44:2)+H	Cer(m44:2)+H	Cer	(m44:2)	(m44:2)				C44 H86 O2 N1	660.665	14.076	0.0655544	4.76277	0.00351612	0.0662437
POS2430		TG(26:0_10:1_20:3)+NH4	TG(56:4)+NH4	TG	(26:0_10:1_20:3)	(26:0)	(10:1)	(20:3)		C59 H110 O6 N1	928.833	16.3756	0.0460138	5.30014	0.000186811	0.324649
POS2431		TG(25:0_11:0_20:4)+H	TG(56:4)+H	TG	(25:0_11:0_20:4)	(25:0)	(11:0)	(20:4)		C59 H107 O6	911.806	17.0934	0.0196623	1.79876	0.0694886	0.177505
POS2432		TG(18:0_14:4_24:1)+NH4	TG(56:5)+NH4	TG	(18:0_14:4_24:1)	(18:0)	(14:4)	(24:1)		C59 H108 O6 N1	926.817	16.2759	0.00685971	5.57543	0.0014742	0.374313
POS2433		TG(56:5)+H	TG(56:5)+H	TG	(56:5)	(56:5)				C59 H105 O6	909.791	16.8706	0.00912791	5.26319	0.000589401	0.48019
POS2434		TG(56:6)+NH4	TG(56:6)+NH4	TG	(56:6)	(56:6)				C59 H106 O6 N1	924.801	15.762	0.0138022	13.035	0.00217389	0.222742
POS2435		TG(21:1_14:4_21:1)+H	TG(56:6)+H	TG	(21:1_14:4_21:1)	(21:1)	(14:4)	(21:1)		C59 H103 O6	907.775	16.646	0.00900343	6.96215	0.000123511	0.536773
POS2436		TG(56:7)+H	TG(56:7)+H	TG	(56:7)	(56:7)				C59 H101 O6	905.759	16.354	0.0033939	5.31151	0.000143289	0.393469
POS2437		TG(18:4_18:4_20:0)+H	TG(56:8)+H	TG	(18:4_18:4_20:0)	(18:4)	(18:4)	(20:0)		C59 H99 O6	903.744	16.074	0.00702786	3.14374	0.000517155	0.243712
POS2438		TG(20:3_14:2_22:4)+H	TG(56:9)+H	TG	(20:3_14:2_22:4)	(20:3)	(14:2)	(22:4)		C59 H97 O6	901.728	15.73	0.01927	5.0269	0.000550316	0.189349
POS2439		TG(25:0_16:0_16:0)+NH4	TG(57:0)+NH4	TG	(25:0_16:0_16:0)	(25:0)	(16:0)	(16:0)		C60 H120 O6 N1	950.911	16.9821	0.00774545	1.19379	0.502469	0.082584
POS244		Cer(m21:0_23:2)+H	Cer(m44:2)+H	Cer	(m21:0_23:2)	(m21:0)	(23:2)			C44 H86 O2 N1	660.665	14.9292	0.0181252	9.79429	0.000681444	0.324893
POS2440		TG(30:1_10:0_17:0)+Na	TG(57:1)+Na	TG	(30:1_10:0_17:0)	(30:1)	(10:0)	(17:0)		C60 H114 O6 Na1	953.851	17.2971	0.0177125	1.45061	0.223778	0.0369794
POS2441		TG(22:1_14:1_21:0)+NH4	TG(57:2)+NH4	TG	(22:1_14:1_21:0)	(22:1)	(14:1)	(21:0)		C60 H116 O6 N1	946.88	17.0808	0.0213242	3.28162	0.00570859	0.172002
POS2442		TG(18:1_18:1_21:1)+NH4	TG(57:3)+NH4	TG	(18:1_18:1_21:1)	(18:1)	(18:1)	(21:1)		C60 H114 O6 N1	944.864	16.352	0.036843	4.53308	0.000352615	0.150864
POS2443		TG(18:1_18:1_21:1)+H	TG(57:3)+H	TG	(18:1_18:1_21:1)	(18:1)	(18:1)	(21:1)		C60 H111 O6	927.838	17.406	0.033168	0.819122	0.416932	0.0550292
POS2444		TG(23:1_11:3_23:1)+H	TG(57:5)+H	TG	(23:1_11:3_23:1)	(23:1)	(11:3)	(23:1)		C60 H107 O6	923.806	5.29084	0.00629208	2.11497	0.148246	0.0623361
POS2446		TG(57:6)+H	TG(57:6)+H	TG	(57:6)	(57:6)				C60 H105 O6	921.791	16.768	0.0261981	6.44555	0.000839127	0.127906
POS2447		TG(20:4e_17:1_20:4)+H	TG(57:9e)+H	TG	(20:4e_17:1_20:4)	(20:4e)	(17:1)	(20:4)		C60 H101 O5	901.764	17.102	0.0126211	1.1321	0.572475	0.110936
POS2448		TG(58:0)+NH4	TG(58:0)+NH4	TG	(58:0)	(58:0)				C61 H122 O6 N1	964.927	17.669	0.00496045	1.2229	0.519574	0.0853743
POS2449		TG(20:0_18:1_20:0)+NH4	TG(58:1)+NH4	TG	(20:0_18:1_20:0)	(20:0)	(18:1)	(20:0)		C61 H120 O6 N1	962.911	16.8682	0.0334679	1.94701	0.0300359	0.133321
POS2450		TG(26:1_16:0_16:0)+NH4	TG(58:1)+NH4	TG	(26:1_16:0_16:0)	(26:1)	(16:0)	(16:0)		C61 H120 O6 N1	962.911	17.4916	0.00703348	2.875	0.0188991	0.179629
POS2451		TG(18:4_18:4_22:6)+H	TG(58:14)+H	TG	(18:4_18:4_22:6)	(18:4)	(18:4)	(22:6)		C61 H91 O6	919.681	13.2817	0.0063862	2.5865	0.00626953	0.216885
POS2452		TG(18:1_18:1_22:0)+NH4	TG(58:2)+NH4	TG	(18:1_18:1_22:0)	(18:1)	(18:1)	(22:0)		C61 H118 O6 N1	960.895	16.6163	0.0151391	5.15563	0.000830985	0.243956
POS2453		TG(58:2)+Na	TG(58:2)+Na	TG	(58:2)	(58:2)				C61 H114 O6 Na1	965.851	17.304	0.0307705	4.4482	0.00312975	0.0887392
POS2454		TG(58:3)+H	TG(58:3)+H	TG	(58:3)	(58:3)				C61 H113 O6	941.853	17.4992	0.00693562	1.09415	0.738467	0.0588277
POS2455		TG(18:0_20:0_20:4)+NH4	TG(58:4)+NH4	TG	(18:0_20:0_20:4)	(18:0)	(20:0)	(20:4)		C61 H114 O6 N1	956.864	16.9869	0.0422724	4.37844	0.00112461	0.115392
POS2456		TG(18:1_18:1_22:3)+H	TG(58:5)+H	TG	(18:1_18:1_22:3)	(18:1)	(18:1)	(22:3)		C61 H109 O6	937.822	17.089	0.0110548	3.79885	0.00177863	0.119365
POS2457		TG(58:8)+H	TG(58:8)+H	TG	(58:8)	(58:8)				C61 H103 O6	931.775	16.541	0.0283818	4.42851	0.00323598	0.143877
POS2458		TG(20:3e_16:0_22:6)+H	TG(58:9e)+H	TG	(20:3e_16:0_22:6)	(20:3e)	(16:0)	(22:6)		C61 H103 O5	915.78	17.181	0.0243313	0.925497	0.76633	0.0724511
POS2459		TG(29:0_10:0_20:0)+NH4	TG(59:0)+NH4	TG	(29:0_10:0_20:0)	(29:0)	(10:0)	(20:0)		C62 H124 O6 N1	978.942	17.2041	0.00867014	1.41599	0.249015	0.0242905
POS246		Cer(m44:3)+NH4	Cer(m44:3)+NH4	Cer	(m44:3)	(m44:3)				C44 H87 O2 N2	675.676	5.727	0.0149808	1.3634	0.592631	0.181944
POS2460		TG(13:0_23:0_23:0)+NH4	TG(59:0)+NH4	TG	(13:0_23:0_23:0)	(13:0)	(23:0)	(23:0)		C62 H124 O6 N1	978.942	17.74	0.00380521	1.25067	0.301669	0.032001
POS2461		TG(17:1_21:0_21:0)+NH4	TG(59:1)+NH4	TG	(17:1_21:0_21:0)	(17:1)	(21:0)	(21:0)		C62 H122 O6 N1	976.927	17.096	0.018353	1.80617	0.105021	0.0574889
POS2462		TG(25:1_17:0_17:0)+NH4	TG(59:1)+NH4	TG	(25:1_17:0_17:0)	(25:1)	(17:0)	(17:0)		C62 H122 O6 N1	976.927	17.5747	0.00841164	1.95611	0.0444576	0.0632551
POS2463		TG(59:2)+NH4	TG(59:2)+NH4	TG	(59:2)	(59:2)				C62 H120 O6 N1	974.911	17.3946	0.0146891	3.13152	0.00683419	0.0753896
POS2464		TG(18:1_20:2_21:0)+H	TG(59:3)+H	TG	(18:1_20:2_21:0)	(18:1)	(20:2)	(21:0)		C62 H115 O6	955.869	17.58	0.0252027	1.05233	0.829862	0.0286848
POS2465		TG(24:0_11:4_24:0)+H	TG(59:4)+H	TG	(24:0_11:4_24:0)	(24:0)	(11:4)	(24:0)		C62 H113 O6	953.853	17.3935	0.0343659	1.35896	0.295212	0.0320187
POS2466		TG(60:0)+NH4	TG(60:0)+NH4	TG	(60:0)	(60:0)				C63 H126 O6 N1	992.958	17.306	0.0657595	0.7227	0.190033	0.0881828
POS2467		TG(20:0_20:0_20:0)+NH4	TG(60:0)+NH4	TG	(20:0_20:0_20:0)	(20:0)	(20:0)	(20:0)		C63 H126 O6 N1	992.958	17.832	0.0179119	1.0317	0.882575	0.0351085
POS2468		TG(26:0_12:1_22:0)+NH4	TG(60:1)+NH4	TG	(26:0_12:1_22:0)	(26:0)	(12:1)	(22:0)		C63 H124 O6 N1	990.942	17.6626	0.00988549	3.18403	0.0102576	0.104407
POS2469		TG(12:0_24:1_24:1)+NH4	TG(60:2)+NH4	TG	(12:0_24:1_24:1)	(12:0)	(24:1)	(24:1)		C63 H122 O6 N1	988.927	17.365	0.0748981	5.02397	0.00645948	0.109398
POS247		Cer(m21:0_23:3)+H	Cer(m44:3)+H	Cer	(m21:0_23:3)	(m21:0)	(23:3)			C44 H84 O2 N1	658.65	14.0714	0.0067859	11.0128	0.0093642	0.147442
POS2470		TG(24:0_12:3_24:0)+NH4	TG(60:3)+NH4	TG	(24:0_12:3_24:0)	(24:0)	(12:3)	(24:0)		C63 H120 O6 N1	986.911	17.3793	0.0161541	4.92403	0.00203579	0.119103
POS2471		TG(25:1_11:1_24:2)+H	TG(60:4)+H	TG	(25:1_11:1_24:2)	(25:1)	(11:1)	(24:2)		C63 H115 O6	967.869	17.481	0.0257414	2.68928	0.0222713	0.0738443
POS2472		TG(17:0_21:1_24:0)+NH4	TG(62:1)+NH4	TG	(17:0_21:1_24:0)	(17:0)	(21:1)	(24:0)		C65 H128 O6 N1	1018.97	17.8231	0.0089512	2.13	0.0166103	0.0306792
POS2473		TG(20:3_21:1_21:1)+H	TG(62:5)+H	TG	(20:3_21:1_21:1)	(20:3)	(21:1)	(21:1)		C65 H117 O6	993.884	17.487	0.0103798	5.59812	0.00314804	0.0645523
POS248		Cer(m44:3)+Na	Cer(m44:3)+Na	Cer	(m44:3)	(m44:3)				C44 H83 O2 N1 Na1	680.632	16.7948	0.0136598	1.82868	0.231515	0.205335
POS2482		WE(16:0)+NH4	WE(16:0)+NH4	WE	(16:0)	(16:0)				H36 C16 O2 N1	274.274	1.061	0.00155277	2.50792	0.129732	14.9399
POS2483		WE(2:0_16:2)+NH4	WE(18:2)+NH4	WE	(2:0_16:2)	(2:0)	(16:2)			H36 C18 O2 N1	298.274	1.54944	0.00638387	1.59113	0.415216	0.178842
POS2484		WE(2:0_16:3)+NH4	WE(18:3)+NH4	WE	(2:0_16:3)	(2:0)	(16:3)			H34 C18 O2 N1	296.258	1.06122	0.0327795	3.09352	0.106562	1.98401
POS2485		WE(2:0_16:3)+H	WE(18:3)+H	WE	(2:0_16:3)	(2:0)	(16:3)			H31 C18 O2	279.232	4.448	0.416817	1.85892	0.330174	0.0930697
POS249		Cer(m21:0_24:2)+H	Cer(m45:2)+H	Cer	(m21:0_24:2)	(m21:0)	(24:2)			C45 H88 O2 N1	674.681	15.1347	0.0107316	11.67	0.000162377	0.100102
POS2490		WE(2:0_16:4)+NH4	WE(18:4)+NH4	WE	(2:0_16:4)	(2:0)	(16:4)			H32 C18 O2 N1	294.243	1.32646	0.044471	1.24952	0.620171	0.146479
POS2492		WE(2:0_16:4)+H	WE(18:4)+H	WE	(2:0_16:4)	(2:0)	(16:4)			H29 C18 O2	277.216	5.22	0.0383491	2.13267	0.184584	0.069709
POS2493		WE(2:0_16:4)+H	WE(18:4)+H	WE	(2:0_16:4)	(2:0)	(16:4)			H29 C18 O2	277.216	14.224	0.430684	5.71055	0.00805503	0.0743904
POS2499		WE(20:0)+NH4	WE(20:0)+NH4	WE	(20:0)	(20:0)				H44 C20 O2 N1	330.337	3.1399	1.492	4.95347	0.0678217	0.644798
POS250		Cer(m21:0_24:3)+H	Cer(m45:3)+H	Cer	(m21:0_24:3)	(m21:0)	(24:3)			C45 H86 O2 N1	672.665	14.4946	0.0570941	8.48069	0.0054274	0.0411796
POS251		Cer(m21:0_25:2)+H	Cer(m46:2)+H	Cer	(m21:0_25:2)	(m21:0)	(25:2)			C46 H90 O2 N1	688.697	15.5107	0.0126634	23.4765	5.16726e-05	0.088181
POS252		Cer(m46:3)+H	Cer(m46:3)+H	Cer	(m46:3)	(m46:3)				C46 H88 O2 N1	686.681	14.858	0.167339	24.4115	0.00234071	0.0513237
POS2526		WE(2:0_18:1)+NH4	WE(20:1)+NH4	WE	(2:0_18:1)	(2:0)	(18:1)			H42 C20 O2 N1	328.321	16.3424	0.743442	1.28787	0.772109	0.298425
POS253		Cer(t34:0)+H	Cer(t34:0)+H	Cer	(t34:0)	(t34:0)				C34 H70 O4 N1	556.53	7.16801	0.00662205	1.96168	0.188423	0.0190788
POS2540		WE(2:0_18:2)+NH4	WE(20:2)+NH4	WE	(2:0_18:2)	(2:0)	(18:2)			H40 C20 O2 N1	326.305	2.64	0.105413	1.49154	0.404818	0.0718387
POS2541		WE(2:0_18:3)+NH4	WE(20:3)+NH4	WE	(2:0_18:3)	(2:0)	(18:3)			H38 C20 O2 N1	324.29	1.592	0.0106015	6.08197	0.050287	1.7422
POS2542		WE(4:0_17:2)+NH4	WE(21:2)+NH4	WE	(4:0_17:2)	(4:0)	(17:2)			H42 C21 O2 N1	340.321	5.78562	0.00118984	4.01106	0.0776001	0.694917
POS2543		WE(2:0_19:4)+NH4	WE(21:4)+NH4	WE	(2:0_19:4)	(2:0)	(19:4)			H38 C21 O2 N1	336.29	2.58063	0.00185338	1.12688	0.778329	0.0861296
POS2548		WE(2:0_20:1)+NH4	WE(22:1)+NH4	WE	(2:0_20:1)	(2:0)	(20:1)			H46 C22 O2 N1	356.352	1.85996	0.00760365	2.49811	0.12838	3.99776
POS256		Cer(t38:4)+Na	Cer(t38:4)+Na	Cer	(t38:4)	(t38:4)				C38 H69 O4 N1 Na1	626.512	11.2811	0.00846255	2.57879	0.137261	0.187904
POS2575		WE(6:0_16:2)+NH4	WE(22:2)+NH4	WE	(6:0_16:2)	(6:0)	(16:2)			H44 C22 O2 N1	354.337	1.56408	0.00451373	2.20012	0.177189	0.778141
POS258		Cer(t40:0)+H	Cer(t40:0)+H	Cer	(t40:0)	(t40:0)				C40 H82 O4 N1	640.624	12.596	0.0427072	1.77585	0.0132407	0.0292052
POS259		Cer(t40:1)+H-H2O	Cer(t40:1)+H-H2O	Cer	(t40:1)	(t40:1)				C40 H78 O3 N1	620.598	12.076	0.00649511	1.56906	0.0387421	0.0548903
POS2601		WE(2:0_20:3)+NH4	WE(22:3)+NH4	WE	(2:0_20:3)	(2:0)	(20:3)			H42 C22 O2 N1	352.321	1.73617	0.0539346	3.41139	0.101455	0.967047
POS261		Cer(t17:0_24:0)+H	Cer(t41:0)+H	Cer	(t17:0_24:0)	(t17:0)	(24:0)			C41 H84 O4 N1	654.639	12.9794	0.148391	2.75999	0.0327854	0.040472
POS262		Cer(t18:0_24:0)+H	Cer(t42:0)+H	Cer	(t18:0_24:0)	(t18:0)	(24:0)			C42 H86 O4 N1	668.655	13.6277	0.0124007	2.74747	0.000444367	0.0562405
POS2620		WE(9:0_15:2)+H	WE(24:2)+H	WE	(9:0_15:2)	(9:0)	(15:2)			H45 C24 O2	365.341	4.00647	0.0101363	0.958952	0.925337	0.303448
POS2621		WE(11:0_15:2)+H	WE(26:2)+H	WE	(11:0_15:2)	(11:0)	(15:2)			H49 C26 O2	393.373	5.79393	0.00678666	1.29034	0.584486	0.203596
POS2623		WE(11:0_18:3)+NH4	WE(29:3)+NH4	WE	(11:0_18:3)	(11:0)	(18:3)			H56 C29 O2 N1	450.431	6.56387	0.00987156	0.875229	0.766023	0.125134
POS2624		WE(12:0_18:1)+NH4	WE(30:1)+NH4	WE	(12:0_18:1)	(12:0)	(18:1)			H62 C30 O2 N1	468.478	6.42907	0.0285563	2.95982	0.130932	0.139906
POS2625		WE(14:0_17:3)+NH4	WE(31:3)+NH4	WE	(14:0_17:3)	(14:0)	(17:3)			H60 C31 O2 N1	478.462	7.93317	0.00902424	1.15374	0.784351	0.182153
POS2626		WE(32:1)+NH4	WE(32:1)+NH4	WE	(32:1)	(32:1)				H66 C32 O2 N1	496.509	7.6401	0.042861	3.19749	0.159443	0.164651
POS2630		WE(17:0_19:2)+NH4	WE(36:2)+NH4	WE	(17:0_19:2)	(17:0)	(19:2)			H72 C36 O2 N1	550.556	11.121	0.0184302	4.54483	0.0797931	0.204973
POS2631		WE(19:0_18:1)+NH4	WE(37:1)+NH4	WE	(19:0_18:1)	(19:0)	(18:1)			H76 C37 O2 N1	566.587	11.5083	0.0065983	1.77255	0.33132	0.0909449
POS2632		WE(19:0_19:2)+NH4	WE(38:2)+NH4	WE	(19:0_19:2)	(19:0)	(19:2)			H76 C38 O2 N1	578.587	12.2493	0.00991114	3.38665	0.106775	0.304067
POS2633		WE(18:1_21:0)+NH4	WE(39:1)+NH4	WE	(18:1_21:0)	(18:1)	(21:0)			H80 C39 O2 N1	594.618	12.6292	0.0185879	1.87143	0.206712	0.15155
POS2634		WE(22:6_17:4)+NH4	WE(39:10)+NH4	WE	(22:6_17:4)	(22:6)	(17:4)			H62 C39 O2 N1	576.478	9.734	0.0406318	2.58063	0.156478	0.301698
POS2635		WE(19:0_21:2)+NH4	WE(40:2)+NH4	WE	(19:0_21:2)	(19:0)	(21:2)			H80 C40 O2 N1	606.618	13.3344	0.0522516	3.18162	0.0981707	0.282923
POS2636		WE(23:0_17:3)+NH4	WE(40:3)+NH4	WE	(23:0_17:3)	(23:0)	(17:3)			H78 C40 O2 N1	604.603	11.9262	0.170837	1.41274	0.366243	0.0780675
POS2638		WE(20:1_21:0)+NH4	WE(41:1)+NH4	WE	(20:1_21:0)	(20:1)	(21:0)			H84 C41 O2 N1	622.65	13.6779	0.00727841	2.119	0.12636	0.183049
POS2639		WE(19:4_22:6)+NH4	WE(41:10)+NH4	WE	(19:4_22:6)	(19:4)	(22:6)			H66 C41 O2 N1	604.509	10.945	0.0146176	4.32941	0.0258762	0.148164
POS2640		WE(16:1_26:2)+NH4	WE(42:3)+NH4	WE	(16:1_26:2)	(16:1)	(26:2)			H82 C42 O2 N1	632.634	12.974	0.457765	2.15258	0.00425843	0.437132
POS2641		WE(44:4)+NH4	WE(44:4)+NH4	WE	(44:4)	(44:4)				H84 C44 O2 N1	658.65	14.879	0.00499452	10.3288	0.00128452	0.298652
POS265		Cer(t20:0_22:3)+H-H2O	Cer(t42:3)+H-H2O	Cer	(t20:0_22:3)	(t20:0)	(22:3)			C42 H78 O3 N1	644.598	13.194	0.0069288	1.09199	0.707608	0.167545
POS266		Cer(t42:4)+H-H2O	Cer(t42:4)+H-H2O	Cer	(t42:4)	(t42:4)				C42 H76 O3 N1	642.582	12.0741	0.00107158	1.65238	0.0377855	0.0888818
POS268		Cer(t20:0_23:3)+H-H2O	Cer(t43:3)+H-H2O	Cer	(t20:0_23:3)	(t20:0)	(23:3)			C43 H80 O3 N1	658.613	13.5369	0.54127	0.538964	0.301226	0.16813
POS269		Cer(t20:0_24:1)+H-H2O	Cer(t44:1)+H-H2O	Cer	(t20:0_24:1)	(t20:0)	(24:1)			C44 H86 O3 N1	676.66	14.565	0.0177187	11.0506	0.000630554	0.118798
POS270		CerG3GNAc2(m36:3+2O)+H-H2O	CerG3GNAc2(m36:3+2O)+H-H2O	CerG3GNAc2	(m36:3+2O)	(m36:3+2O)				C70 H122 O28 N3	1452.82	7.32	0.00636445	0.113979	0.000230167	0.124825
POS271		CerP(d32:2)+NH4	CerP(d32:2)+NH4	CerP	(d32:2)	(d32:2)				C32 H66 O6 N2 P1	605.465	11.733	0.00449201	2.52178	0.117273	0.62931
POS272		CerP(d37:3)+NH4	CerP(d37:3)+NH4	CerP	(d37:3)	(d37:3)				C37 H74 O6 N2 P1	673.528	5.858	0.055409	1.41557	0.252483	0.0301784
POS274		CerP(d39:1+O)+Na	CerP(d39:1+O)+Na	CerP	(d39:1+O)	(d39:1+O)				C39 H78 O7 N1 P1 Na1	726.541	9.685	0.136031	1.00546	0.989216	0.477727
POS276		CerP(d39:5)+NH4	CerP(d39:5)+NH4	CerP	(d39:5)	(d39:5)				C39 H74 O6 N2 P1	697.528	6.999	0.00748172	1.17689	0.524348	0.772977
POS277		CerP(d40:1+O)+Na	CerP(d40:1+O)+Na	CerP	(d40:1+O)	(d40:1+O)				C40 H80 O7 N1 P1 Na1	740.556	10.577	0.0758738	0.4821	0.0107341	0.402098
POS279		CerP(d41:0+O)+H	CerP(d41:0+O)+H	CerP	(d41:0+O)	(d41:0+O)				C41 H85 O7 N1 P1	734.606	10.512	0.00454631	3.44271	0.00113244	0.273918
POS282		CerP(d44:2)+NH4	CerP(d44:2)+NH4	CerP	(d44:2)	(d44:2)				C44 H90 O6 N2 P1	773.653	11.588	0.0053739	1.38201	0.397783	0.59312
POS283		CerP(d21:1_24:1)+NH4	CerP(d45:2)+NH4	CerP	(d21:1_24:1)	(d21:1)	(24:1)			C45 H92 O6 N2 P1	787.669	11.7307	0.00275644	1.49216	0.157372	3.41612
POS284		CerP(d21:1_24:2)+NH4	CerP(d45:3)+NH4	CerP	(d21:1_24:2)	(d21:1)	(24:2)			C45 H90 O6 N2 P1	785.653	10.779	0.0153448	1.77319	0.0634694	1.58582
POS286		CerP(d46:3)+NH4	CerP(d46:3)+NH4	CerP	(d46:3)	(d46:3)				C46 H92 O6 N2 P1	799.669	11.573	0.118096	1.28826	0.716533	0.764079
POS287		CerP(d46:4)+NH4	CerP(d46:4)+NH4	CerP	(d46:4)	(d46:4)				C46 H90 O6 N2 P1	797.653	10.178	0.0681857	3.31411	0.00116644	0.628976
POS288		CerP(d47:2)+NH4	CerP(d47:2)+NH4	CerP	(d47:2)	(d47:2)				C47 H96 O6 N2 P1	815.7	13.731	0.056878	2.69487	0.00025476	0.438962
POS29		Cer(d18:1_16:0)+H	Cer(d34:1)+H	Cer	(d18:1_16:0)	(d18:1)	(16:0)			C34 H68 O3 N1	538.519	7.12544	0.0383812	0.448035	0.0138716	0.0825409
POS291		CerP(d47:4)+NH4	CerP(d47:4)+NH4	CerP	(d47:4)	(d47:4)				C47 H92 O6 N2 P1	811.669	11.004	0.302637	1.7306	0.259384	0.738394
POS292		CerP(d47:4)+NH4	CerP(d47:4)+NH4	CerP	(d47:4)	(d47:4)				C47 H92 O6 N2 P1	811.669	12.146	0.0128277	4.04553	0.0743738	0.549891
POS295		CerP(d48:5)+NH4	CerP(d48:5)+NH4	CerP	(d48:5)	(d48:5)				C48 H92 O6 N2 P1	823.669	12.308	0.0287541	1.53176	0.273928	1.06577
POS297		CerP(m19:0_15:0)+H	CerP(m34:0)+H	CerP	(m19:0_15:0)	(m19:0)	(15:0)			C34 H71 O5 N1 P1	604.506	10.929	0.0138038	4.33561	0.025493	0.169514
POS298		CerP(m19:0_17:0)+H	CerP(m36:0)+H	CerP	(m19:0_17:0)	(m19:0)	(17:0)			C36 H75 O5 N1 P1	632.538	12.1093	0.0126237	3.82767	0.00555134	0.346986
POS299		CerP(m38:5)+H-H2O	CerP(m38:5)+H-H2O	CerP	(m38:5)	(m38:5)				C38 H67 O4 N1 P1	632.48	6.841	0.00778642	3.29863	0.107073	0.418841
POS3		AcCa(18:1)+H	AcCa(18:1)+H	AcCa	(18:1)	(18:1)				C25 H48 O4 N1	426.358	1.87	0.0210917	30.3649	0.0330049	0.0807343
POS300		CerP(m39:0+O)+H	CerP(m39:0+O)+H	CerP	(m39:0+O)	(m39:0+O)				C39 H81 O6 N1 P1	690.58	14.2915	0.0580836	2.17534	0.10054	0.202674
POS301		CerP(m41:1)+H	CerP(m41:1)+H	CerP	(m41:1)	(m41:1)				C41 H83 O5 N1 P1	700.6	13.594	0.0239965	1.18724	0.47979	0.0495466
POS302		CerP(t39:0+O)+Na	CerP(t39:0+O)+Na	CerP	(t39:0+O)	(t39:0+O)				C39 H80 O8 N1 P1 Na1	744.551	10.508	0.00280325	0.685513	0.179771	5.77872
POS303		CerP(t39:1+O)+H	CerP(t39:1+O)+H	CerP	(t39:1+O)	(t39:1+O)				C39 H79 O8 N1 P1	720.554	10.899	0.0107656	1.6112	0.0247563	0.366246
POS304		CerP(t39:4)+H	CerP(t39:4)+H	CerP	(t39:4)	(t39:4)				C39 H73 O7 N1 P1	698.512	8.782	0.0058328	1.0189	0.939113	0.575145
POS305		CerP(t40:1+O)+Na	CerP(t40:1+O)+Na	CerP	(t40:1+O)	(t40:1+O)				C40 H80 O8 N1 P1 Na1	756.551	9.471	0.034725	1.48557	0.32963	0.8284
POS306		CerP(t43:4)+Na	CerP(t43:4)+Na	CerP	(t43:4)	(t43:4)				C43 H80 O7 N1 P1 Na1	776.556	11.345	0.0319567	0.330623	0.00262532	0.228223
POS307		CerP(t46:5)+Na	CerP(t46:5)+Na	CerP	(t46:5)	(t46:5)				C46 H84 O7 N1 P1 Na1	816.588	9.267	0.0646661	0.777086	0.377676	0.230444
POS337		DG(16:0e)+Na	DG(16:0e)+Na	DG	(16:0e)	(16:0e)				C19 H38 O4 Na1	353.266	17.2412	0.553122	11.0285	0.0682685	0.318061
POS340		DG(17:1e)+Na	DG(17:1e)+Na	DG	(17:1e)	(17:1e)				C20 H38 O4 Na1	365.266	1.61928	0.0269324	8.55213	8.46656e-05	0.300695
POS349		DG(18:2e)+H	DG(18:2e)+H	DG	(18:2e)	(18:2e)				C21 H39 O4	355.284	16.6	0.727309	3.43376	0.136411	0.621751
POS355		DG(18:3e)+H	DG(18:3e)+H	DG	(18:3e)	(18:3e)				C21 H37 O4	353.269	5.19049	0.145133	2.05718	0.110281	0.0383864
POS357		DG(18:3e)+H	DG(18:3e)+H	DG	(18:3e)	(18:3e)				C21 H37 O4	353.269	7.9886	0.277783	1.32891	0.560344	0.0246852
POS378		DG(9:0_10:0)+NH4	DG(19:0)+NH4	DG	(9:0_10:0)	(9:0)	(10:0)			C22 H46 O5 N1	404.337	1.27946	0.195498	16.2185	0.0459103	0.273843
POS379		DG(8:0_11:2)+NH4	DG(19:2)+NH4	DG	(8:0_11:2)	(8:0)	(11:2)			C22 H42 O5 N1	400.306	1.40061	0.00374698	4.12682	0.0769578	0.0820045
POS381		DG(19:3e)+NH4	DG(19:3e)+NH4	DG	(19:3e)	(19:3e)				C22 H42 O4 N1	384.311	1.4577	0.0374686	5.04965	0.164023	0.0417881
POS382		DG(19:3e)+H	DG(19:3e)+H	DG	(19:3e)	(19:3e)				C22 H39 O4	367.284	2.024	0.0974442	4.99575	0.00755929	0.21151
POS383		DG(19:4e)+H	DG(19:4e)+H	DG	(19:4e)	(19:4e)				C22 H37 O4	365.269	1.47995	0.0720002	6.07196	4.24714e-07	0.257642
POS385		DG(10:0_11:2)+NH4	DG(21:2)+NH4	DG	(10:0_11:2)	(10:0)	(11:2)			C24 H46 O5 N1	428.337	1.36421	0.0346968	0.492102	0.115629	0.0478086
POS386		DG(21:2e)+Na	DG(21:2e)+Na	DG	(21:2e)	(21:2e)				C24 H44 O4 Na1	419.313	5.764	0.00802758	1.80226	0.178535	0.203841
POS387		DG(22:2)+H	DG(22:2)+H	DG	(22:2)	(22:2)				C25 H45 O5	425.326	3.02666	0.0641665	0.0565359	0.00126898	0.281351
POS388		DG(22:4e)+NH4	DG(22:4e)+NH4	DG	(22:4e)	(22:4e)				C25 H46 O4 N1	424.342	4.20686	0.173142	1.84799	0.170767	0.145823
POS389		DG(23:1e)+Na	DG(23:1e)+Na	DG	(23:1e)	(23:1e)				C26 H50 O4 Na1	449.36	4.64309	0.00750837	0.911819	0.838029	0.173972
POS390		DG(23:2e)+Na	DG(23:2e)+Na	DG	(23:2e)	(23:2e)				C26 H48 O4 Na1	447.344	6.90682	0.00384001	1.94012	0.119518	0.557581
POS391		DG(23:5e)+Na	DG(23:5e)+Na	DG	(23:5e)	(23:5e)				C26 H42 O4 Na1	441.298	5.985	0.0819773	3.99585	0.032136	0.347302
POS392		DG(10:0_14:2)+H	DG(24:2)+H	DG	(10:0_14:2)	(10:0)	(14:2)			C27 H49 O5	453.357	11.475	0.176482	5.22673	0.125839	0.149033
POS393		DG(24:2)+H	DG(24:2)+H	DG	(24:2)	(24:2)				C27 H49 O5	453.357	15.251	0.121569	6.45638	0.135266	0.0970055
POS394		DG(24:2e)+Na	DG(24:2e)+Na	DG	(24:2e)	(24:2e)				C27 H50 O4 Na1	461.36	7.351	0.00840724	2.00956	0.1042	0.196349
POS395		DG(24:5e)+Na	DG(24:5e)+Na	DG	(24:5e)	(24:5e)				C27 H44 O4 Na1	455.313	6.303	0.0157231	1.95481	0.128505	0.229894
POS397		DG(26:0e)+Na	DG(26:0e)+Na	DG	(26:0e)	(26:0e)				C29 H58 O4 Na1	493.423	15.515	0.0801805	1.51762	0.282212	0.0654391
POS398		DG(26:2e)+H	DG(26:2e)+H	DG	(26:2e)	(26:2e)				C29 H55 O4	467.409	14.8822	0.0250782	0.756106	0.287641	0.0637352
POS399		DG(26:2e)+H	DG(26:2e)+H	DG	(26:2e)	(26:2e)				C29 H55 O4	467.409	15.476	0.0374232	0.653071	0.154604	0.118379
POS4		CL(76:6)+H	CL(76:6)+H	CL	(76:6)	(76:6)				C85 H155 O17 P2	1510.07	10.173	0.0117966	0.734444	0.216226	0.421081
POS400		DG(26:5e)+NH4	DG(26:5e)+NH4	DG	(26:5e)	(26:5e)				C29 H52 O4 N1	478.389	6.192	0.0202746	3.04399	0.00483905	0.199512
POS401		DG(26:5e)+H	DG(26:5e)+H	DG	(26:5e)	(26:5e)				C29 H49 O4	461.363	7.21901	0.0128159	2.07159	0.128484	0.335569
POS403		DG(27:5e)+NH4	DG(27:5e)+NH4	DG	(27:5e)	(27:5e)				C30 H54 O4 N1	492.405	6.898	0.0258891	2.02773	0.123522	0.38606
POS404		DG(14:0_14:0)+Na	DG(28:0)+Na	DG	(14:0_14:0)	(14:0)	(14:0)			C31 H60 O5 Na1	535.433	9.4666	0.0990872	0.503476	0.0695269	0.255388
POS405		DG(28:0e)+Na	DG(28:0e)+Na	DG	(28:0e)	(28:0e)				C31 H62 O4 Na1	521.454	15.9433	0.0286089	1.7287	0.17391	0.243052
POS406		DG(28:2e)+H	DG(28:2e)+H	DG	(28:2e)	(28:2e)				C31 H59 O4	495.441	15.4667	0.0273273	0.438017	0.0145245	0.284214
POS407		DG(28:2e)+H	DG(28:2e)+H	DG	(28:2e)	(28:2e)				C31 H59 O4	495.441	15.9978	0.0102285	0.535151	0.0580776	0.491879
POS408		DG(29:0e)+Na	DG(29:0e)+Na	DG	(29:0e)	(29:0e)				C32 H64 O4 Na1	535.47	16.1267	0.051006	2.08166	0.113264	0.133807
POS409		DG(29:2e)+H	DG(29:2e)+H	DG	(29:2e)	(29:2e)				C32 H61 O4	509.456	15.8911	0.00566292	0.433148	0.00900172	0.156086
POS410		DG(29:2e)+H	DG(29:2e)+H	DG	(29:2e)	(29:2e)				C32 H61 O4	509.456	16.4526	0.0142701	0.489143	0.0281606	0.182979
POS411		DG(16:0_14:0)+Na	DG(30:0)+Na	DG	(16:0_14:0)	(16:0)	(14:0)			C33 H64 O5 Na1	563.465	10.6487	0.0537596	0.0690216	0.000632405	0.601717
POS412		DG(30:0e)+Na	DG(30:0e)+Na	DG	(30:0e)	(30:0e)				C33 H66 O4 Na1	549.485	7.14829	0.166621	1.1018	0.742244	0.138034
POS421		DG(16:1_14:0)+Na	DG(30:1)+Na	DG	(16:1_14:0)	(16:1)	(14:0)			C33 H62 O5 Na1	561.449	9.57749	0.0499013	0.969502	0.949197	0.138395
POS422		DG(30:1e)+Na	DG(30:1e)+Na	DG	(30:1e)	(30:1e)				C33 H64 O4 Na1	547.47	7.75919	0.0376175	0.207078	0.00104248	0.405211
POS426		DG(30:2e)+H	DG(30:2e)+H	DG	(30:2e)	(30:2e)				C33 H63 O4	523.472	7.10871	0.0368015	0.500552	0.0150513	0.154685
POS427		DG(30:2e)+H	DG(30:2e)+H	DG	(30:2e)	(30:2e)				C33 H63 O4	523.472	16.2603	0.00145984	1.38563	0.265805	0.132146
POS428		DG(30:3e)+H	DG(30:3e)+H	DG	(30:3e)	(30:3e)				C33 H61 O4	521.456	15.495	0.0371563	1.29221	0.44698	0.0756999
POS429		DG(30:3e)+H	DG(30:3e)+H	DG	(30:3e)	(30:3e)				C33 H61 O4	521.456	15.9393	0.0351997	1.76578	0.156626	0.247286
POS430		DG(30:5)+H	DG(30:5)+H	DG	(30:5)	(30:5)				C33 H55 O5	531.404	7.55243	0.0108932	0.207772	0.00215061	0.385847
POS431		DG(15:0_16:0)+Na	DG(31:0)+Na	DG	(15:0_16:0)	(15:0)	(16:0)			C34 H66 O5 Na1	577.48	11.0791	0.0187751	0.174971	0.000508459	0.378246
POS432		DG(31:0e)+Na	DG(31:0e)+Na	DG	(31:0e)	(31:0e)				C34 H68 O4 Na1	563.501	16.4515	0.00668141	3.56084	0.0179065	0.391469
POS433		DG(31:2e)+H	DG(31:2e)+H	DG	(31:2e)	(31:2e)				C34 H65 O4	537.488	16.4334	0.0138373	1.06901	0.838653	0.314459
POS435		DG(16:0_16:0)+NH4	DG(32:0)+NH4	DG	(16:0_16:0)	(16:0)	(16:0)			C35 H72 O5 N1	586.541	11.81	0.00213037	0.180496	0.000609617	0.815052
POS436		DG(32:0e)+Na	DG(32:0e)+Na	DG	(32:0e)	(32:0e)				C35 H70 O4 Na1	577.517	8.38186	0.00918992	1.2887	0.28035	0.393014
POS464		DG(32:1e)+NH4	DG(32:1e)+NH4	DG	(32:1e)	(32:1e)				C35 H72 O4 N1	570.546	8.09432	0.00908056	1.70565	0.16525	0.893172
POS466		DG(32:1e)+Na	DG(32:1e)+Na	DG	(32:1e)	(32:1e)				C35 H68 O4 Na1	575.501	8.9516	0.0153315	0.581869	0.0563112	1.06489
POS490		DG(32:2e)+Na	DG(32:2e)+Na	DG	(32:2e)	(32:2e)				C35 H66 O4 Na1	573.485	8.01773	0.0283291	0.371182	0.00741886	0.441688
POS494		DG(32:2e)+H	DG(32:2e)+H	DG	(32:2e)	(32:2e)				C35 H67 O4	551.503	16.8656	0.00260871	1.05231	0.859456	0.543861
POS5		CL(77:3)+H	CL(77:3)+H	CL	(77:3)	(77:3)				C86 H163 O17 P2	1530.14	9.96261	0.0113945	0.704548	0.263853	0.246547
POS502		DG(14:0_18:3)+NH4	DG(32:3)+NH4	DG	(14:0_18:3)	(14:0)	(18:3)			C35 H66 O5 N1	580.494	8.99849	0.283616	1.99544	0.165132	0.145207
POS507		DG(32:3e)+H	DG(32:3e)+H	DG	(32:3e)	(32:3e)				C35 H65 O4	549.488	16.2516	0.00897324	2.4402	0.0357109	0.657655
POS513		DG(32:4e)+H	DG(32:4e)+H	DG	(32:4e)	(32:4e)				C35 H63 O4	547.472	6.31	0.0085173	0.538981	0.0523093	0.111795
POS514		DG(32:7)+Na	DG(32:7)+Na	DG	(32:7)	(32:7)				C35 H54 O5 Na1	577.386	1.284	0.487209	15.855	0.0307123	0.308355
POS515		DG(32:8)+H	DG(32:8)+H	DG	(32:8)	(32:8)				C35 H53 O5	553.389	7.49256	0.0682134	0.2255	0.00174071	0.31423
POS516		DG(33:0)+Na	DG(33:0)+Na	DG	(33:0)	(33:0)				C36 H70 O5 Na1	605.512	12.156	0.00334189	0.316759	0.00480494	0.335718
POS518		DG(33:0e)+Na	DG(33:0e)+Na	DG	(33:0e)	(33:0e)				C36 H72 O4 Na1	591.532	10.2582	0.0260158	1.64862	0.161625	0.095373
POS52		Cer(d34:2+O)+H-H2O	Cer(d34:2+O)+H-H2O	Cer	(d34:2+O)	(d34:2+O)				C34 H64 O3 N1	534.488	7.44613	0.0324531	2.67446	0.152432	0.0673039
POS521		DG(33:1)+NH4	DG(33:1)+NH4	DG	(15:0_18:1)	(15:0)	(18:1)			C36 H72 O5 N1	598.541	11.1674	0.012652	0.0721727	0.000744771	0.655528
POS522		DG(15:0_18:1)+Na	DG(33:1)+Na	DG	(15:0_18:1)	(15:0)	(18:1)			C36 H68 O5 Na1	603.496	12.031	0.00795574	0.0920035	0.000148902	0.131979
POS528		DG(33:1e)+Na	DG(33:1e)+Na	DG	(33:1e)	(33:1e)				C36 H70 O4 Na1	589.517	8.06274	0.0346872	0.566701	0.0393381	0.250969
POS53		Cer(d34:3)+H	Cer(d34:3)+H	Cer	(d34:3)	(d34:3)				C34 H64 O3 N1	534.488	7.446	0.0347742	2.66385	0.159321	0.0670986
POS531		DG(15:0_18:2)+Na	DG(33:2)+Na	DG	(15:0_18:2)	(15:0)	(18:2)			C36 H66 O5 Na1	601.48	10.3048	0.0232128	0.0775737	0.0013898	0.660982
POS532		DG(33:2e)+H	DG(33:2e)+H	DG	(33:2e)	(33:2e)				C36 H69 O4	565.519	16.7124	0.00410066	1.53648	0.293534	0.398163
POS535		DG(18:0_16:0)+NH4	DG(34:0)+NH4	DG	(18:0_16:0)	(18:0)	(16:0)			C37 H76 O5 N1	614.572	12.8896	0.00820205	0.27037	0.00187933	0.7023
POS537		DG(34:0e)+Na	DG(34:0e)+Na	DG	(34:0e)	(34:0e)				C37 H74 O4 Na1	605.548	16.9014	0.00634759	3.23548	0.0104307	0.638664
POS544		DG(34:1e)+Na	DG(34:1e)+Na	DG	(34:1e)	(34:1e)				C37 H72 O4 Na1	603.532	8.62875	0.00643348	0.958844	0.889616	0.84802
POS56		Cer(d36:0)+H	Cer(d36:0)+H	Cer	(d36:0)	(d36:0)				C36 H74 O3 N1	568.566	10.1957	0.0111368	1.66268	0.297765	0.136463
POS57		Cer(d36:0)+H-H2O	Cer(d36:0)+H-H2O	Cer	(d36:0)	(d36:0)				C36 H72 O2 N1	550.556	15.433	0.0816894	1.42747	0.432456	0.0201715
POS572		DG(16:0_18:2)+NH4	DG(34:2)+NH4	DG	(16:0_18:2)	(16:0)	(18:2)			C37 H72 O5 N1	610.541	11.2822	0.0149582	2.1604	0.113265	1.06683
POS586		DG(12:0e_22:2)+Na	DG(34:2e)+Na	DG	(12:0e_22:2)	(12:0e)	(22:2)			C37 H70 O4 Na1	601.517	7.9732	0.0391307	0.593993	0.105901	0.820128
POS587		DG(34:2e)+Na	DG(34:2e)+Na	DG	(34:2e)	(34:2e)				C37 H70 O4 Na1	601.517	9.13647	0.0248763	0.774926	0.326284	0.81593
POS589		DG(34:2e)+H	DG(34:2e)+H	DG	(34:2e)	(34:2e)				C37 H71 O4	579.535	12.8747	0.0145342	1.17282	0.712055	0.0564204
POS591		DG(34:2e)+H	DG(34:2e)+H	DG	(34:2e)	(34:2e)				C37 H71 O4	579.535	17.3164	0.0797653	1.13178	0.75796	0.108285
POS595		DG(16:1_18:2)+NH4	DG(34:3)+NH4	DG	(16:1_18:2)	(16:1)	(18:2)			C37 H70 O5 N1	608.525	9.96872	0.0217332	0.0601056	0.000561182	0.949545
POS597		DG(34:3)+H	DG(34:3)+H	DG	(34:3)	(34:3)				C37 H67 O5	591.498	11.7966	0.0032287	0.177484	0.00067629	0.788743
POS6		CL(77:5)+H	CL(77:5)+H	CL	(77:5)	(77:5)				C86 H159 O17 P2	1526.1	9.074	0.0184257	0.423378	0.0371878	0.335451
POS60		Cer(d37:1+2O)+Na	Cer(d37:1+2O)+Na	Cer	(d37:1+2O)	(d37:1+2O)				C37 H73 O5 N1 Na1	634.538	12.263	0.202107	1.81419	0.189972	0.0135895
POS605		DG(12:0e_22:3)+Na	DG(34:3e)+Na	DG	(12:0e_22:3)	(12:0e)	(22:3)			C37 H68 O4 Na1	599.501	8.38609	0.00540394	0.671209	0.182163	0.404246
POS606		DG(34:3e)+H	DG(34:3e)+H	DG	(34:3e)	(34:3e)				C37 H69 O4	577.519	9.90709	0.00271098	0.818712	0.413931	0.692972
POS617		DG(16:1_18:3)+NH4	DG(34:4)+NH4	DG	(16:1_18:3)	(16:1)	(18:3)			C37 H68 O5 N1	606.509	9.14022	0.055181	0.0496147	0.000336998	0.459924
POS651		DG(34:5e)+H	DG(34:5e)+H	DG	(34:5e)	(34:5e)				C37 H65 O4	573.488	6.76978	0.060895	0.632191	0.14374	0.151295
POS652		DG(34:5e)+H	DG(34:5e)+H	DG	(34:5e)	(34:5e)				C37 H65 O4	573.488	9.958	0.00325063	0.0337619	0.000196448	0.370819
POS653		DG(35:0)+Na	DG(35:0)+Na	DG	(35:0)	(35:0)				C38 H74 O5 Na1	633.543	13.2311	0.00553671	0.324866	0.0073308	0.154271
POS654		DG(35:1)+Na	DG(35:1)+Na	DG	(35:1)	(35:1)				C38 H72 O5 Na1	631.527	12.395	0.00424266	0.316154	0.00977482	0.322465
POS656		DG(17:1_18:1)+NH4	DG(35:2)+NH4	DG	(17:1_18:1)	(17:1)	(18:1)			C38 H74 O5 N1	624.556	11.4222	0.0040179	0.158331	0.00130977	0.832623
POS657		DG(17:1_18:1)+Na	DG(35:2)+Na	DG	(17:1_18:1)	(17:1)	(18:1)			C38 H70 O5 Na1	629.512	12.123	0.0101657	0.0897625	0.000943744	0.195455
POS658		DG(35:2e)+Na	DG(35:2e)+Na	DG	(35:2e)	(35:2e)				C38 H72 O4 Na1	615.532	8.722	0.0436366	0.110821	0.00110967	0.319425
POS659		DG(35:2e)+H	DG(35:2e)+H	DG	(35:2e)	(35:2e)				C38 H73 O4	593.55	16.9712	0.0290337	1.6149	0.259306	0.230836
POS66		Cer(d38:0)+H	Cer(d38:0)+H	Cer	(d38:0)	(d38:0)				C38 H78 O3 N1	596.598	11.53	0.00242293	1.39196	0.426974	0.0721619
POS660		DG(35:3)+Na	DG(35:3)+Na	DG	(35:3)	(35:3)				C38 H68 O5 Na1	627.496	10.515	0.0275415	0.225622	0.00254742	0.256735
POS661		DG(17:0_18:3)+H	DG(35:3)+H	DG	(17:0_18:3)	(17:0)	(18:3)			C38 H69 O5	605.514	12.1857	0.00144995	0.326488	0.00517903	0.329111
POS662		DG(35:3e)+H	DG(35:3e)+H	DG	(35:3e)	(35:3e)				C38 H71 O4	591.535	8.91553	0.00132017	1.46884	0.0885376	0.177867
POS665		DG(35:4)+H	DG(35:4)+H	DG	(35:4)	(35:4)				C38 H67 O5	603.498	11.1907	0.0115872	0.0761837	0.000889796	0.624068
POS666		DG(35:4)+H	DG(35:4)+H	DG	(35:4)	(35:4)				C38 H67 O5	603.498	12.042	0.0176143	0.0771278	0.000181361	0.133196
POS667		DG(35:4e)+H	DG(35:4e)+H	DG	(35:4e)	(35:4e)				C38 H69 O4	589.519	7.96792	0.043138	0.658762	0.210569	0.152384
POS668		DG(35:4e)+H	DG(35:4e)+H	DG	(35:4e)	(35:4e)				C38 H69 O4	589.519	9.44975	0.0795739	0.897423	0.700164	0.157098
POS669		DG(18:0_18:0)+NH4	DG(36:0)+NH4	DG	(18:0_18:0)	(18:0)	(18:0)			C39 H80 O5 N1	642.603	13.8734	0.00679672	0.560157	0.0661466	0.309778
POS671		DG(36:0)+Na	DG(36:0)+Na	DG	(36:0)	(36:0)				C39 H76 O5 Na1	647.558	14.335	0.28078	0.305346	0.00745541	0.0896441
POS674		DG(18:0_18:1)+NH4	DG(36:1)+NH4	DG	(18:0_18:1)	(18:0)	(18:1)			C39 H78 O5 N1	640.587	12.9599	0.0639557	0.783317	0.312067	0.665334
POS68		Cer(d38:3)+NH4	Cer(d38:3)+NH4	Cer	(d38:3)	(d38:3)				C38 H75 O3 N2	607.577	3.90453	0.012706	2.33018	0.126699	0.0608442
POS691		DG(36:2e)+Na	DG(36:2e)+Na	DG	(36:2e)	(36:2e)				C39 H74 O4 Na1	629.548	8.92302	0.0391623	0.608739	0.0886733	0.829144
POS694		DG(36:2e)+H	DG(36:2e)+H	DG	(36:2e)	(36:2e)				C39 H75 O4	607.566	13.8683	0.00267869	2.83865	0.289056	0.0309773
POS695		DG(36:2e)+H	DG(36:2e)+H	DG	(36:2e)	(36:2e)				C39 H75 O4	607.566	17.1076	0.00463846	1.23725	0.52865	0.315156
POS7		CL(79:8)+H	CL(79:8)+H	CL	(79:8)	(79:8)				C88 H157 O17 P2	1548.09	9.862	0.195408	6.4009	0.0956827	0.289028
POS700		DG(18:0_18:3)+H	DG(36:3)+H	DG	(18:0_18:3)	(18:0)	(18:3)			C39 H71 O5	619.53	12.8876	0.0084405	0.267498	0.00175229	0.690803
POS703		DG(36:3e)+H	DG(36:3e)+H	DG	(36:3e)	(36:3e)				C39 H73 O4	605.55	9.44844	0.0117234	1.23106	0.410001	0.957032
POS707		DG(36:3e)+H	DG(36:3e)+H	DG	(36:3e)	(36:3e)				C39 H73 O4	605.55	12.964	0.145011	1.98413	0.0457322	0.248853
POS721		DG(18:2_18:2)+H	DG(36:4)+H	DG	(18:2_18:2)	(18:2)	(18:2)			C39 H69 O5	617.514	17.7664	0.0907023	0.682549	0.331349	0.0383649
POS729		DG(36:4e)+Na	DG(36:4e)+Na	DG	(36:4e)	(36:4e)				C39 H70 O4 Na1	625.517	7.52249	0.0330333	0.490699	0.0146308	0.304003
POS73		Cer(d39:4)+H	Cer(d39:4)+H	Cer	(d39:4)	(d39:4)				C39 H72 O3 N1	602.551	11.5149	0.000322025	4.16369	3.82224e-05	0.109161
POS730		DG(36:4e)+H	DG(36:4e)+H	DG	(36:4e)	(36:4e)				C39 H71 O4	603.535	8.62894	0.00599964	0.971095	0.922424	0.850932
POS744		DG(18:3_18:2)+NH4	DG(36:5)+NH4	DG	(18:3_18:2)	(18:3)	(18:2)			C39 H70 O5 N1	632.525	9.378	0.0237891	0.0684757	0.00053557	0.325997
POS746		DG(36:5e)+Na	DG(36:5e)+Na	DG	(36:5e)	(36:5e)				C39 H68 O4 Na1	623.501	6.79	0.0543919	0.377582	0.0230031	0.116859
POS747		DG(36:5e)+H	DG(36:5e)+H	DG	(36:5e)	(36:5e)				C39 H69 O4	601.519	7.99022	0.0359437	0.624494	0.102609	0.766346
POS75		Cer(d40:0)+H	Cer(d40:0)+H	Cer	(d40:0)	(d40:0)				C40 H82 O3 N1	624.629	12.8288	0.00623739	1.56445	0.433947	0.0541314
POS752		DG(36:6)+H	DG(36:6)+H	DG	(36:6)	(36:6)				C39 H65 O5	613.483	10.2913	0.076263	0.214089	0.0085013	0.478636
POS753		DG(36:6e)+H	DG(36:6e)+H	DG	(36:6e)	(36:6e)				C39 H67 O4	599.503	7.08511	0.0555988	0.899439	0.749868	0.110709
POS755		DG(37:2e)+H	DG(37:2e)+H	DG	(37:2e)	(37:2e)				C40 H77 O4	621.582	17.202	0.0321752	1.23984	0.552575	0.0708422
POS756		DG(37:3)+H	DG(37:3)+H	DG	(37:3)	(37:3)				C40 H73 O5	633.545	13.3514	0.0343154	0.167918	0.000687061	0.150444
POS757		DG(37:4)+H	DG(37:4)+H	DG	(37:4)	(37:4)				C40 H71 O5	631.53	12.2863	0.03086	0.481994	0.0449869	0.142362
POS758		DG(37:5)+H	DG(37:5)+H	DG	(37:5)	(37:5)				C40 H69 O5	629.514	11.42	0.00377976	0.155126	0.00124637	0.794915
POS76		Cer(d16:0_24:0)+H	Cer(d40:0)+H	Cer	(d16:0_24:0)	(d16:0)	(24:0)			C40 H82 O3 N1	624.629	13.5425	0.0162837	1.60595	0.24216	0.0166845
POS760		DG(38:1e)+Na	DG(38:1e)+Na	DG	(38:1e)	(38:1e)				C41 H80 O4 Na1	659.595	10.687	0.00665428	0.379844	0.00550489	0.230521
POS761		DG(38:2)+NH4	DG(38:2)+NH4	DG	(38:2)	(38:2)				C41 H80 O5 N1	666.603	11.97	0.0135388	0.118385	0.000531822	0.349826
POS762		DG(38:2e)+Na	DG(38:2e)+Na	DG	(38:2e)	(38:2e)				C41 H78 O4 Na1	657.579	10.0227	0.0129435	0.131645	9.73953e-05	0.453492
POS763		DG(38:2e)+H	DG(38:2e)+H	DG	(38:2e)	(38:2e)				C41 H79 O4	635.597	17.3099	0.00942776	1.21124	0.593327	0.0899681
POS764		DG(38:3)+Na	DG(38:3)+Na	DG	(38:3)	(38:3)				C41 H74 O5 Na1	669.543	12.3711	0.120338	1.13824	0.710572	0.0862475
POS765		DG(38:3)+H	DG(38:3)+H	DG	(38:3)	(38:3)				C41 H75 O5	647.561	13.8836	0.00704186	0.551228	0.0629883	0.313448
POS766		DG(38:3e)+H	DG(38:3e)+H	DG	(38:3e)	(38:3e)				C41 H77 O4	633.582	10.7081	0.00417062	0.771068	0.317404	0.175305
POS767		DG(38:3e)+H	DG(38:3e)+H	DG	(38:3e)	(38:3e)				C41 H77 O4	633.582	17.0986	0.0389172	2.60588	0.0610959	0.121577
POS769		DG(38:4)+NH4	DG(38:4)+NH4	DG	(18:0_20:4)	(18:0)	(20:4)			C41 H76 O5 N1	662.572	11.8617	0.0248531	1.89672	0.0713803	0.203686
POS77		Cer(d18:1_22:0)+H	Cer(d40:1)+H	Cer	(d18:1_22:0)	(d18:1)	(22:0)			C40 H80 O3 N1	622.613	12.127	0.0129765	0.83662	0.565891	0.0449685
POS770		DG(38:4)+H	DG(38:4)+H	DG	(38:4)	(38:4)				C41 H73 O5	645.545	12.946	0.0747735	0.745891	0.226755	0.65797
POS773		DG(38:4e)+Na	DG(38:4e)+Na	DG	(38:4e)	(38:4e)				C41 H74 O4 Na1	653.548	8.68413	0.0938504	0.713498	0.336573	0.22388
POS774		DG(38:4e)+H	DG(38:4e)+H	DG	(38:4e)	(38:4e)				C41 H75 O4	631.566	9.65055	0.00703834	0.544295	0.0250248	0.53531
POS775		DG(38:5)+NH4	DG(38:5)+NH4	DG	(38:5)	(38:5)				C41 H74 O5 N1	660.556	10.809	0.0436483	0.198913	0.00157769	0.35627
POS777		DG(38:5e)+H	DG(38:5e)+H	DG	(38:5e)	(38:5e)				C41 H73 O4	629.55	10.447	0.0376811	0.315284	0.00636192	0.293794
POS781		DG(38:7e)+H	DG(38:7e)+H	DG	(38:7e)	(38:7e)				C41 H69 O4	625.519	7.77387	0.00888107	0.438151	0.0115946	0.452932
POS782		DG(40:1)+NH4	DG(40:1)+NH4	DG	(40:1)	(40:1)				C43 H86 O5 N1	696.65	10.916	0.0297526	16.0008	0.239198	0.0752344
POS783		DG(40:3e)+H	DG(40:3e)+H	DG	(40:3e)	(40:3e)				C43 H81 O4	661.613	11.7607	0.0325978	0.851659	0.525476	0.221147
POS784		DG(40:4)+Na	DG(40:4)+Na	DG	(40:4)	(40:4)				C43 H76 O5 Na1	695.558	12.482	0.00624208	0.487995	0.0495601	0.160141
POS785		DG(41:0)+NH4	DG(41:0)+NH4	DG	(41:0)	(41:0)				C44 H90 O5 N1	712.681	13.889	0.0391726	3.54783	0.0284181	0.100363
POS786		DG(41:3e)+H	DG(41:3e)+H	DG	(41:3e)	(41:3e)				C44 H83 O4	675.629	12.289	0.0208594	0.419017	0.00661963	0.171125
POS787		DG(44:11)+NH4	DG(44:11)+NH4	DG	(44:11)	(44:11)				C47 H74 O5 N1	732.556	10.267	0.018903	1.69245	0.0674828	0.418045
POS788		DG(50:0)+Na	DG(50:0)+Na	DG	(50:0)	(50:0)				C53 H104 O5 Na1	843.778	17.231	0.0285715	1.37408	0.31788	0.0645721
POS789		DG(50:6)+Na	DG(50:6)+Na	DG	(50:6)	(50:6)				C53 H92 O5 Na1	831.684	16.453	0.0161656	0.505359	0.0100308	0.497045
POS79		Cer(d16:1_24:1)+H	Cer(d40:2)+H	Cer	(d16:1_24:1)	(d16:1)	(24:1)			C40 H78 O3 N1	620.598	12.0125	0.0104506	1.61903	0.0323175	0.0584484
POS790		GM3(d36:4)+Na	GM3(d36:4)+Na	GM3	(d36:4)	(d36:4)				C59 H102 O21 N2 Na1	1197.69	6.828	0.0554101	6.27841	0.00214633	0.21667
POS792		Hex1Cer(d34:1)+H	Hex1Cer(d34:1)+H	Hex1Cer	(d34:1)	(d34:1)				C40 H78 O8 N1	700.572	6.9502	0.0105182	2.56066	0.0107744	0.280846
POS795		Hex1Cer(d36:1)+H-H2O	Hex1Cer(d36:1)+H-H2O	Hex1Cer	(d36:1)	(d36:1)				C42 H80 O7 N1	710.593	9.911	0.0386449	1.12209	0.728345	0.0871367
POS796		Hex1Cer(d37:1)+NH4	Hex1Cer(d37:1)+NH4	Hex1Cer	(d37:1)	(d37:1)				C43 H87 O8 N2	759.646	15.706	0.0077447	0.34694	0.00102274	0.529846
POS798		Hex1Cer(d38:2)+Na	Hex1Cer(d38:2)+Na	Hex1Cer	(d38:2)	(d38:2)				C44 H83 O8 N1 Na1	776.601	8.348	0.00900084	5.18952	0.0672146	0.703146
POS799		Hex1Cer(d16:1_22:1)+H	Hex1Cer(d38:2)+H	Hex1Cer	(d16:1_22:1)	(d16:1)	(22:1)			C44 H84 O8 N1	754.619	10.77	0.840604	0.490094	0.203007	3.7541
POS8		Cer(d28:0)+H	Cer(d28:0)+H	Cer	(d28:0)	(d28:0)				C28 H58 O3 N1	456.441	4.67035	0.0125991	1.2482	0.624406	0.0441968
POS80		Cer(d18:1_22:1)+H	Cer(d40:2)+H	Cer	(d18:1_22:1)	(d18:1)	(22:1)			C40 H78 O3 N1	620.598	12.6932	0.0323822	1.68921	0.0380877	0.0352552
POS800		Hex1Cer(d38:3)+Na	Hex1Cer(d38:3)+Na	Hex1Cer	(d38:3)	(d38:3)				C44 H81 O8 N1 Na1	774.585	9.089	0.0949632	1.8602	0.114498	0.513159
POS803		Hex1Cer(d18:1_22:1)+H	Hex1Cer(d40:2)+H	Hex1Cer	(d18:1_22:1)	(d18:1)	(22:1)			C46 H88 O8 N1	782.65	11.8614	0.00112207	1.42544	0.175661	0.147382
POS804		Hex1Cer(d20:0_20:4)+NH4	Hex1Cer(d40:4)+NH4	Hex1Cer	(d20:0_20:4)	(d20:0)	(20:4)			C46 H87 O8 N2	795.646	15.147	0.0110193	2.20888	0.0239886	0.190879
[truncated: 95 more rows]

## Sheet: Table S3
Table S3. Differential lipids between camel colostrum (C) and mature milk (M) exosomes.
[truncated: 150 more rows]
